# Supplementary material for: Elucidating the cancer-specific genetic alteration spectrum of glioblastoma derived cell lines from whole exome and RNA sequencing
Source: Oncotarget. 2015 Oct 19;6(41):43452–71. doi: 10.18632/oncotarget.6171 (PMC4791243; doi:10.18632/oncotarget.6171)
Supplement: Supplementary file 2 [file oncotarget-06-43452-s002.xlsx]

## Sheet: Indels
Supplementary table S1: Indels
Hugo_Symbol	Chromosome	Start_ position	End_ position	Reference Allele	Tumor Allele	Variant_Classification	Variant Type	cDNA Change	Protein Change	Cell Line
LOC643837	1	789513	789514	GA	G	RNA	DEL	c.1316_1317GA>G		T98G
SAMD11	1	874816	874816	C	CT	Frame_Shift_Ins	INS	c.682_682C>CT	p.P228fs	LN18
KLHL17	1	901046	901048	ACC	A	3'UTR	DEL			T98G;U343;LN18
SLC35E2B	1	1594199	1594199	C	CT	3'UTR	INS			U87;T98G;LN229;U343;U373
CDK11B	1	1654065	1654068	AGCG	A	Intron	DEL			T98G;U343;U373;LN18
KIAA1751	1	1886204	1886204	A	AGAGT	3'UTR	INS			T98G
KIAA1751	1	1886345	1886345	C	CA	3'UTR	INS			T98G;LN229;U373
KIAA1751	1	1886346	1886346	G	GCC	3'UTR	INS			T98G;LN229;U373
KIAA1751	1	1887111	1887112	GC	G	Frame_Shift_Del	DEL	c.2194_2195GC>C	p.A732fs	T98G
C1orf86	1	2120733	2120733	T	TG	Intron	INS			LN229
SKI	1	2241376	2241376	C	CTT	3'UTR	INS			T98G;LN229;U343
MORN1	1	2282189	2282200	AGGGGTGGCACG	A	Intron	DEL			LN18
RER1	1	2335592	2335592	C	CG	3'UTR	INS			U373
ACTRT2	1	2938407	2938410	CAGA	C	In_Frame_Del	DEL	c.157_160CAGA>C	p.K55del	T98G;LN229
FLJ42875	1	2978755	2978755	A	AG	Intron	INS			T98G;LN229
PRDM16	1	3352161	3352161	T	TA	3'UTR	INS			LN229
PRDM16	1	3352763	3352764	CT	C	3'UTR	DEL			T98G;LN229;U343;U373;LN18
ARHGEF16	1	3397415	3397415	C	CCT	3'UTR	INS			LN18
TPRG1L	1	3545175	3545194	GTTCTGGGAGCTCCTCCCCC	G	3'UTR	DEL			U87;U343;LN18
TPRG1L	1	3546264	3546268	CCGGG	C	3'UTR	DEL			LN18
LRRC47	1	3697538	3697538	C	CA	3'UTR	INS			T98G;U343
KIAA0562	1	3729463	3729467	GTAAC	G	3'UTR	DEL			T98G
KIAA0562	1	3729818	3729818	C	CT	3'UTR	INS			LN229;LN18
KIAA0562	1	3729831	3729831	T	TC	3'UTR	INS			U343
KIAA0562	1	3731654	3731654	C	CT	3'UTR	INS			T98G;LN229;LN18
AJAP1	1	4843283	4843284	AT	A	3'UTR	DEL			U87;T98G;LN229;U373;LN18
CHD5	1	6162820	6162821	CT	C	3'UTR	DEL			U373;LN18
ICMT	1	6283547	6283548	GA	G	3'UTR	DEL			LN229;U343
HES2	1	6477401	6477402	GC	G	3'UTR	DEL			LN229
KLHL21	1	6651450	6651451	CA	C	3'UTR	DEL			U87;LN229
PHF13	1	6683565	6683566	GA	G	3'UTR	DEL			U87;T98G;U343;U373;LN18
CAMTA1	1	7827743	7827745	CAG	C	3'UTR	DEL			T98G;LN229
CAMTA1	1	7827903	7827903	C	CAA	3'UTR	INS			U87;LN229;U343;U373;LN18
CAMTA1	1	7828173	7828174	TA	T	3'UTR	DEL			LN18
CAMTA1	1	7828173	7828175	TAA	T	3'UTR	DEL			T98G;U343;U373
CAMTA1	1	7828173	7828176	TAAA	T	3'UTR	DEL			U87
CAMTA1	1	7828278	7828279	CA	C	3'UTR	DEL			U87;T98G;LN229;U343;LN18
CAMTA1	1	7829063	7829064	AT	A	3'UTR	DEL			LN18
UTS2	1	7907805	7907805	C	CT	3'UTR	INS			LN229
TNFRSF9	1	7980364	7980366	CTT	C	3'UTR	DEL			U373
ERRFI1	1	8071818	8071820	GAA	G	3'UTR	DEL			U373
RERE	1	8414685	8414686	AT	A	3'UTR	DEL			U87;T98G;LN18
RERE	1	8877520	8877520	A	ATT	5'UTR	INS			LN229;U373
CA6	1	9034815	9034815	C	CAGA	3'UTR	INS			U87;LN229;U343;U373
H6PD	1	9325703	9325703	C	CT	3'UTR	INS			LN229;U343;U373;LN18
H6PD	1	9329105	9329106	TA	T	3'UTR	DEL			LN229
H6PD	1	9329112	9329112	A	AG	3'UTR	INS			U343;U373;LN18
H6PD	1	9331006	9331006	C	CT	3'UTR	INS			LN229
SPSB1	1	9429264	9429264	G	GT	3'UTR	INS			T98G;LN229;U373
UBE4B	1	10241135	10241136	TA	T	3'UTR	DEL			U87;T98G;LN229;U343;U373;LN18
KIF1B	1	10436892	10436894	AAC	A	3'UTR	DEL			T98G;U343
CASZ1	1	10696712	10696713	CA	C	3'UTR	DEL			T98G;LN18
CASZ1	1	10696712	10696714	CAA	C	3'UTR	DEL			U87
CASZ1	1	10697878	10697879	GA	G	3'UTR	DEL			U87;T98G;U343;U373
TARDBP	1	11085004	11085004	A	ATGTTT	3'UTR	INS			U87;U343;U373;LN18
UBIAD1	1	11347155	11347155	C	CTGTT	3'UTR	INS			T98G;LN229;LN18
PTCHD2	1	11597444	11597444	T	TG	3'UTR	INS			U87;LN229
FBXO44	1	11721833	11721835	CCT	C	3'UTR	DEL			U343;U373
AGTRAP	1	11796168	11796173	CGGGCG	C	5'UTR	DEL			LN229;U373;LN18
MTHFR	1	11847334	11847334	G	GGAA	3'UTR	INS			U87;LN229;U343;U373;LN18
MTHFR	1	11847740	11847742	CCT	C	3'UTR	DEL			U373
NPPA	1	11905797	11905808	TCACTTTCAAAC	T	3'UTR	DEL			U373
NPPB	1	11917620	11917620	T	TA	3'UTR	INS			T98G;U343;U373;LN18
TNFRSF1B	1	12267971	12267971	G	GA	3'UTR	INS			LN229;U373
PRAMEF11	1	12888601	12888601	G	GC	5'UTR	INS			U87;T98G;LN229;U343;U373;LN18
PRAMEF4	1	12939546	12939546	C	CG	Frame_Shift_Ins	INS	c.1256_1256G>CG	p.R419fs	T98G
PDPN	1	13942890	13942891	TG	T	3'UTR	DEL			T98G;LN229;LN18
PDPN	1	13943653	13943654	AT	A	3'UTR	DEL			U87;T98G;LN229;U343;LN18
PDPN	1	13944236	13944236	C	CTT	3'UTR	INS			U87;T98G;LN229;U343;U373;LN18
PDPN	1	13944294	13944295	CT	C	3'UTR	DEL			T98G;LN229;LN18
PDPN	1	13944298	13944300	CTT	C	3'UTR	DEL			T98G;LN229;LN18
PRDM2	1	14031814	14031815	TC	T	5'UTR	DEL			LN229;LN18
PRDM2	1	14105121	14105121	T	TGAA	In_Frame_Ins	INS	c.831_831T>TGAA	p.282_283insE	U343
PRDM2	1	14106394	14106394	A	ACTC	In_Frame_Ins	INS	c.2104_2104A>ACTC	p.703_704insP	T98G;LN229;U343;U373
KAZ	1	15439083	15439083	A	AAGGTCTTTTTTTTCTTCTCCCA	Intron	INS			LN229
KAZ	1	15439233	15439233	G	GC	Intron	INS			U87;T98G
KAZ	1	15439490	15439491	AC	A	Intron	DEL			U87;T98G;LN229;U343;U373;LN18
KAZ	1	15440163	15440164	CT	C	Intron	DEL			LN229
KAZ	1	15440185	15440185	T	TCTCA	Intron	INS			U87;T98G;LN229;U343;U373;LN18
DNAJC16	1	15897508	15897508	C	CA	3'UTR	INS			U87;T98G;U373
DNAJC16	1	15897508	15897509	CA	C	3'UTR	DEL			LN18
AGMAT	1	15899752	15899752	C	CA	3'UTR	INS			U87;T98G;LN229;U343;U373
FBLIM1	1	16111412	16111413	TC	T	3'UTR	DEL			T98G
FLJ37453	1	16162412	16162412	A	AGC	RNA	INS	c.1030_1030T>GCT		T98G;U343
HSPB7	1	16340843	16340844	TC	T	3'UTR	DEL			U87;LN229;U343;U373;LN18
C1orf144	1	16722100	16722100	C	CT	3'UTR	INS			U373
SPATA21	1	16727305	16727305	G	GCTT	In_Frame_Ins	INS	c.1084_1084C>AAGC	p.361_362insK	T98G;U373
CROCCL2	1	16795169	16795169	C	CTG	RNA	INS	c.4130_4130G>CAG		U87;T98G;LN229;U343;U373;LN18
CROCCL2	1	16810804	16810822	GGGCCTCGGCGGGGTGAAC	G	RNA	DEL	c.1710_1728GTTCACCCCGCCGAGGCCC>C		U87;T98G;LN229
NBPF1	1	16892272	16892272	C	CT	Frame_Shift_Ins	INS	c.3145_3145G>AG	p.E1049fs	LN229;U343;U373;LN18
NBPF1	1	16892276	16892277	TG	T	Frame_Shift_Del	DEL	c.3140_3141CA>A	p.A1047fs	LN229;U343;U373;LN18
CROCCL1	1	16945367	16945370	AGAG	A	RNA	DEL	c.787_790CTCT>T		U87
MST1P2	1	16975724	16975725	GC	G	RNA	DEL	c.1873_1874GC>G		U373
ESPNP	1	17034125	17034125	C	CAGCT	Frame_Shift_Ins	INS	c.365_365G>AGCTG	p.W122fs	LN229;U373;LN18
MST1P9	1	17082465	17082466	AG	A	3'UTR	DEL			LN229;U343;U373;LN18
PADI2	1	17393708	17393709	AG	A	3'UTR	DEL			U373
PADI2	1	17393748	17393750	AAC	A	3'UTR	DEL			U87;T98G;LN229;U373
PADI6	1	17718671	17718672	AG	A	Frame_Shift_Del	DEL	c.1025_1026AG>A	p.Q342fs	U87;T98G;LN229;U343;U373;LN18
RCC2	1	17733267	17733270	ATGT	A	3'UTR	DEL			U87;T98G;LN229;U343;U373;LN18
ARHGEF10L	1	18023997	18023997	G	GC	3'UTR	INS			U87;LN229;U343;U373;LN18
KLHDC7A	1	18812478	18812478	C	CAA	3'UTR	INS			LN18
KLHDC7A	1	18812478	18812479	CA	C	3'UTR	DEL			T98G
KLHDC7A	1	18812478	18812480	CAA	C	3'UTR	DEL			U87;LN229
ALDH4A1	1	19217309	19217309	C	CCTT	Intron	INS			U343
IFFO2	1	19232182	19232184	AGT	A	3'UTR	DEL			U87;U343
IFFO2	1	19232182	19232186	AGTGT	A	3'UTR	DEL			U373
IFFO2	1	19233398	19233402	GCTCT	G	3'UTR	DEL			U343
IFFO2	1	19234577	19234578	GA	G	3'UTR	DEL			U343
KIAA0090	1	19545484	19545484	A	AAAAAC	3'UTR	INS			T98G;U373
MRTO4	1	19585758	19585759	CA	C	3'UTR	DEL			U373
CAPZB	1	19665456	19665457	CA	C	3'UTR	DEL			U87;T98G;LN229
NBL1	1	19983863	19983863	T	TGG	3'UTR	INS			U87;LN229;U373;LN18
NBL1	1	19984100	19984100	G	GC	3'UTR	INS			T98G;LN229;U343;U373;LN18
OTUD3	1	20238576	20238576	A	AT	3'UTR	INS			U373
PLA2G2F	1	20476500	20476500	G	GA	3'UTR	INS			U343
PLA2G2F	1	20476501	20476501	A	AG	3'UTR	INS			LN229
VWA5B1	1	20681302	20681302	A	AC	3'UTR	INS			LN229;LN18
CAMK2N1	1	20809349	20809351	CGT	C	3'UTR	DEL			U87
FAM43B	1	20880869	20880869	C	CA	3'UTR	INS			U343;U373
CDA	1	20915589	20915590	TC	T	5'UTR	DEL			U87;T98G;LN229;U343;U373
CDA	1	20945252	20945252	G	GC	3'UTR	INS			LN229;U373
PINK1	1	20977854	20977854	A	ATTC	3'UTR	INS			U87;T98G;U343
PINK1	1	20977907	20977907	A	AAGAG	3'UTR	INS			U343;U373
HP1BP3	1	21069615	21069615	C	CT	3'UTR	INS			U343
EIF4G3	1	21133286	21133286	C	CA	3'UTR	INS			U373
EIF4G3	1	21133286	21133287	CA	C	3'UTR	DEL			U87
EIF4G3	1	21133496	21133497	CT	C	3'UTR	DEL			U87;U343
ALPL	1	21904262	21904263	AC	A	3'UTR	DEL			LN229;U373
RAP1GAP	1	21922893	21922894	CG	C	3'UTR	DEL			U373;LN18
HSPC157	1	22357431	22357435	CAGAA	C	RNA	DEL	c.818_822CAGAA>C		U87;LN229;U343;U373;LN18
HSPC157	1	22357433	22357436	GAAA	G	RNA	DEL	c.820_823GAAA>G		U343
HSPC157	1	22357520	22357527	CTTTTTTT	C	RNA	DEL	c.907_914CTTTTTTT>C		LN18
WNT4	1	22446108	22446108	C	CT	3'UTR	INS			U87;U373;LN18
ZBTB40	1	22854927	22854931	AAAAC	A	3'UTR	DEL			LN18
LUZP1	1	23411225	23411225	T	TC	3'UTR	INS			U87;T98G;LN229;U343;U373;LN18
HTR1D	1	23518470	23518471	TA	T	3'UTR	DEL			LN229
HNRNPR	1	23670801	23670802	CT	C	5'UTR	DEL			U343
E2F2	1	23833599	23833599	A	AT	3'UTR	INS			LN229;U373;LN18
TCEB3	1	24086794	24086794	G	GT	3'UTR	INS			U343
CNR2	1	24239776	24239777	GC	G	5'UTR	DEL			T98G
PNRC2	1	24288529	24288533	TAAAC	T	3'UTR	DEL			U87;T98G;LN229;U343;U373
PNRC2	1	24289891	24289897	ATGAATG	A	3'UTR	DEL			U87;LN229;U343;LN18
IL28RA	1	24481706	24481708	ATG	A	3'UTR	DEL			U87;T98G;LN229;U343;U373;LN18
NIPAL3	1	24798068	24798068	C	CAAA	3'UTR	INS			LN229;LN18
NIPAL3	1	24798498	24798500	CTT	C	3'UTR	DEL			T98G
SRRM1	1	24999454	24999454	G	GT	3'UTR	INS			LN18
SRRM1	1	24999676	24999676	A	AT	3'UTR	INS			U87;LN229;U373
LDLRAP1	1	25893927	25893928	AT	A	3'UTR	DEL			U87;T98G;LN229;U343;U373
SEPN1	1	26143704	26143704	A	ATTTTG	3'UTR	INS			U87;T98G;LN229;U373;LN18
SEPN1	1	26144437	26144438	TC	T	3'UTR	DEL			T98G
FAM54B	1	26149356	26149358	GCT	G	Intron	DEL			U87;T98G;U373;LN18
FAM54B	1	26158900	26158900	A	ACT	3'UTR	INS			U87;T98G;LN229;U373;LN18
PAQR7	1	26189169	26189171	GCA	G	3'UTR	DEL			U343
EXTL1	1	26349109	26349109	C	CT	5'UTR	INS			LN229;U373
SLC30A2	1	26364920	26364922	ACT	A	3'UTR	DEL			U343
PDIK1L	1	26449335	26449337	CAA	C	3'UTR	DEL			U87;LN229;U373
PDIK1L	1	26449667	26449667	G	GT	3'UTR	INS			U343
CCDC21	1	26603883	26603883	G	GAA	3'UTR	INS			U343
LIN28A	1	26754875	26754875	A	AC	3'UTR	INS			U87;T98G;LN229;U343
HMGN2	1	26801737	26801737	C	CT	3'UTR	INS			U343
ARID1A	1	27107650	27107651	TA	T	3'UTR	DEL			U87
SFN	1	27190821	27190821	G	GGT	3'UTR	INS			LN18
SFN	1	27190821	27190825	GGTGT	G	3'UTR	DEL			U343
FCN3	1	27699670	27699671	AG	A	Frame_Shift_Del	DEL	c.349_350CT>T	p.L117fs	LN229
FAM76A	1	28087772	28087773	GA	G	3'UTR	DEL			U87;T98G;LN229;U343;U373;LN18
C1orf38	1	28213032	28213033	AG	A	3'UTR	DEL			T98G;U343;U373
SMPDL3B	1	28261658	28261658	T	TG	5'UTR	INS			U87;T98G;LN229;U343;U373
LOC653566	1	28422967	28422967	C	CT	5'UTR	INS			T98G
SESN2	1	28607961	28607961	T	TA	3'UTR	INS			LN229;U343;U373
TRNAU1AP	1	28904895	28904895	G	GACTT	3'UTR	INS			U87;T98G;U343;U373
MATN1	1	31185551	31185552	TC	T	3'UTR	DEL			T98G;LN229
MATN1	1	31186094	31186094	T	TA	3'UTR	INS			T98G
SDC3	1	31342367	31342368	TA	T	3'UTR	DEL			U87;T98G;LN229;U373;LN18
SDC3	1	31342371	31342371	A	AAAC	3'UTR	INS			LN18
SDC3	1	31342403	31342403	A	AAC	3'UTR	INS			LN229
SNRNP40	1	31732602	31732603	CA	C	3'UTR	DEL			U87;T98G;LN18
SERINC2	1	31905889	31905889	A	ACAG	In_Frame_Ins	INS	c.1101_1101A>ACAG	p.372_373insQ	U87;T98G;LN229;U343;LN18
PTP4A2	1	32385071	32385072	TA	T	5'UTR	DEL			LN229
MARCKSL1	1	32799513	32799514	GA	G	3'UTR	DEL			U343
ZBTB8A	1	33067929	33067930	CA	C	3'UTR	DEL			LN229
RBBP4	1	33148362	33148362	A	ACT	3'UTR	INS			U343
RBBP4	1	33150142	33150144	TTG	T	3'UTR	DEL			LN18
S100PBP	1	33322690	33322690	C	CT	3'UTR	INS			U87;LN229;U343
S100PBP	1	33322919	33322920	CT	C	3'UTR	DEL			U87;T98G;LN229;U373;LN18
RNF19B	1	33402334	33402335	GA	G	3'UTR	DEL			T98G;U373;LN18
ZNF362	1	33764935	33764935	G	GT	3'UTR	INS			U87;T98G;U373
ZNF362	1	33764935	33764936	GT	G	3'UTR	DEL			U343;LN18
CSMD2	1	33979880	33979880	C	CT	3'UTR	INS			U343;LN18
CSMD2	1	33979880	33979881	CT	C	3'UTR	DEL			U87;T98G;LN229
CSMD2	1	33981917	33981917	T	TACACAC	3'UTR	INS			T98G;U343
C1orf94	1	34684571	34684577	CACACAT	C	3'UTR	DEL			U87;T98G;LN229;U343;LN18
GJB4	1	35227007	35227011	TTGTC	T	Frame_Shift_Del	DEL	c.152_156TTGTC>T	p.F51fs	U373
GJA4	1	35261044	35261046	CAG	C	3'UTR	DEL			U87;T98G;LN229;U373;LN18
Unknown	1	35317758	35317763	GAAAGA	G	IGR	DEL			U87;T98G;LN229;U343
ZMYM1	1	35545022	35545022	G	GGC	5'UTR	INS			U87;T98G;LN229;U343;U373;LN18
SFPQ	1	35649810	35649811	TA	T	3'UTR	DEL			U343
SNIP1	1	38002531	38002535	AAAAG	A	3'UTR	DEL			U373;LN18
RSPO1	1	38078171	38078171	G	GGTGT	3'UTR	INS			U87;T98G;LN229;U343;U373
EPHA10	1	38182233	38182234	TG	T	3'UTR	DEL			U373
MANEAL	1	38266725	38266729	AACTG	A	3'UTR	DEL			U87;T98G;LN18
MTF1	1	38279665	38279666	TC	T	3'UTR	DEL			U343
INPP5B	1	38327935	38327937	CAG	C	3'UTR	DEL			U87;T98G;LN18
GJA9	1	39340001	39340001	T	TA	3'UTR	INS			U87;U343;LN18
MACF1	1	39951742	39951743	TA	T	3'UTR	DEL			T98G
BMP8A	1	39991730	39991730	G	GGAGT	3'UTR	INS			LN229;U343;U373;LN18
MFSD2A	1	40435514	40435515	CT	C	3'UTR	DEL			U87;T98G;LN229;U343;U373;LN18
CAP1	1	40537940	40537940	A	AAC	3'UTR	INS			U87;T98G;LN229;LN18
PPT1	1	40539203	40539203	A	ATGAT	3'UTR	INS			U87;T98G;LN229;U343;LN18
RIMS3	1	41113490	41113490	A	AG	5'UTR	INS			U87
LOC100130557	1	41156038	41156039	CT	C	3'UTR	DEL			U87;T98G;LN18
NFYC	1	41236837	41236838	CT	C	3'UTR	DEL			LN229;U343;U373
RIMKLA	1	42880841	42880841	T	TCA	3'UTR	INS			U87;LN229;U343;U373
RIMKLA	1	42881758	42881759	CG	C	3'UTR	DEL			U373
RIMKLA	1	42888632	42888633	AG	A	3'UTR	DEL			U373;LN18
CCDC30	1	43000628	43000629	AG	A	5'UTR	DEL			LN18
ERMAP	1	43309383	43309383	G	GT	3'UTR	INS			U87;T98G;LN229;U373
EBNA1BP2	1	43735694	43735694	C	CAAGCCAG	Intron	INS			U87;LN229;LN18
KLF17	1	44596379	44596382	CCAA	C	In_Frame_Del	DEL	c.1121_1124CCAA>C	p.N378del	LN18
MMACHC	1	45976263	45976263	C	CT	3'UTR	INS			U87;LN229;U343;U373;LN18
GPBP1L1	1	46093052	46093054	AAC	A	3'UTR	DEL			U87;LN229;U343;LN18
GPBP1L1	1	46093396	46093397	GA	G	3'UTR	DEL			U87;T98G;U373
GPBP1L1	1	46093409	46093409	A	AAAAC	3'UTR	INS			LN229;U343;LN18
TMEM69	1	46159805	46159806	GT	G	3'UTR	DEL			U87;LN229;U343;LN18
TMEM69	1	46159814	46159817	ATAT	A	3'UTR	DEL			U87;LN229;U343;LN18
PIK3R3	1	46508785	46508785	G	GT	3'UTR	INS			U87;T98G;U373
NSUN4	1	46828657	46828657	C	CT	3'UTR	INS			U373
NSUN4	1	46828657	46828658	CT	C	3'UTR	DEL			T98G;LN229
MOBKL2C	1	47073478	47073479	CT	C	3'UTR	DEL			U343
MOBKL2C	1	47074774	47074790	TCATGGTCTGATGGTCC	T	3'UTR	DEL			LN18
ATPAF1	1	47099090	47099090	G	GA	3'UTR	INS			U343
KIAA0494	1	47142543	47142543	G	GA	3'UTR	INS			U87;T98G;LN229
CYP4B1	1	47280746	47280748	GAT	G	Frame_Shift_Del	DEL	c.880_882GAT>G	p.D294fs	LN229
CYP4Z2P	1	47325299	47325300	TA	T	RNA	DEL	c.1268_1269TA>A		LN18
STIL	1	47716040	47716042	TAA	T	3'UTR	DEL			U87;U343;U373
FOXD2	1	47905782	47905784	CTT	C	3'UTR	DEL			LN18
ELAVL4	1	50667062	50667062	G	GA	3'UTR	INS			LN18
ELAVL4	1	50667062	50667063	GA	G	3'UTR	DEL			U343
DMRTA2	1	50883804	50883806	CTT	C	3'UTR	DEL			U87;T98G;U343;U373;LN18
CDKN2C	1	51435015	51435016	CG	C	5'UTR	DEL			LN18
EPS15	1	51821226	51821226	G	GT	3'UTR	INS			LN18
EPS15	1	51822188	51822189	GA	G	3'UTR	DEL			U87
ZYG11B	1	53288963	53288963	C	CA	3'UTR	INS			LN18
ZYG11B	1	53289190	53289190	G	GT	3'UTR	INS			LN229;U373;LN18
SCP2	1	53459276	53459277	TG	T	Intron	DEL			LN229;U373
SLC1A7	1	53553638	53553657	CCCTGCCCCTGGAGGCCTCG	C	3'UTR	DEL			U87;U373
GLIS1	1	54199734	54199735	CT	C	5'UTR	DEL			T98G
CDCP2	1	54605318	54605318	T	TG	Frame_Shift_Ins	INS	c.1225_1225A>CA	p.M409fs	U343
CDCP2	1	54605319	54605319	G	GC	Frame_Shift_Ins	INS	c.1224_1224C>GC	p.P408fs	U87;T98G;LN229;U343;U373;LN18
FAM151A	1	55076137	55076166	CCACTCCACATTCAGACCGTCATCCCCAGG	C	Frame_Shift_Del	DEL	c.1003_1032CCTGGGGATGACGGTCTGAATGTGGAGTGG>G	p.P335fs	U87
C1orf175	1	55107508	55107509	TC	T	5'UTR	DEL			U87;T98G;LN229;U343
TTC4	1	55207584	55207588	CACAA	C	3'UTR	DEL			U343
TTC4	1	55207823	55207824	CT	C	3'UTR	DEL			U343
PCSK9	1	55505552	55505552	A	ACTG	In_Frame_Ins	INS	c.42_42A>ACTG	p.23_24insL	U87;T98G
USP24	1	55534413	55534415	CGT	C	3'UTR	DEL			LN229
PRKAA2	1	57179397	57179398	AT	A	3'UTR	DEL			T98G
PRKAA2	1	57180699	57180700	GA	G	3'UTR	DEL			U87;U343
DAB1	1	58122024	58122024	T	TTG	Intron	INS			T98G;U343;U373
OMA1	1	58946539	58946539	C	CT	3'UTR	INS			LN229;U343
JUN	1	59249359	59249359	C	CTG	5'UTR	INS			U87;T98G;LN229
FGGY	1	60228310	60228310	T	TTC	3'UTR	INS			U87;T98G;LN229;U343;U373;LN18
HOOK1	1	60280749	60280750	GT	G	5'UTR	DEL			U87;T98G;LN229;U343;U373
NFIA	1	61921185	61921185	A	AT	3'UTR	INS			U87;LN229;U343;U373;LN18
NFIA	1	61922046	61922046	T	TA	3'UTR	INS			U87;LN229;U343;U373;LN18
NFIA	1	61923883	61923884	GA	G	3'UTR	DEL			LN229
NFIA	1	61924359	61924360	CT	C	3'UTR	DEL			U87
L1TD1	1	62676247	62676251	GAACT	G	Frame_Shift_Del	DEL	c.1801_1805GAACT>G	p.E601fs	LN229
ANGPTL3	1	63070537	63070546	AGTTAATGTG	A	3'UTR	DEL			U87;U343
ALG6	1	63903478	63903483	CATTAT	C	3'UTR	DEL			T98G
DLEU2L	1	64016307	64016308	TA	T	3'UTR	DEL			LN229
RAVER2	1	65297855	65297858	CTAT	C	3'UTR	DEL			U343;LN18
RAVER2	1	65298623	65298627	AAGTC	A	3'UTR	DEL			U343;LN18
RAVER2	1	65298774	65298774	G	GTGTT	3'UTR	INS			U343
JAK1	1	65299551	65299551	G	GAATT	3'UTR	INS			LN18
AK3L1	1	65692698	65692698	G	GA	3'UTR	INS			U87;LN229
DNAJC6	1	65881132	65881132	A	AACAC	3'UTR	INS			U87;T98G;LN229;U343;U373;LN18
LEPR	1	66031252	66031253	AT	A	Frame_Shift_Del	DEL	c.4_5AT>A	p.I2fs	LN229
LEPR	1	66102755	66102755	A	ATTACT	3'UTR	INS			T98G;LN229;U343
Unknown	1	66103042	66103044	AAC	A	IGR	DEL			U87;T98G;LN229;U343;U373
PDE4B	1	66840104	66840104	A	ATGGGTT	3'UTR	INS			U87;U373
TCTEX1D1	1	67244488	67244488	T	TA	3'UTR	INS			U87;LN229;U373
MIER1	1	67453445	67453445	A	AAT	3'UTR	INS			LN229;LN18
MIER1	1	67453986	67453986	T	TA	3'UTR	INS			U373
SERBP1	1	67874252	67874252	C	CAA	3'UTR	INS			T98G;U373
GNG12	1	68168292	68168293	GA	G	3'UTR	DEL			U87
RPE65	1	68894730	68894730	G	GCT	3'UTR	INS			T98G;LN229;U343;U373
DEPDC1	1	68940883	68940883	T	TTA	3'UTR	INS			U87;T98G;U373;LN18
LRRC40	1	70610738	70610738	C	CTA	3'UTR	INS			U87;LN229;U373
NEGR1	1	71870272	71870272	C	CT	3'UTR	INS			LN229;U343
C1orf173	1	75037857	75037860	CCCT	C	In_Frame_Del	DEL	c.3534_3537AGGG>G	p.1178_1179GG>G	U87
AK5	1	77749114	77749115	GT	G	Intron	DEL			LN229
AK5	1	78024345	78024345	C	CTAT	In_Frame_Ins	INS	c.1679_1679C>CTAT	p.561_562insI	U87;T98G;LN229;U343;U373;LN18
AK5	1	78025230	78025234	GTATT	G	3'UTR	DEL			U87;T98G;LN229;U343;U373;LN18
AK5	1	78025528	78025528	A	AT	3'UTR	INS			LN229
FUBP1	1	78444764	78444764	C	CGGCCG	5'UTR	INS			LN18
GIPC2	1	78601465	78601465	C	CT	3'UTR	INS			T98G;LN229;U373
GIPC2	1	78602292	78602292	C	CT	3'UTR	INS			U343
GIPC2	1	78602292	78602297	CTTTTT	C	3'UTR	DEL			T98G;LN229
PTGFR	1	79004217	79004217	T	TAA	3'UTR	INS			T98G;LN18
PTGFR	1	79004217	79004218	TA	T	3'UTR	DEL			U343
PTGFR	1	79004748	79004748	A	AAGAT	3'UTR	INS			T98G;U373;LN18
PRKACB	1	84670439	84670439	A	AC	Intron	INS			LN229;U343;LN18
CTBS	1	85040024	85040033	CAGCAGCGCT	C	In_Frame_Del	DEL	c.66_75AGCGCTGCTG>G	p.22_25LALL>L	LN18
Unknown	1	85109478	85109482	TATGA	T	IGR	DEL			U87;LN229;U373
LPAR3	1	85331808	85331808	G	GAGA	5'UTR	INS			T98G;LN229;U343;U373
MCOLN2	1	85392096	85392097	TC	T	3'UTR	DEL			U373
C1orf52	1	85725353	85725360	GCCGGAAA	G	5'UTR	DEL			U87
BCL10	1	85743583	85743584	AC	A	5'UTR	DEL			LN229;U343
DDAH1	1	85785550	85785550	C	CA	3'UTR	INS			U87;T98G;LN229;U343;U373;LN18
DDAH1	1	85786201	85786202	GA	G	3'UTR	DEL			U373
COL24A1	1	86195106	86195107	CT	C	3'UTR	DEL			U87;U373
CLCA1	1	86965801	86965802	AT	A	3'UTR	DEL			U87;U373
CLCA4	1	87045896	87045902	TCCTACA	T	In_Frame_Del	DEL	c.2628_2634TCCTACA>T	p.PT885del	T98G;LN229;U343;U373;LN18
SH3GLB1	1	87213181	87213182	TA	T	3'UTR	DEL			LN229
HS2ST1	1	87573325	87573327	CAT	C	3'UTR	DEL			T98G
HS2ST1	1	87573336	87573342	ATATGTT	A	3'UTR	DEL			U87;LN229;U343;U373;LN18
HS2ST1	1	87575244	87575245	AT	A	3'UTR	DEL			LN18
LOC339524	1	87595552	87595553	GC	G	Intron	DEL			U87
LOC339524	1	87600438	87600438	C	CG	Intron	INS			U87;T98G;LN229;U343;U373;LN18
GBP1	1	89518865	89518865	C	CT	3'UTR	INS			LN18
GBP4	1	89647546	89647546	T	TC	3'UTR	INS			T98G;LN229;U343;U373;LN18
GBP5	1	89726090	89726090	A	AG	3'UTR	INS			U87;LN229;U343;U373;LN18
GBP6	1	89851100	89851100	G	GT	3'UTR	INS			T98G;LN229;U343
LRRC8D	1	90286636	90286642	TGCTGCC	T	5'UTR	DEL			U373
LRRC8D	1	90401405	90401406	AT	A	3'UTR	DEL			LN229
ZNF326	1	90493918	90493918	G	GA	3'UTR	INS			U87;T98G;LN229;U343;LN18
CDC7	1	91991267	91991268	AT	A	3'UTR	DEL			U343
EVI5	1	92978722	92978723	TA	T	3'UTR	DEL			U87;T98G;LN229;U343;LN18
FAM69A	1	93308035	93308035	G	GA	3'UTR	INS			T98G;LN229;LN18
FAM69A	1	93308168	93308168	T	TA	3'UTR	INS			U87;T98G;LN229;U343;U373
MTF2	1	93603183	93603183	C	CAT	3'UTR	INS			U87;T98G;LN229;U343;U373;LN18
DR1	1	93826600	93826600	A	AGGG	3'UTR	INS			U87;T98G;LN229;U343;U373;LN18
DR1	1	93827995	93827995	C	CT	3'UTR	INS			U87;T98G;LN18
GCLM	1	94353029	94353029	G	GT	3'UTR	INS			LN229
ABCD3	1	94984052	94984053	TA	T	3'UTR	DEL			LN229
CNN3	1	95362927	95362929	TAA	T	3'UTR	DEL			U343
TMEM56	1	95658345	95658346	AT	A	3'UTR	DEL			U87;T98G;LN229;U343;U373;LN18
TMEM56	1	95660024	95660025	AC	A	3'UTR	DEL			LN229;U343;U373;LN18
PTBP2	1	97279217	97279222	CTTTTT	C	3'UTR	DEL			T98G;U343
DPYD	1	98185705	98185707	TTC	T	Intron	DEL			T98G
LPPR5	1	99355825	99355826	AT	A	3'UTR	DEL			LN229;U373
LPPR5	1	99358100	99358105	ATAAAG	A	3'UTR	DEL			T98G
SASS6	1	100549698	100549699	TA	T	3'UTR	DEL			T98G
RTCD1	1	100731819	100731819	C	CA	5'UTR	INS			T98G;LN229;U343;U373;LN18
SLC30A7	1	101442570	101442570	A	AT	3'UTR	INS			T98G;LN229
OLFM3	1	102269548	102269548	C	CT	3'UTR	INS			U87;U343;U373
OLFM3	1	102462446	102462451	GTCAGT	G	5'UTR	DEL			U373
FAM102B	1	109181309	109181309	C	CAT	3'UTR	INS			U87;T98G;LN229;U343;U373;LN18
FAM102B	1	109181853	109181853	C	CT	3'UTR	INS			U373
AKNAD1	1	109358755	109358755	A	AT	3'UTR	INS			U87;T98G;LN229;U343;LN18
GPSM2	1	109465165	109465168	ACTT	A	In_Frame_Del	DEL	c.1567_1570ACTT>A	p.S525del	T98G;LN229
CELSR2	1	109792735	109792735	A	ACGC	In_Frame_Ins	INS	c.34_34A>ACGC	p.16_17insP	T98G
CELSR2	1	109816863	109816863	T	TC	3'UTR	INS			U87;T98G
CELSR2	1	109818158	109818158	C	CT	3'UTR	INS			U87;T98G;LN229;U343;U373
SORT1	1	109855134	109855135	AT	A	3'UTR	DEL			U373
SORT1	1	109855135	109855136	TA	T	3'UTR	DEL			U87
SORT1	1	109855135	109855137	TAA	T	3'UTR	DEL			LN229
SORT1	1	109856384	109856386	CAA	C	3'UTR	DEL			U87;T98G;LN229;U373
CYB561D1	1	110040452	110040458	TATGGGG	T	3'UTR	DEL			U343;LN18
CYB561D1	1	110040460	110040460	C	CA	3'UTR	INS			U343;LN18
CYB561D1	1	110041037	110041039	CAG	C	3'UTR	DEL			T98G;LN229;U373
CYB561D1	1	110041477	110041478	TA	T	3'UTR	DEL			T98G;LN18
CYB561D1	1	110041477	110041479	TAA	T	3'UTR	DEL			U87;U373
GNAI3	1	110136322	110136324	GAT	G	3'UTR	DEL			U87;U373
GNAI3	1	110136938	110136938	T	TA	3'UTR	INS			U87;U343
GNAI3	1	110138452	110138452	C	CA	3'UTR	INS			LN229
GSTM5	1	110260568	110260568	G	GGT	3'UTR	INS			U343
GSTM3	1	110279053	110279054	GT	G	3'UTR	DEL			T98G;LN229;U343;U373;LN18
AHCYL1	1	110527452	110527452	G	GC	5'UTR	INS			U87;T98G;LN229;U343;U373;LN18
KCNA3	1	111215090	111215090	T	TGG	3'UTR	INS			U87;U373
CD53	1	111442529	111442529	A	AAC	3'UTR	INS			U87;T98G;LN229;U343;U373;LN18
C1orf103	1	111489897	111489897	T	TC	3'UTR	INS			U87;T98G;U373;LN18
DRAM2	1	111660300	111660310	TAAGACTACAA	T	3'UTR	DEL			U373
C1orf88	1	111894729	111894729	C	CATG	3'UTR	INS			U343
DDX20	1	112310094	112310096	CAA	C	3'UTR	DEL			T98G
CTTNBP2NL	1	113000946	113000950	GGTCA	G	3'UTR	DEL			U87;T98G;LN229;U343;U373;LN18
CTTNBP2NL	1	113002127	113002128	TA	T	3'UTR	DEL			U87;T98G;LN229;U343;U373;LN18
MAGI3	1	114226705	114226706	CT	C	3'UTR	DEL			U343
MAGI3	1	114227223	114227223	G	GA	3'UTR	INS			T98G;LN18
PHTF1	1	114240319	114240319	T	TA	3'UTR	INS			U87;T98G;LN229;U343;U373;LN18
RSBN1	1	114306368	114306369	TA	T	3'UTR	DEL			LN229;U343
RSBN1	1	114307237	114307237	A	AT	3'UTR	INS			LN229
RSBN1	1	114307292	114307293	GA	G	3'UTR	DEL			LN229;U343;U373
RSBN1	1	114307489	114307494	TGAAAA	T	3'UTR	DEL			T98G;LN18
BCL2L15	1	114422837	114422837	T	TTTTG	3'UTR	INS			U87;U373
BCL2L15	1	114423544	114423545	AC	A	3'UTR	DEL			T98G;LN229
DCLRE1B	1	114456389	114456390	TC	T	3'UTR	DEL			U87;T98G
SYT6	1	114634367	114634367	C	CT	3'UTR	INS			U87;T98G;LN229;U343;U373
TRIM33	1	114938090	114938090	A	AT	3'UTR	INS			T98G;LN229;U373;LN18
TRIM33	1	114939730	114939730	G	GA	3'UTR	INS			LN18
TRIM33	1	114940211	114940211	G	GT	3'UTR	INS			U87;U343
TRIM33	1	114940215	114940215	T	TG	3'UTR	INS			T98G;LN229;U373
NRAS	1	115247749	115247750	TA	T	3'UTR	DEL			LN229;U373
TSPAN2	1	115590794	115590794	G	GTA	3'UTR	INS			LN229;U343
TSPAN2	1	115590920	115590920	C	CTATT	3'UTR	INS			U343;U373
TSPAN2	1	115592610	115592612	GAC	G	3'UTR	DEL			LN229;U373
VANGL1	1	116235182	116235183	GA	G	3'UTR	DEL			LN229
VANGL1	1	116240756	116240756	T	TC	3'UTR	INS			T98G;LN229
CASQ2	1	116242737	116242739	CAT	C	3'UTR	DEL			LN229
CASQ2	1	116242844	116242845	AT	A	3'UTR	DEL			T98G
SLC22A15	1	116610599	116610599	G	GA	3'UTR	INS			U87;T98G;LN229;U343;U373
C1orf161	1	116655183	116655183	G	GA	5'UTR	INS			LN18
C1orf161	1	116676722	116676723	AG	A	3'UTR	DEL			LN18
ATP1A1	1	116916645	116916646	CT	C	Intron	DEL			T98G;LN229;U343;U373;LN18
IGSF3	1	117122285	117122285	G	GTCC	In_Frame_Ins	INS	c.3063_3063C>GGAC	p.1020_1021insE	U87;U373
PTGFRN	1	117529859	117529859	A	AT	3'UTR	INS			U87;U343
PTGFRN	1	117530193	117530195	CTT	C	3'UTR	DEL			LN229
TTF2	1	117644937	117644948	TCCCTGCAGCCA	T	3'UTR	DEL			U343;U373;LN18
TRIM45	1	117654777	117654781	ATAAC	A	3'UTR	DEL			U343;U373;LN18
FAM46C	1	118166786	118166786	C	CT	3'UTR	INS			LN229;U373
FAM46C	1	118168804	118168804	T	TC	3'UTR	INS			LN229;U343;U373;LN18
FAM46C	1	118170466	118170468	CTG	C	3'UTR	DEL			LN229;U343;U373;LN18
FAM46C	1	118171000	118171004	CATTT	C	3'UTR	DEL			LN229;U343;U373;LN18
GDAP2	1	118410322	118410323	CA	C	3'UTR	DEL			U343
GDAP2	1	118411374	118411374	A	AC	3'UTR	INS			U343
GDAP2	1	118411607	118411607	C	CA	3'UTR	INS			U343
ZNF697	1	120162636	120162640	GAAAC	G	3'UTR	DEL			U87;LN229;U343;U373
ZNF697	1	120163506	120163507	CT	C	3'UTR	DEL			U87;LN229;U343;U373
ZNF697	1	120164545	120164545	T	TG	3'UTR	INS			LN229;U343;U373
ZNF697	1	120165030	120165030	T	TTCCTCAAGG	3'UTR	INS			U87;LN229;U373
NOTCH2	1	120456392	120456392	T	TCTA	3'UTR	INS			U343
NOTCH2	1	120612223	120612226	AGCC	A	5'UTR	DEL			U87
LOC647121	1	121311936	121311936	A	AT	3'UTR	INS			U87;T98G;LN229;U343;U373;LN18
PDE4DIP	1	144873962	144873963	CT	C	Frame_Shift_Del	DEL	c.4994_4995AG>G	p.Q1665fs	U87;LN229
PDE4DIP	1	144917827	144917828	CA	C	Frame_Shift_Del	DEL	c.1458_1459TG>G	p.V486fs	U87;LN229
PDE4DIP	1	144931739	144931739	A	AGGC	Intron	INS			U87
SEC22B	1	145116147	145116147	T	TA	3'UTR	INS			U343;U373
SEC22B	1	145116192	145116193	TG	T	3'UTR	DEL			U87;T98G
SEC22B	1	145116299	145116299	G	GT	3'UTR	INS			U87
SEC22B	1	145116327	145116327	G	GT	3'UTR	INS			U87
NOTCH2NL	1	145282311	145282313	AGC	A	3'UTR	DEL			LN18
NOTCH2NL	1	145282314	145282319	ACTTTT	A	3'UTR	DEL			LN18
NOTCH2NL	1	145284124	145284144	ATGTGTGTGTGTGTGTGTGTG	A	3'UTR	DEL			LN229
NOTCH2NL	1	145284170	145284170	G	GTA	3'UTR	INS			U87
NOTCH2NL	1	145285735	145285735	C	CT	3'UTR	INS			LN18
TXNIP	1	145441840	145441841	TA	T	3'UTR	DEL			U87;T98G;LN229;U343;U373;LN18
NBPF10	1	145511796	145511796	T	TG	Intron	INS			U87;T98G;LN229;U343;U373;LN18
NBPF10	1	145514195	145514195	T	TTTA	Intron	INS			LN229;U343
PIAS3	1	145586342	145586343	TC	T	3'UTR	DEL			T98G
NUDT17	1	145586671	145586676	CTTTTA	C	Frame_Shift_Del	DEL	c.900_905TAAAAG>G	p.C300fs	T98G
NUDT17	1	145586678	145586679	AC	A	Frame_Shift_Del	DEL	c.897_898GT>T	p.P299fs	T98G
RNF115	1	145688667	145688668	TA	T	3'UTR	DEL			U87;T98G;U343;LN18
PRKAB2	1	146629400	146629401	GC	G	3'UTR	DEL			LN229
FMO5	1	146658041	146658041	G	GA	3'UTR	INS			LN229
GJA5	1	147229628	147229628	G	GGGGCATTTGCCAGAGGTACATACCA	3'UTR	INS			T98G
LOC388692	1	149280301	149280301	G	GA	RNA	INS	c.826_826G>GA		U87;U373;LN18
LOC388692	1	149281361	149281361	C	CT	RNA	INS	c.1886_1886C>CT		LN18
LOC388692	1	149281933	149281933	G	GAGT	RNA	INS	c.2458_2458G>GAGT		U87;U343;U373
LOC388692	1	149285243	149285244	TA	T	RNA	DEL	c.5768_5769TA>T		U87;T98G;LN229;U343
LOC388692	1	149286165	149286166	GT	G	RNA	DEL	c.6690_6691GT>G		T98G;LN229;U343;U373
LOC388692	1	149287048	149287048	C	CA	RNA	INS	c.7573_7573C>CA		T98G;U343
LOC388692	1	149287127	149287129	CCT	C	RNA	DEL	c.7652_7654CCT>C		T98G;U343
HIST2H2BF	1	149782822	149782824	AAC	A	3'UTR	DEL			LN229
RPRD2	1	150448370	150448374	AGTGT	A	3'UTR	DEL			U87
RPRD2	1	150448449	150448453	CACAG	C	3'UTR	DEL			LN229
MCL1	1	150548887	150548887	C	CCTAT	3'UTR	INS			U87;T98G;LN229;U343;U373;LN18
ENSA	1	150596719	150596721	CAG	C	Intron	DEL			U343
GOLPH3L	1	150619971	150619971	G	GA	3'UTR	INS			U373
ARNT	1	150783239	150783239	A	AG	3'UTR	INS			U343
ARNT	1	150783934	150783934	G	GCACACA	3'UTR	INS			U87;T98G;LN229;U343;U373;LN18
ARNT	1	150849071	150849072	AC	A	5'UTR	DEL			T98G
ARNT	1	150849071	150849073	ACC	A	5'UTR	DEL			LN229;U343
LASS2	1	150937964	150937967	AAGG	A	3'UTR	DEL			U87;T98G;LN229;U373
PIP5K1A	1	151220893	151220895	AAG	A	3'UTR	DEL			U87;T98G;LN229;U343;U373
CGN	1	151509966	151509966	T	TA	3'UTR	INS			U87;T98G;LN229;U343;U373;LN18
THEM4	1	151846840	151846840	G	GT	3'UTR	INS			U87;T98G;LN229;U343;U373
THEM4	1	151846849	151846849	T	TG	3'UTR	INS			LN18
TCHH	1	152083049	152083052	TTTC	T	In_Frame_Del	DEL	c.2641_2644GAAA>A	p.E881del	U373
TCHH	1	152084693	152084696	TCTC	T	In_Frame_Del	DEL	c.997_1000GAGA>A	p.E333del	U373
HRNR	1	152184856	152184856	G	GT	3'UTR	INS			T98G
HRNR	1	152195728	152195729	AT	A	Frame_Shift_Del	DEL	c.1_2AT>T	p.M1fs	U87;T98G;LN229;U343;U373
LCE4A	1	152681680	152681680	C	CAGCTCTGGGGGCTGCTGT	In_Frame_Ins	INS	c.129_129C>CAGCTCTGGGGGCTGCTGT	p.43_44insSSGGCC	U87;LN229;U373
LCE4A	1	152681692	152681698	CTGTGGT	C	In_Frame_Del	DEL	c.141_147CTGTGGT>C	p.47_49GCG>G	LN18
LCE1E	1	152760543	152760543	G	GT	3'UTR	INS			T98G
S100A7	1	153430249	153430250	TG	T	3'UTR	DEL			LN229;U343
NPR1	1	153665919	153665919	T	TC	3'UTR	INS			LN229;U343;U373;LN18
GATAD2B	1	153779089	153779090	GT	G	3'UTR	DEL			U87;T98G;LN229;U343
GATAD2B	1	153782188	153782188	C	CA	3'UTR	INS			LN229
DENND4B	1	153907278	153907287	CCTGCTGCTG	C	In_Frame_Del	DEL	c.2722_2731CAGCAGCAGG>G	p.QQQ908del	LN229
HAX1	1	154245142	154245143	TC	T	5'UTR	DEL			U343
ATP8B2	1	154310223	154310223	G	GA	3'UTR	INS			LN229;U343
ATP8B2	1	154323548	154323549	AT	A	3'UTR	DEL			LN18
CHRNB2	1	154550943	154550945	CAG	C	3'UTR	DEL			LN229;U373
ADAR	1	154554951	154554951	A	AGGGGCATG	3'UTR	INS			U87;LN229;U343;U373
ADAR	1	154556761	154556763	CCT	C	3'UTR	DEL			LN229;U373
PBXIP1	1	154916992	154916992	T	TA	3'UTR	INS			T98G;LN229;U343;U373;LN18
EFNA3	1	155059035	155059035	T	TG	3'UTR	INS			LN229;U343
ASH1L	1	155306151	155306151	T	TACAC	3'UTR	INS			LN229
RIT1	1	155869435	155869435	T	TA	3'UTR	INS			U87;T98G;LN229;U343;U373
SSR2	1	155979265	155979267	AAG	A	3'UTR	DEL			U373
SLC25A44	1	156181615	156181616	AC	A	3'UTR	DEL			U87
CCT3	1	156308031	156308033	GGA	G	5'UTR	DEL			T98G;LN229;U343;U373
RHBG	1	156354347	156354348	TC	T	Frame_Shift_Del	DEL	c.1264_1265TC>T	p.S422fs	LN229;U343;LN18
MEF2D	1	156435473	156435473	T	TAC	3'UTR	INS			LN229
MEF2D	1	156436092	156436092	C	CA	3'UTR	INS			T98G
IQGAP3	1	156495521	156495521	C	CAA	3'UTR	INS			LN18
TTC24	1	156553231	156553232	GC	G	Frame_Shift_Del	DEL	c.301_302GC>G	p.A101fs	LN229
TTC24	1	156556865	156556865	G	GAT	3'UTR	INS			LN229;U343;U373
GPATCH4	1	156565049	156565049	A	AAC	Frame_Shift_Ins	INS	c.1084_1084T>GTT	p.F362fs	U87;T98G;LN229;U343;U373;LN18
HDGF	1	156712317	156712317	A	AT	3'UTR	INS			U373
CD1A	1	158224130	158224130	G	GA	5'UTR	INS			T98G;U343
SPTA1	1	158580921	158580923	GCA	G	3'UTR	DEL			LN229;LN18
SPTA1	1	158580921	158580925	GCACA	G	3'UTR	DEL			T98G;U343
SPTA1	1	158656347	158656347	C	CAGAG	5'UTR	INS			U87;T98G;LN229;U343;U373
SPTA1	1	158656432	158656432	G	GA	5'UTR	INS			T98G;LN229;U373
IGSF9	1	159896885	159896889	CACAG	C	3'UTR	DEL			T98G
IGSF9	1	159896887	159896889	CAG	C	3'UTR	DEL			U373
PIGM	1	159998579	159998580	TA	T	3'UTR	DEL			T98G;LN229;U343;U373
KCNJ10	1	160009163	160009177	GACACACACACACAC	G	3'UTR	DEL			LN229
VANGL2	1	160395276	160395276	C	CT	3'UTR	INS			LN229;U343;U373
VANGL2	1	160398239	160398240	AT	A	3'UTR	DEL			LN229;U373
DEDD	1	161091814	161091814	T	TA	3'UTR	INS			T98G
ADAMTS4	1	161160460	161160460	T	TCA	3'UTR	INS			LN229;U343
TOMM40L	1	161200377	161200380	TAAA	T	3'UTR	DEL			U343
FCGR3B	1	161593880	161593880	T	TC	3'UTR	INS			T98G;LN229;U373;LN18
RPL31P11	1	161654571	161654571	C	CT	RNA	INS	c.472_472G>AG		U87;T98G
OLFML2B	1	161953004	161953004	T	TA	3'UTR	INS			LN229
NOS1AP	1	162338228	162338228	C	CAA	3'UTR	INS			LN229;U373
NOS1AP	1	162338228	162338230	CAA	C	3'UTR	DEL			T98G
NOS1AP	1	162338228	162338233	CAAAAA	C	3'UTR	DEL			U87;LN18
NOS1AP	1	162339260	162339260	T	TG	3'UTR	INS			T98G;LN229;U343;U373
NOS1AP	1	162339261	162339261	G	GA	3'UTR	INS			U87;LN18
C1orf226	1	162354200	162354204	AACAC	A	3'UTR	DEL			LN229
DDR2	1	162750210	162750211	CT	C	3'UTR	DEL			T98G
DDR2	1	162750210	162750212	CTT	C	3'UTR	DEL			U87;LN229;U373
RGS4	1	163044892	163044896	TACAC	T	3'UTR	DEL			U87;T98G;LN229;U343;U373;LN18
RGS4	1	163045748	163045749	GA	G	3'UTR	DEL			U87;T98G;LN229;U343;U373;LN18
RGS5	1	163112342	163112343	TA	T	3'UTR	DEL			LN18
RGS5	1	163116030	163116031	CT	C	3'UTR	DEL			LN229;U373
RGS5	1	163116046	163116046	T	TC	3'UTR	INS			LN18
PBX1	1	164819704	164819704	C	CA	3'UTR	INS			LN229;U343
PBX1	1	164820470	164820470	G	GA	3'UTR	INS			U373
TMCO1	1	165696836	165696836	G	GA	3'UTR	INS			U343
POGK	1	166822929	166822929	G	GA	3'UTR	INS			U87;T98G;U343;U373
TADA1	1	166825797	166825797	A	ACAGATCCAG	3'UTR	INS			U343
GPA33	1	167023082	167023082	G	GC	3'UTR	INS			T98G;U343
DUSP27	1	167098062	167098062	C	CT	3'UTR	INS			LN229
DUSP27	1	167098313	167098314	AT	A	3'UTR	DEL			U87;LN229
POU2F1	1	167385178	167385178	G	GAA	3'UTR	INS			U87;T98G;U343;U373
CD247	1	167400191	167400191	A	AC	3'UTR	INS			LN18
RCSD1	1	167674287	167674296	CAGCTAATTT	C	3'UTR	DEL			LN229
RCSD1	1	167674296	167674296	T	TCCG	3'UTR	INS			U87
RCSD1	1	167674306	167674310	CTAAT	C	3'UTR	DEL			LN229
RCSD1	1	167674569	167674569	T	TAA	3'UTR	INS			U87;T98G;LN229
GPR161	1	168054505	168054505	G	GT	3'UTR	INS			U373
TIPRL	1	168169846	168169847	TA	T	3'UTR	DEL			U343
TIPRL	1	168170853	168170857	GACAC	G	3'UTR	DEL			U343;U373
TIPRL	1	168171159	168171160	CT	C	3'UTR	DEL			U343
DPT	1	168664814	168664815	GA	G	3'UTR	DEL			U87;U343;LN18
DPT	1	168665747	168665747	C	CT	3'UTR	INS			U87;LN229;U343;LN18
ATP1B1	1	169101269	169101269	T	TG	RNA	INS	c.1513_1513T>TG		U373
C1orf112	1	169764992	169764992	T	TG	5'UTR	INS			U87;T98G;LN229;U343;U373;LN18
PRRX1	1	170705685	170705691	CTATATA	C	3'UTR	DEL			T98G;LN229;U343
PRRX1	1	170705685	170705695	CTATATATATA	C	3'UTR	DEL			U373
PRRX1	1	170705899	170705899	G	GT	3'UTR	INS			U87;T98G;LN229;U373;LN18
FMO6P	1	171130598	171130603	CACACA	C	3'UTR	DEL			U343;LN18
FMO2	1	171162551	171162551	T	TGAC	In_Frame_Ins	INS	c.210_210T>TGAC	p.71_72insD	LN18
FMO2	1	171165802	171165803	TG	T	Frame_Shift_Del	DEL	c.336_337TG>T	p.S112fs	LN18
FMO2	1	171178257	171178257	C	CT	3'UTR	INS			U87
VAMP4	1	171672420	171672423	AAGG	A	3'UTR	DEL			U343
DNM3	1	172378884	172378884	G	GT	3'UTR	INS			T98G;U343
DNM3	1	172381181	172381181	T	TTG	3'UTR	INS			T98G;U343
FASLG	1	172635756	172635756	G	GGT	3'UTR	INS			LN229
FASLG	1	172635756	172635758	GGT	G	3'UTR	DEL			U343
TNFSF4	1	173153665	173153666	CT	C	3'UTR	DEL			LN18
TNFSF4	1	173155022	173155022	G	GA	3'UTR	INS			LN18
RC3H1	1	173900706	173900709	CCTA	C	3'UTR	DEL			U87;T98G
RC3H1	1	173901373	173901373	T	TA	3'UTR	INS			U87;T98G
RC3H1	1	173905846	173905846	C	CA	3'UTR	INS			T98G
RC3H1	1	173906530	173906531	GA	G	3'UTR	DEL			U87;T98G
MRPS14	1	174983357	174983358	CA	C	3'UTR	DEL			LN18
KIAA0040	1	175126855	175126870	TGAGCAATGGGGAAAG	T	3'UTR	DEL			LN229
KIAA0040	1	175129023	175129024	CA	C	3'UTR	DEL			U373
KIAA0040	1	175129924	175129924	C	CCTT	In_Frame_Ins	INS	c.226_226G>AAGG	p.75_76insK	U373
TNR	1	175291958	175291958	G	GAGGA	3'UTR	INS			LN229
FAM5B	1	177250855	177250855	T	TAC	3'UTR	INS			LN229
FAM5B	1	177250855	177250859	TACAC	T	3'UTR	DEL			U343
RASAL2	1	178446272	178446274	TTC	T	3'UTR	DEL			T98G;LN229
C1orf220	1	178514560	178514560	A	AT	5'UTR	INS			T98G;U343;U373
ANGPTL1	1	178819640	178819640	G	GT	3'UTR	INS			LN18
FAM20B	1	179041692	179041693	CT	C	3'UTR	DEL			U87;T98G;U343;LN18
FAM20B	1	179042436	179042439	CCTT	C	3'UTR	DEL			U343
FAM20B	1	179043333	179043333	T	TA	3'UTR	INS			U343
FAM20B	1	179043903	179043903	T	TAA	3'UTR	INS			U343
FAM20B	1	179044906	179044907	TA	T	3'UTR	DEL			U373
ABL2	1	179071127	179071134	ATTTCTTT	A	3'UTR	DEL			U87
ABL2	1	179071127	179071136	ATTTCTTTTT	A	3'UTR	DEL			LN229
SOAT1	1	179324008	179324009	AG	A	3'UTR	DEL			U343
C1orf125	1	179504025	179504028	AAAG	A	In_Frame_Del	DEL	c.2959_2962AAAG>A	p.E991del	T98G;U373
Unknown	1	179813716	179813716	T	TA	IGR	INS			T98G;LN229;LN18
CEP350	1	180082703	180082703	C	CA	3'UTR	INS			U87;LN229;U343;U373
CEP350	1	180082834	180082835	CT	C	3'UTR	DEL			U373;LN18
STX6	1	180944532	180944532	T	TAA	3'UTR	INS			T98G;U343;U373;LN18
CACNA1E	1	181768947	181768947	C	CAG	3'UTR	INS			T98G;LN229
Unknown	1	182351630	182351630	T	TAAATGA	IGR	INS			T98G;LN229;U343;U373;LN18
SMG7	1	183521510	183521516	ATTATTC	A	3'UTR	DEL			U343;LN18
NCF2	1	183524850	183524850	A	AGAT	3'UTR	INS			T98G;LN229
RGL1	1	183897297	183897297	T	TA	3'UTR	INS			LN229
GLT25D2	1	183905132	183905132	C	CG	3'UTR	INS			U343;LN18
GLT25D2	1	183905484	183905486	GAA	G	3'UTR	DEL			LN229
GLT25D2	1	183907331	183907331	A	AT	3'UTR	INS			T98G;LN229
GLT25D2	1	183907331	183907332	AT	A	3'UTR	DEL			U343;LN18
GLT25D2	1	183907415	183907415	G	GTGAT	3'UTR	INS			U343;LN18
EDEM3	1	184660110	184660111	TA	T	3'UTR	DEL			U87;T98G;LN229;U343;U373
EDEM3	1	184660755	184660755	T	TA	3'UTR	INS			T98G
EDEM3	1	184661932	184661932	A	AG	3'UTR	INS			U87;LN229
FAM129A	1	184760624	184760625	CT	C	3'UTR	DEL			U87;LN229;U343;U373;LN18
FAM129A	1	184760624	184760626	CTT	C	3'UTR	DEL			T98G
FAM129A	1	184761093	184761094	CT	C	3'UTR	DEL			LN18
FAM129A	1	184761093	184761095	CTT	C	3'UTR	DEL			U87;T98G;U343
RNF2	1	185069675	185069675	G	GT	3'UTR	INS			T98G;U343;LN18
RNF2	1	185070034	185070034	G	GT	3'UTR	INS			U343
PRG4	1	186276283	186276286	ACTC	A	In_Frame_Del	DEL	c.1432_1435ACTC>A	p.P479del	LN229
C1orf27	1	186388683	186388683	G	GA	3'UTR	INS			T98G
PTGS2	1	186641116	186641116	G	GT	3'UTR	INS			LN18
RGS21	1	192335271	192335271	C	CTAAT	3'UTR	INS			T98G;U343;U373;LN18
TROVE2	1	193053996	193053997	GA	G	3'UTR	DEL			LN229
TROVE2	1	193054575	193054576	CT	C	3'UTR	DEL			LN229
GLRX2	1	193075118	193075118	C	CAA	5'Flank	INS			T98G;U343;U373
CDC73	1	193220974	193220974	G	GT	3'UTR	INS			LN229
CDC73	1	193223649	193223652	TTTG	T	3'UTR	DEL			LN229
ZBTB41	1	197125345	197125345	T	TA	3'UTR	INS			U343
ZBTB41	1	197127041	197127042	CA	C	3'UTR	DEL			U87;T98G;LN229;U343;U373;LN18
PTPRC	1	198725724	198725725	TA	T	3'UTR	DEL			LN229;U373;LN18
PTPRC	1	198725826	198725826	G	GTT	3'UTR	INS			U373;LN18
PTPRC	1	198726545	198726545	G	GA	3'UTR	INS			LN229;LN18
NR5A2	1	199996821	199996822	AT	A	5'UTR	DEL			U87;LN18
NR5A2	1	200146493	200146494	GA	G	3'UTR	DEL			U87;T98G;LN229;U343;U373
KIF14	1	200521291	200521294	TTTC	T	3'UTR	DEL			T98G;LN229;U343
KIF14	1	200522033	200522034	TA	T	3'UTR	DEL			LN18
C1orf106	1	200883107	200883109	GCT	G	3'UTR	DEL			LN229
TMEM9	1	201104341	201104341	T	TA	3'UTR	INS			T98G;LN229;U343
PKP1	1	201301737	201301737	G	GCCCCCACCCTGA	3'UTR	INS			U87;U343;U373
LAD1	1	201356001	201356004	CCCA	C	In_Frame_Del	DEL	c.485_488TGGG>G	p.V162del	LN18
TNNI1	1	201375370	201375387	TCCTCATCTGTAAATTTG	T	3'UTR	DEL			U87;LN229;U343
TNNI1	1	201377170	201377171	CA	C	3'UTR	DEL			U87
PHLDA3	1	201438087	201438087	G	GGA	5'UTR	INS			T98G
NAV1	1	201789944	201789944	C	CT	3'UTR	INS			LN229;U343;U373
NAV1	1	201790633	201790651	GACACACACACACACACAC	G	3'UTR	DEL			T98G;U373
NAV1	1	201790633	201790653	GACACACACACACACACACAC	G	3'UTR	DEL			LN229;U343;LN18
NAV1	1	201792491	201792493	CGT	C	3'UTR	DEL			U87
NAV1	1	201792498	201792498	G	GTA	3'UTR	INS			T98G;LN229;U343;LN18
NAV1	1	201794455	201794456	TA	T	3'UTR	DEL			U87;T98G;U373
IPO9	1	201845882	201845882	G	GA	3'UTR	INS			U87;T98G;LN229
IPO9	1	201846615	201846627	TCACACACACACA	T	3'UTR	DEL			U87;LN229;U343;U373;LN18
IPO9	1	201850391	201850391	C	CACTT	3'UTR	INS			T98G
IPO9	1	201851574	201851575	AC	A	3'UTR	DEL			T98G;U343
RNPEP	1	201975169	201975173	TTCTG	T	3'UTR	DEL			LN229
ELF3	1	201985648	201985649	GA	G	3'UTR	DEL			U87;T98G;LN229;U343;U373;LN18
PTPRVP	1	202140799	202140809	TGTGCCACCTG	T	RNA	DEL	c.1429_1439TGTGCCACCTG>T		U87;LN229;U343;U373
PTPRVP	1	202153813	202153817	TACAC	T	5'Flank	DEL			U87;LN229;U343;U373
PTPRVP	1	202153814	202153818	ACACC	A	5'Flank	DEL			T98G
PPP1R12B	1	202556632	202556632	C	CTGTT	3'UTR	INS			T98G;U343;U373;LN18
SYT2	1	202565428	202565436	CACACACAT	C	3'UTR	DEL			T98G
SYT2	1	202565747	202565751	AAAAC	A	3'UTR	DEL			T98G;U343
KLHL12	1	202861211	202861211	G	GA	3'UTR	INS			U87;T98G;LN229;U343;U373;LN18
KLHL12	1	202861463	202861466	TCTG	T	3'UTR	DEL			LN229;U343;U373;LN18
MYOG	1	203052335	203052338	ATAC	A	3'UTR	DEL			T98G;LN229;U373
ADORA1	1	203135840	203135841	CT	C	3'UTR	DEL			U87;T98G;LN229;U343
MYBPH	1	203137784	203137784	A	ACT	3'UTR	INS			U87;T98G;LN229;U343;U373;LN18
BTG2	1	203277244	203277245	AG	A	3'UTR	DEL			U87;T98G;LN229;U343;U373;LN18
PRELP	1	203456890	203456890	G	GGCA	3'UTR	INS			U87;T98G;U343
ATP2B4	1	203710919	203710919	C	CT	3'UTR	INS			LN229
KISS1	1	204165609	204165610	CA	C	5'UTR	DEL			U87;LN229
PLEKHA6	1	204191148	204191148	A	ATCTCTCTCTCTCTC	3'UTR	INS			U87
PLEKHA6	1	204191148	204191150	ATC	A	3'UTR	DEL			LN229;U373;LN18
PLEKHA6	1	204191148	204191152	ATCTC	A	3'UTR	DEL			U343
PPP1R15B	1	204372712	204372714	TAA	T	3'UTR	DEL			U373
PPP1R15B	1	204375119	204375120	TA	T	3'UTR	DEL			U87
PIK3C2B	1	204393465	204393466	CA	C	3'UTR	DEL			LN229
MDM4	1	204519692	204519693	GT	G	3'UTR	DEL			LN229;U343
MDM4	1	204525054	204525055	GT	G	3'UTR	DEL			LN229;U343;U373
MDM4	1	204527054	204527060	TAATAAC	T	3'UTR	DEL			U373
MDM4	1	204527057	204527060	TAAC	T	3'UTR	DEL			LN229
NFASC	1	204988603	204988603	C	CCATTCATTCATT	3'UTR	INS			U87;T98G;LN229;U343;U373
RBBP5	1	205056844	205056844	T	TTA	3'UTR	INS			U87;T98G;LN229;U343;U373;LN18
DSTYK	1	205114493	205114496	TATC	T	3'UTR	DEL			U87;T98G;U343
DSTYK	1	205114653	205114653	G	GT	3'UTR	INS			LN229
CDK18	1	205473728	205473728	T	TTCC	5'UTR	INS			LN229
SLC45A3	1	205627101	205627102	AC	A	3'UTR	DEL			U373
NUCKS1	1	205686523	205686523	G	GT	3'UTR	INS			LN229;U373
NUCKS1	1	205687348	205687358	CTTTTTTCTTT	C	3'UTR	DEL			U373
RAB7L1	1	205738327	205738330	GGTT	G	3'UTR	DEL			T98G;LN229;U343;U373;LN18
RAB7L1	1	205738975	205738976	AC	A	3'UTR	DEL			T98G;LN229;U343;U373;LN18
SRGAP2	1	206636489	206636489	A	AT	3'UTR	INS			U87;T98G;LN229
MAPKAPK2	1	206906625	206906627	ATG	A	3'UTR	DEL			U373
MAPKAPK2	1	206906625	206906629	ATGTG	A	3'UTR	DEL			T98G;U343;LN18
YOD1	1	207218942	207218942	C	CA	3'UTR	INS			U87
YOD1	1	207218942	207218943	CA	C	3'UTR	DEL			LN229
PFKFB2	1	207247476	207247478	TTC	T	3'UTR	DEL			U87;T98G;LN229;U343
PFKFB2	1	207253575	207253575	A	AT	3'UTR	INS			U87;T98G;LN229;U343;U373;LN18
PFKFB2	1	207254047	207254048	GT	G	3'UTR	DEL			U87;T98G;U343;U373
CD34	1	208059968	208059969	GA	G	3'UTR	DEL			U373
PLXNA2	1	208199998	208199998	T	TC	3'UTR	INS			T98G;LN229;LN18
PLXNA2	1	208199999	208199999	T	TC	3'UTR	INS			T98G
LOC642587	1	209605636	209605648	TAGCAGCAGCAGC	T	In_Frame_Del	DEL	c.251_263TAGCAGCAGCAGC>T	p.AAAA93del	U87;T98G
LOC642587	1	209605636	209605651	TAGCAGCAGCAGCAGC	T	In_Frame_Del	DEL	c.251_266TAGCAGCAGCAGCAGC>T	p.AAAAA90del	LN229
G0S2	1	209849399	209849400	AG	A	3'UTR	DEL			U87;T98G;LN229;U343;U373;LN18
G0S2	1	209849714	209849715	TA	T	3'UTR	DEL			U87;T98G;LN229;U343;U373;LN18
C1orf107	1	210027669	210027671	TGA	T	3'UTR	DEL			U343
SYT14	1	210267893	210267896	TGAA	T	In_Frame_Del	DEL	c.669_672TGAA>T	p.E225del	U87
SYT14	1	210334665	210334671	GTTAATT	G	3'UTR	DEL			U343
SYT14	1	210336584	210336588	CTAAT	C	3'UTR	DEL			LN229
SYT14	1	210337096	210337098	CAG	C	3'UTR	DEL			T98G;LN229
HHAT	1	210848807	210848808	AT	A	3'UTR	DEL			LN229
KCNH1	1	210851693	210851694	CT	C	3'UTR	DEL			U87;U343
KCNH1	1	210853703	210853704	CA	C	3'UTR	DEL			T98G;LN229;U373
RCOR3	1	211487347	211487348	GT	G	3'UTR	DEL			LN229;U343;U373
RCOR3	1	211487676	211487676	C	CT	3'UTR	INS			U87
RD3	1	211651070	211651070	C	CAG	3'UTR	INS			T98G
RD3	1	211665298	211665298	A	AG	5'UTR	INS			T98G;LN229;U343
RD3	1	211665390	211665392	GGT	G	5'UTR	DEL			U87
NEK2	1	211836192	211836192	G	GA	3'UTR	INS			T98G;U343;U373
LPGAT1	1	211916895	211916895	A	AT	3'UTR	INS			U87;T98G;LN229;U343;U373;LN18
LPGAT1	1	211917488	211917489	TC	T	3'UTR	DEL			LN229
LPGAT1	1	211921423	211921423	G	GT	3'UTR	INS			LN229
LPGAT1	1	211921487	211921488	CA	C	3'UTR	DEL			U373
LPGAT1	1	211923084	211923084	A	AG	3'UTR	INS			LN229
DTL	1	212277588	212277588	A	ACTGTGTAGACTTTATGTCAGTT	3'UTR	INS			LN18
NSL1	1	212900019	212900021	TAC	T	3'UTR	DEL			U343
NSL1	1	212900434	212900434	C	CG	3'UTR	INS			U87;LN229;U343;U373
NSL1	1	212905370	212905371	AT	A	3'UTR	DEL			U87;LN18
NSL1	1	212905370	212905372	ATT	A	3'UTR	DEL			U373
NSL1	1	212905410	212905413	TTTA	T	3'UTR	DEL			U87;U343;U373
NSL1	1	212911366	212911367	CT	C	3'UTR	DEL			U87;T98G;LN229;U343
FLVCR1	1	213069474	213069475	CT	C	3'UTR	DEL			U87;U373
VASH2	1	213163404	213163405	TA	T	3'UTR	DEL			LN18
VASH2	1	213164502	213164502	A	AAAGT	3'UTR	INS			U87;T98G;LN229;U343;U373;LN18
SMYD2	1	214510375	214510379	GGACA	G	3'UTR	DEL			U87;LN229;U373
PTPN14	1	214531078	214531079	GA	G	3'UTR	DEL			U87;LN229;U343;U373;LN18
KCNK2	1	215408898	215408898	A	AT	3'UTR	INS			U87
KCNK2	1	215409388	215409388	A	AATCTATCTATCATCT	3'UTR	INS			LN229;U343;LN18
KCNK2	1	215409388	215409392	AATCT	A	3'UTR	DEL			U87;U373
KCNK2	1	215409392	215409392	T	TATCTATC	3'UTR	INS			T98G
USH2A	1	215796329	215796331	TAA	T	3'UTR	DEL			U343
ESRRG	1	216679858	216679858	A	AT	3'UTR	INS			T98G;LN229;U343;U373;LN18
RRP15	1	218506744	218506745	CT	C	3'UTR	DEL			U87;T98G;U373;LN18
TGFB2	1	218519928	218519928	A	AAAAC	5'UTR	INS			LN229;U343
TGFB2	1	218617051	218617051	G	GT	3'UTR	INS			LN229
TGFB2	1	218617051	218617053	GTT	G	3'UTR	DEL			U373
SLC30A10	1	220087662	220087663	TG	T	3'UTR	DEL			U87;LN229;LN18
BPNT1	1	220231180	220231181	CT	C	3'UTR	DEL			LN229
RAB3GAP2	1	220321667	220321670	TAAG	T	3'UTR	DEL			U373
RAB3GAP2	1	220323448	220323449	CT	C	3'UTR	DEL			U343
RAB3GAP2	1	220440885	220440885	C	CT	Intron	INS			T98G;U343;U373
HLX	1	221052789	221052790	CT	C	5'UTR	DEL			LN229
HLX	1	221052793	221052794	TC	T	5'UTR	DEL			U87
DUSP10	1	221874824	221874825	AT	A	3'UTR	DEL			U343;LN18
DUSP10	1	221874860	221874860	A	AT	3'UTR	INS			LN18
DUSP10	1	221874929	221874929	G	GA	3'UTR	INS			T98G
MIA3	1	222840043	222840043	T	TGGG	3'UTR	INS			U87;LN229;U343;U373;LN18
MIA3	1	222841152	222841152	C	CTTAT	3'UTR	INS			U343;U373;LN18
TLR5	1	223308099	223308099	T	TGCTACTCA	5'UTR	INS			LN229
WDR26	1	224575831	224575831	C	CT	3'UTR	INS			U87;T98G;LN229;U343;U373
DNAH14	1	225231636	225231637	GT	G	Frame_Shift_Del	DEL	c.1863_1864GT>G	p.E621fs	T98G
DNAH14	1	225380561	225380565	CAAAG	C	Frame_Shift_Del	DEL	c.5768_5772CAAAG>C	p.T1923fs	U87
ENAH	1	225678268	225678268	T	TC	3'UTR	INS			LN229
ENAH	1	225680555	225680555	C	CATTT	3'UTR	INS			U87;T98G;LN229;U343;U373;LN18
ENAH	1	225680616	225680616	T	TAC	3'UTR	INS			U87;U373
ENAH	1	225681766	225681766	C	CA	3'UTR	INS			U87;LN229;U343
ACBD3	1	226332692	226332692	T	TA	3'UTR	INS			T98G;LN229
ACBD3	1	226333535	226333540	CCAAAA	C	3'UTR	DEL			T98G;LN229
LIN9	1	226419528	226419530	CCT	C	3'UTR	DEL			U373
C1orf95	1	226792034	226792036	TTG	T	3'UTR	DEL			U343
ITPKB	1	226819524	226819525	CG	C	3'UTR	DEL			U87;T98G;LN229;U343;U373;LN18
ITPKB	1	226924875	226924884	ACTGCCGCTG	A	In_Frame_Del	DEL	c.276_285CAGCGGCAGT>T	p.92_95SSGS>S	LN229;U373
CABC1	1	227174823	227174823	A	AT	3'UTR	INS			U87;LN229;U373;LN18
CDC42BPA	1	227177872	227177874	CTG	C	3'UTR	DEL			U343
CDC42BPA	1	227177883	227177883	T	TACA	3'UTR	INS			U87;T98G;LN229;U373;LN18
CDC42BPA	1	227179501	227179511	AATAAGCACCT	A	3'UTR	DEL			U87;LN229;U373;LN18
CDC42BPA	1	227505212	227505212	T	TA	5'UTR	INS			U343
CDC42BPA	1	227505212	227505213	TA	T	5'UTR	DEL			LN229
CDC42BPA	1	227505361	227505361	G	GA	5'UTR	INS			U343
WNT3A	1	228248859	228248859	G	GC	3'UTR	INS			T98G
OBSCN	1	228548481	228548483	CAG	C	Intron	DEL			U343
OBSCN	1	228548484	228548491	CGGGGAGA	C	Intron	DEL			U343
RNF187	1	228681913	228681914	CT	C	3'UTR	DEL			LN229
C1orf96	1	229460176	229460176	T	TA	3'UTR	INS			U87;U343;U373
URB2	1	229795683	229795684	AT	A	3'UTR	DEL			T98G;LN229;U343
COG2	1	230778243	230778244	AC	A	5'UTR	DEL			LN229;U343
AGT	1	230838311	230838312	AG	A	3'UTR	DEL			U373
C1orf198	1	230974260	230974261	TA	T	3'UTR	DEL			U373;LN18
FAM89A	1	231154921	231154921	C	CT	3'UTR	INS			U87;T98G;U343;U373;LN18
TRIM67	1	231353335	231353335	G	GA	3'UTR	INS			T98G
EXOC8	1	231468770	231468771	TC	T	3'UTR	DEL			LN229
EXOC8	1	231470267	231470271	TCTTG	T	3'UTR	DEL			LN229
EXOC8	1	231470762	231470763	GA	G	3'UTR	DEL			LN229
EXOC8	1	231471268	231471269	AT	A	3'UTR	DEL			LN229
EGLN1	1	231500353	231500353	A	AT	3'UTR	INS			U87;T98G;LN229;U373;LN18
DISC1	1	231858993	231858994	GA	G	Intron	DEL			U87;T98G;LN229;U343;U373
DISC1	1	231991030	231991032	CAT	C	Intron	DEL			T98G;LN229
SIPA1L2	1	232534303	232534304	CT	C	3'UTR	DEL			LN229;U343
KIAA1804	1	233518983	233518983	G	GT	3'UTR	INS			T98G;LN229;U343;U373
KIAA1804	1	233520316	233520316	A	AG	3'UTR	INS			T98G;LN229;U343
IRF2BP2	1	234740917	234740917	C	CAGTTATAAT	3'UTR	INS			U87;T98G;LN229;U373
GNG4	1	235711930	235711932	TGA	T	3'UTR	DEL			T98G;LN229;U343;U373;LN18
GNG4	1	235712929	235712932	TCTG	T	3'UTR	DEL			T98G;LN229;U343;LN18
GNG4	1	235713811	235713811	A	AAAAC	3'UTR	INS			LN229
ERO1LB	1	236379034	236379035	TG	T	3'UTR	DEL			LN229;U343;U373;LN18
ERO1LB	1	236379221	236379225	TACAG	T	3'UTR	DEL			LN229;U343;U373;LN18
ERO1LB	1	236380653	236380680	ACTGTTGGTATGAATCACAGAAAGTCCT	A	3'UTR	DEL			LN18
LGALS8	1	236712074	236712078	TTTTC	T	3'UTR	DEL			U87;T98G;LN229;U343;U373;LN18
MTR	1	237060945	237060946	CT	C	3'UTR	DEL			U87
MTR	1	237065879	237065893	GCAGGGGCCCTGCCT	G	3'UTR	DEL			LN229;U343;U373
RYR2	1	237996581	237996581	G	GA	3'UTR	INS			U87;LN229;U343;U373
RYR2	1	237996834	237996834	G	GAAAC	3'UTR	INS			U343
LOC100130331	1	238090601	238090607	GGGGTCA	G	RNA	DEL	c.2107_2113GGGGTCA>G		LN229;U343
FMN2	1	240638015	240638015	A	AT	3'UTR	INS			T98G;U373;LN18
CHML	1	241796947	241796950	ATGC	A	3'UTR	DEL			LN229
EXO1	1	242053030	242053031	AT	A	3'UTR	DEL			U87;U343
CEP170	1	243288181	243288181	C	CT	3'UTR	INS			LN18
AKT3	1	243666694	243666696	GCT	G	3'UTR	DEL			LN229;LN18
ZNF238	1	244216819	244216819	T	TA	5'UTR	INS			LN229;U373;LN18
ADSS	1	244571936	244571936	C	CT	3'UTR	INS			U87
ADSS	1	244572632	244572632	G	GA	3'UTR	INS			T98G;LN229;U343;U373;LN18
C1orf101	1	244803490	244803490	C	CGTA	3'UTR	INS			U87;T98G;LN229;U343;U373;LN18
FAM36A	1	244998884	244998887	TGGC	T	Translation_Start_Site	DEL	c.-132_-129TGGC>T		U373
FAM36A	1	245005229	245005229	C	CT	Intron	INS			LN229
FAM36A	1	245005492	245005492	T	TG	Intron	INS			T98G;U343
FAM36A	1	245005932	245005935	TATG	T	Intron	DEL			U343
NCRNA00201	1	245008377	245008380	TTTG	T	RNA	DEL	c.605_608CAAA>A		T98G;U343
HNRNPU	1	245013775	245013778	ACAC	A	3'UTR	DEL			T98G;U343
HNRNPU	1	245013776	245013777	CA	C	3'UTR	DEL			U87;LN229;U373
HNRNPU	1	245017464	245017464	T	TA	3'UTR	INS			T98G
EFCAB2	1	245133549	245133551	GGC	G	Frame_Shift_Del	DEL	c.125_127GGC>G	p.G42fs	T98G
EFCAB2	1	245287206	245287208	CAT	C	3'UTR	DEL			LN229;U373
ZNF695	1	247148911	247148911	A	ATTT	3'UTR	INS			U87;T98G;LN229;U343;U373;LN18
ZNF124	1	247319774	247319775	GA	G	3'UTR	DEL			LN229
NLRP3	1	247612151	247612151	C	CT	3'UTR	INS			U87;T98G;LN229;U343
OR2B11	1	247615261	247615262	GA	G	Frame_Shift_Del	DEL	c.23_24TC>C	p.F8fs	T98G;U343;U373;LN18
OR2C3	1	247693819	247693819	T	TCC	3'UTR	INS			T98G;U373
OR2C3	1	247693828	247693828	C	CA	3'UTR	INS			LN18
OR14A16	1	247978541	247978544	AAGG	A	In_Frame_Del	DEL	c.488_491CCTT>T	p.S163del	U87;T98G;LN229;U343;U373;LN18
OR2W3	1	248059779	248059779	G	GA	Frame_Shift_Ins	INS	c.891_891G>GA	p.V297fs	U343;U373
OR2T12	1	248458875	248458876	CT	C	Frame_Shift_Del	DEL	c.5_6AG>G	p.E2fs	U343;U373;LN18
OR2T4	1	248525328	248525328	C	CTA	Frame_Shift_Ins	INS	c.446_446C>CTA	p.T149fs	T98G;U343;U373;LN18
OR2T4	1	248525638	248525639	CA	C	Frame_Shift_Del	DEL	c.756_757CA>C	p.L252fs	U87;T98G;LN229
OR2T11	1	248790169	248790169	C	CTT	Frame_Shift_Ins	INS	c.261_261G>AAG	p.K87fs	U87
OR2T35	1	248801944	248801951	TCAGCACG	T	Frame_Shift_Del	DEL	c.609_616CGTGCTGA>A	p.C203fs	U87;T98G;LN229
OR2T27	1	248813650	248813653	CAGA	C	In_Frame_Del	DEL	c.533_536TCTG>G	p.F178del	LN229
OR2T27	1	248813733	248813733	T	TC	Frame_Shift_Ins	INS	c.453_453A>GA	p.G151fs	T98G
SH3BP5L	1	249120080	249120081	TC	T	5'UTR	DEL			LN229;U373;LN18
ZNF692	1	249144386	249144386	C	CA	3'UTR	INS			LN18
PXDN	2	1636938	1636938	C	CTTT	3'UTR	INS			U343
MYT1L	2	1793988	1793989	AT	A	3'UTR	DEL			U343
ALLC	2	3749151	3749154	GGAA	G	In_Frame_Del	DEL	c.900_903GGAA>G	p.E303del	U87;T98G;LN229;U343;U373
SOX11	2	5834751	5834751	A	AT	3'UTR	INS			U343;U373
SOX11	2	5834918	5834918	C	CA	3'UTR	INS			U87;U373
SOX11	2	5834918	5834919	CA	C	3'UTR	DEL			LN18
SOX11	2	5835335	5835336	TA	T	3'UTR	DEL			U373
SOX11	2	5835352	5835352	C	CT	3'UTR	INS			U343;U373
SOX11	2	5835564	5835565	GA	G	3'UTR	DEL			U87;U343;U373
SOX11	2	5838161	5838162	AT	A	3'UTR	DEL			U87;LN229;U343;U373;LN18
SOX11	2	5839841	5839842	CT	C	3'UTR	DEL			T98G
SOX11	2	5839841	5839846	CTTTTT	C	3'UTR	DEL			U87;LN229;LN18
SOX11	2	5840564	5840567	AAAG	A	3'UTR	DEL			U343;U373
LOC150622	2	6108866	6108866	A	AT	RNA	INS	c.384_384A>AT		U87;T98G;LN229;U343;U373;LN18
RSAD2	2	7036663	7036663	C	CTT	3'UTR	INS			U87;T98G;U343;U373;LN18
MBOAT2	2	8997299	8997300	CA	C	3'UTR	DEL			U87
ASAP2	2	9544866	9544867	GT	G	3'UTR	DEL			LN229
ITGB1BP1	2	9546160	9546160	G	GTGTT	3'UTR	INS			U87
ITGB1BP1	2	9546380	9546384	GTGTT	G	3'UTR	DEL			LN18
ITGB1BP1	2	9546548	9546552	GTGTT	G	3'UTR	DEL			U87;LN18
ADAM17	2	9629943	9629943	T	TA	3'UTR	INS			U87;T98G;LN229;U343;U373;LN18
ADAM17	2	9630244	9630245	AT	A	3'UTR	DEL			U87;T98G;LN229;U343;U373;LN18
TAF1B	2	9983591	9983591	A	AG	5'UTR	INS			LN229
KLF11	2	10192851	10192851	G	GTT	3'UTR	INS			U87;T98G;U343;U373;LN18
RRM2	2	10270757	10270758	AT	A	3'UTR	DEL			LN229
NOL10	2	10710966	10710967	GA	G	3'UTR	DEL			U373
NOL10	2	10711909	10711909	T	TAAA	3'UTR	INS			U373
ATP6V1C2	2	10924685	10924686	AC	A	3'UTR	DEL			U343
ATP6V1C2	2	10924686	10924687	CT	C	3'UTR	DEL			U87;T98G;LN229;U343;U373
PQLC3	2	11318191	11318191	G	GAGA	3'UTR	INS			U87;T98G;U343;U373;LN18
PQLC3	2	11318224	11318235	CCCATTTTGAGG	C	3'UTR	DEL			U87;U343;U373;LN18
ROCK2	2	11322137	11322137	A	AAAAAAC	3'UTR	INS			U87;U343;U373;LN18
ROCK2	2	11323078	11323080	CTA	C	3'UTR	DEL			U343;U373;LN18
GREB1	2	11781261	11781262	GT	G	3'UTR	DEL			U87;U343
GREB1	2	11781593	11781593	G	GGTTTT	3'UTR	INS			U343;U373
TRIB2	2	12882650	12882650	G	GT	3'UTR	INS			T98G
TRIB2	2	12882822	12882824	ATC	A	3'UTR	DEL			U87;LN229;U373
VSNL1	2	17836722	17836722	T	TCACA	3'UTR	INS			T98G;LN229
GEN1	2	17962993	17962998	CAAGTT	C	Frame_Shift_Del	DEL	c.2514_2519CAAGTT>C	p.N838fs	U343
NT5C1B	2	18744332	18744332	C	CT	3'UTR	INS			U87;T98G
OSR1	2	19551276	19551277	TA	T	3'UTR	DEL			U343;LN18
SDC1	2	20401858	20401859	TA	T	3'UTR	DEL			T98G;LN229;U343
RHOB	2	20648933	20648933	A	AT	3'UTR	INS			U87;T98G;LN229;U343;U373;LN18
RHOB	2	20649063	20649066	ATTG	A	3'UTR	DEL			LN229
C2orf44	2	24253661	24253663	CAG	C	3'UTR	DEL			U87;LN229
TP53I3	2	24307260	24307260	A	ACAGGG	Intron	INS			LN229
LOC375190	2	24387178	24387178	G	GC	Splice_Site	INS	c.903_splice	p.L301_splice	U87;T98G;LN229;U343;U373;LN18
ADCY3	2	25042200	25042200	C	CTGTT	3'UTR	INS			U87
DNAJC27	2	25170158	25170158	T	TC	3'UTR	INS			U87;T98G;U343;U373
DNMT3A	2	25456647	25456648	CA	C	3'UTR	DEL			T98G;U343;LN18
HADHB	2	26477125	26477125	G	GACT	In_Frame_Ins	INS	c.3_3G>GACT	p.2_3insT	U87;T98G;LN229;U343;U373;LN18
EPT1	2	26613943	26613945	ATT	A	3'UTR	DEL			U87;T98G;LN229;U343;U373;LN18
EPT1	2	26614583	26614583	T	TA	3'UTR	INS			U87;T98G;LN229;U343;U373;LN18
OTOF	2	26700819	26700821	TGG	T	Intron	DEL			U87;T98G;LN229;U343;U373
DPYSL5	2	27170941	27170941	C	CCA	3'UTR	INS			LN229;LN18
DPYSL5	2	27170941	27170943	CCA	C	3'UTR	DEL			U87;U373
DPYSL5	2	27170941	27170945	CCACA	C	3'UTR	DEL			T98G
KHK	2	27322886	27322886	T	TCTGA	3'UTR	INS			U343
CGREF1	2	27323936	27323936	G	GC	3'UTR	INS			U87;U373
PREB	2	27353979	27353979	T	TA	3'UTR	INS			LN229
C2orf53	2	27359807	27359808	CA	C	3'UTR	DEL			U373
C2orf28	2	27440013	27440014	CT	C	3'UTR	DEL			U87;U343;U373;LN18
SLC30A3	2	27477627	27477627	A	AACAC	3'UTR	INS			LN229
CCDC121	2	27850659	27850660	TC	T	Frame_Shift_Del	DEL	c.7_8GA>A	p.D3fs	U373
CLIP4	2	29366740	29366741	GT	G	Frame_Shift_Del	DEL	c.814_815GT>G	p.V272fs	U87
ALK	2	29416025	29416025	C	CATTG	3'UTR	INS			U87;T98G
LBH	2	30482827	30482828	AT	A	3'UTR	DEL			LN229
LCLAT1	2	30864753	30864754	CT	C	3'UTR	DEL			U87;U343
LCLAT1	2	30864756	30864756	T	TTTTTC	3'UTR	INS			U373
LCLAT1	2	30864770	30864774	TTTTC	T	3'UTR	DEL			U87
LCLAT1	2	30864774	30864774	C	CT	3'UTR	INS			T98G
LCLAT1	2	30865266	30865267	CT	C	3'UTR	DEL			T98G
LCLAT1	2	30865266	30865268	CTT	C	3'UTR	DEL			U87;U343;U373;LN18
GALNT14	2	31361399	31361403	CGACA	C	5'UTR	DEL			U87;T98G;LN229;U343;LN18
EHD3	2	31457154	31457167	GGGGACCCCGGCTT	G	5'UTR	DEL			T98G;LN229;U343;U373
XDH	2	31558115	31558117	AAG	A	3'UTR	DEL			LN229;U343
SRD5A2	2	31805880	31805880	A	AG	Frame_Shift_Ins	INS	c.91_91T>CT	p.S31fs	LN229;U343
SPAST	2	32381727	32381727	A	AAGG	3'UTR	INS			U87;T98G;LN229;U343;U373;LN18
YIPF4	2	32531207	32531209	CTT	C	3'UTR	DEL			T98G;LN229;U343;U373
BIRC6	2	32843294	32843295	TA	T	3'UTR	DEL			LN229;U343
BIRC6	2	32843633	32843638	TAAATG	T	3'UTR	DEL			LN229
BIRC6	2	32843743	32843743	A	AT	3'UTR	INS			U373
RASGRP3	2	33787976	33787980	CCTAA	C	3'UTR	DEL			U87;T98G;LN229;U343;U373;LN18
RASGRP3	2	33788060	33788062	CTT	C	3'UTR	DEL			U87;T98G;LN229;U343;LN18
RASGRP3	2	33788270	33788275	CTTGTT	C	3'UTR	DEL			U87;T98G;LN229;U343;U373;LN18
RASGRP3	2	33788537	33788537	A	ATACT	3'UTR	INS			U87;LN229;U343
RASGRP3	2	33788659	33788659	T	TAACA	3'UTR	INS			U87;T98G;U373;LN18
MYADML	2	33951149	33951149	C	CTTA	3'UTR	INS			LN229;U343;LN18
MYADML	2	33951639	33951639	A	AGCTAGG	3'UTR	INS			U87;T98G;LN229;U343;U373;LN18
MYADML	2	33951854	33951858	AAGAG	A	3'UTR	DEL			U87;T98G
MYADML	2	33952295	33952295	A	AG	Frame_Shift_Ins	INS	c.548_548T>CT	p.L183fs	U343
CRIM1	2	36776049	36776050	GT	G	3'UTR	DEL			U343
CRIM1	2	36776616	36776617	CT	C	3'UTR	DEL			U343
CRIM1	2	36777184	36777186	ATG	A	3'UTR	DEL			U87
CRIM1	2	36777377	36777378	AT	A	3'UTR	DEL			T98G;U343
FEZ2	2	36779606	36779606	T	TTTAAA	3'UTR	INS			U343;LN18
FEZ2	2	36779655	36779655	A	AACTT	3'UTR	INS			U343;LN18
VIT	2	36924089	36924090	GA	G	5'UTR	DEL			LN229
EIF2AK2	2	37334185	37334185	T	TA	3'UTR	INS			T98G;LN229
PRKD3	2	37478759	37478759	C	CT	3'UTR	INS			U343
PRKD3	2	37479023	37479023	G	GA	3'UTR	INS			U87
PRKD3	2	37480319	37480319	A	AT	3'UTR	INS			U87
CDC42EP3	2	37871766	37871767	TA	T	3'UTR	DEL			U87;LN18
CDC42EP3	2	37872018	37872026	CCTATGTAA	C	3'UTR	DEL			U343
CDC42EP3	2	37872029	37872042	CAAGTATGTACTGT	C	3'UTR	DEL			U343
CYP1B1	2	38297654	38297654	C	CA	3'UTR	INS			U87;T98G;U343
CYP1B1	2	38303017	38303017	A	AG	5'UTR	INS			U87;T98G;LN229;U343;U373;LN18
ATL2	2	38522143	38522144	GC	G	3'UTR	DEL			U87;U343
GALM	2	38961832	38961832	G	GA	3'UTR	INS			T98G;U343;U373;LN18
SFRS7	2	38971040	38971040	G	GT	3'UTR	INS			U87;U343;U373
SFRS7	2	38971641	38971641	T	TCA	3'UTR	INS			U87;T98G;LN229;U343;U373;LN18
DHX57	2	39025043	39025043	G	GA	3'UTR	INS			U373;LN18
DHX57	2	39025043	39025044	GA	GAA	3'UTR	INS			U87;T98G;U343
SOS1	2	39209246	39209247	AC	A	3'UTR	DEL			T98G
SOS1	2	39210719	39210719	T	TTA	3'UTR	INS			U87;T98G;LN229;U343;U373;LN18
SOS1	2	39211358	39211359	TA	T	3'UTR	DEL			U87;T98G;LN229;U343;U373;LN18
SOS1	2	39212563	39212563	G	GTT	3'UTR	INS			T98G
SOS1	2	39212565	39212565	T	TTG	3'UTR	INS			U87;T98G;LN229;U343;U373;LN18
TMEM178	2	39944921	39944922	GT	G	3'UTR	DEL			T98G
SLC8A1	2	40339478	40339479	GC	G	3'UTR	DEL			U87;T98G;LN18
SLC8A1	2	40339478	40339480	GCC	G	3'UTR	DEL			LN229;U343;U373
SLC8A1	2	40339798	40339798	C	CAA	3'UTR	INS			U87;T98G;U343;U373
SLC8A1	2	40339798	40339799	CA	C	3'UTR	DEL			LN229
SLC8A1	2	40340671	40340672	CA	C	3'UTR	DEL			U87;T98G;LN229;U343
EML4	2	42557759	42557760	CT	C	3'UTR	DEL			U373;LN18
COX7A2L	2	42577803	42577803	T	TAAATACACAC	3'UTR	INS			U87;T98G;U343;U373
ZFP36L2	2	43450843	43450843	T	TA	3'UTR	INS			U343;LN18
ZFP36L2	2	43450873	43450877	GCTAA	G	3'UTR	DEL			U343
ZFP36L2	2	43450901	43450903	AAT	A	3'UTR	DEL			U343;LN18
LOC100129726	2	43455063	43455065	CCA	C	Frame_Shift_Del	DEL	c.222_224CCA>C	p.C74fs	U343;LN18
LOC100129726	2	43455847	43455849	CAT	C	3'UTR	DEL			LN18
PPM1B	2	44396279	44396279	C	CCGGAGGCGG	5'UTR	INS			T98G
PRKCE	2	46414944	46414944	A	AT	3'UTR	INS			LN229
EPAS1	2	46612326	46612328	GTT	G	3'UTR	DEL			U87;LN229;U373
RHOQ	2	46808243	46808245	GGA	G	3'UTR	DEL			U343;U373
PIGF	2	46844219	46844219	C	CG	5'UTR	INS			U87;T98G;LN229;U343;U373;LN18
CRIPT	2	46852120	46852121	CT	C	3'UTR	DEL			U87;T98G;LN229;LN18
TTC7A	2	47301624	47301624	T	TTGGGGCCTC	3'UTR	INS			T98G;LN229;U373
FBXO11	2	48034806	48034807	TA	T	3'UTR	DEL			U87;T98G;U343;LN18
FOXN2	2	48605827	48605828	AT	A	3'UTR	DEL			LN229
KLRAQ1	2	48742355	48742355	T	TTCTCTCTCTC	3'UTR	INS			T98G;U343;LN18
KLRAQ1	2	48742386	48742386	T	TC	3'UTR	INS			U87
NRXN1	2	50147835	50147839	CGTGT	C	3'UTR	DEL			T98G
NRXN1	2	50147835	50147845	CGTGTGTGTGT	C	3'UTR	DEL			U87;U343
NRXN1	2	50147835	50147847	CGTGTGTGTGTGT	C	3'UTR	DEL			LN229
NRXN1	2	50148111	50148111	A	AAAGT	3'UTR	INS			U87;LN229;U343;LN18
PSME4	2	54091570	54091571	GA	G	3'UTR	DEL			U343;U373
PSME4	2	54092485	54092486	CA	C	3'UTR	DEL			U343;U373;LN18
TSPYL6	2	54480559	54480563	CAGAA	C	3'UTR	DEL			LN229
TSPYL6	2	54481076	54481079	CTTT	C	3'UTR	DEL			LN229;U343
TSPYL6	2	54481809	54481810	GA	G	3'UTR	DEL			T98G
TSPYL6	2	54482703	54482709	GGGGCCC	G	In_Frame_Del	DEL	c.580_586GGGCCCC>C	p.GP194del	LN229
SPTBN1	2	54895817	54895818	AT	A	3'UTR	DEL			U87
SPTBN1	2	54896377	54896377	A	ATTT	3'UTR	INS			U87;T98G;LN229;U343;U373;LN18
RTN4	2	55199557	55199557	A	ATGT	3'UTR	INS			U87;T98G;LN229;U343;U373
RTN4	2	55199931	55199931	C	CT	3'UTR	INS			LN18
RTN4	2	55200038	55200042	CAGAT	C	3'UTR	DEL			U87;T98G;LN229;U343;U373
RTN4	2	55200041	55200041	A	ATAGAT	3'UTR	INS			U87
C2orf63	2	55399837	55399838	TA	T	3'UTR	DEL			LN229;U343;U373;LN18
C2orf63	2	55399837	55399839	TAA	T	3'UTR	DEL			T98G
C2orf63	2	55401148	55401149	GA	G	3'UTR	DEL			U87;U373
C2orf63	2	55401148	55401150	GAA	G	3'UTR	DEL			LN229
PRDXDD1P	2	55509830	55509832	AGC	A	RNA	DEL	c.376_378AGC>A		U87;T98G;LN229;U343;U373;LN18
CCDC88A	2	55516793	55516793	C	CT	3'UTR	INS			LN229
CCDC88A	2	55516911	55516917	AAGAGAG	A	3'UTR	DEL			U87;T98G;LN229;U343;U373
SMEK2	2	55844616	55844616	A	AG	5'UTR	INS			T98G;LN229;U343;U373;LN18
PNPT1	2	55862450	55862451	AT	A	3'UTR	DEL			U87;LN229;U343;U373;LN18
PNPT1	2	55862804	55862804	T	TTTGGTAA	3'UTR	INS			LN229;LN18
PNPT1	2	55863066	55863070	TTCTA	T	3'UTR	DEL			U87;T98G;LN18
PNPT1	2	55863110	55863112	CTA	C	3'UTR	DEL			LN18
PNPT1	2	55863360	55863360	T	TA	3'UTR	INS			U87;T98G;LN229;U343;U373
EFEMP1	2	56094201	56094202	GA	G	3'UTR	DEL			U343
CCDC85A	2	56611543	56611543	C	CAAG	3'UTR	INS			U87;T98G;U343
BCL11A	2	60679003	60679007	CAGTT	C	3'UTR	DEL			T98G;LN18
BCL11A	2	60679197	60679200	ATGG	A	3'UTR	DEL			T98G;LN18
BCL11A	2	60684805	60684805	G	GT	3'UTR	INS			U373
BCL11A	2	60684805	60684806	GT	G	3'UTR	DEL			U87;LN229
BCL11A	2	60687303	60687304	GA	G	3'UTR	DEL			U87;T98G;LN229
PAPOLG	2	61024661	61024661	G	GT	3'UTR	INS			U87;T98G;LN18
PEX13	2	61276332	61276333	AT	A	3'UTR	DEL			LN229;U373
USP34	2	61414639	61414643	GCAAT	G	3'UTR	DEL			U87;T98G;LN229;U343;U373;LN18
USP34	2	61415029	61415029	C	CTGAT	3'UTR	INS			LN229
XPO1	2	61705356	61705360	ATAAC	A	3'UTR	DEL			U87
FAM161A	2	62053341	62053342	TA	T	3'UTR	DEL			T98G;LN18
FAM161A	2	62053546	62053549	CGCT	C	3'UTR	DEL			U373
VPS54	2	64119863	64119863	C	CT	3'UTR	INS			U87;T98G;U343;U373;LN18
PELI1	2	64319923	64319925	TCA	T	3'UTR	DEL			LN229
HSPC159	2	64687147	64687148	GT	G	3'UTR	DEL			U343
AFTPH	2	64819249	64819249	T	TAA	3'UTR	INS			U343
SERTAD2	2	64860017	64860018	GA	G	3'UTR	DEL			LN229;U373
SERTAD2	2	64860029	64860035	CTTCAAA	C	3'UTR	DEL			U87;U343
SERTAD2	2	64861039	64861039	A	AAC	3'UTR	INS			U343
SERTAD2	2	64861511	64861512	TG	T	3'UTR	DEL			U87;U343
CEP68	2	65311656	65311656	T	TA	3'UTR	INS			U87;LN18
CEP68	2	65313215	65313215	C	CAG	3'UTR	INS			U87;T98G;LN229;U343;U373
ACTR2	2	65497333	65497335	CTT	C	3'UTR	DEL			U87;T98G;U343
ETAA1	2	67637217	67637221	GTGAT	G	3'UTR	DEL			LN229;U373
PNO1	2	68402153	68402154	TA	T	3'UTR	DEL			U87;T98G;U343;U373;LN18
PNO1	2	68402786	68402796	TTTGCAGTTTC	T	3'UTR	DEL			U87;T98G;U343;U373;LN18
PLEK	2	68623279	68623280	TA	T	3'UTR	DEL			U343
PLEK	2	68623279	68623281	TAA	T	3'UTR	DEL			T98G;LN229
PLEK	2	68623843	68623844	GA	G	3'UTR	DEL			LN229
APLF	2	68765134	68765137	AAAG	A	In_Frame_Del	DEL	c.935_938AAAG>A	p.R313del	U87
APLF	2	68805142	68805143	GA	G	Frame_Shift_Del	DEL	c.1524_1525GA>G	p.M508fs	T98G
ANTXR1	2	69473619	69473619	G	GT	3'UTR	INS			U87
ANTXR1	2	69475273	69475275	CAT	C	3'UTR	DEL			U87;T98G;U343
ANTXR1	2	69475343	69475343	G	GT	3'UTR	INS			U373
ANTXR1	2	69475343	69475344	GT	G	3'UTR	DEL			U87;T98G;U343
AAK1	2	69685839	69685839	G	GCACA	3'UTR	INS			U343
AAK1	2	69689808	69689809	GA	G	3'UTR	DEL			T98G;LN229;LN18
AAK1	2	69699927	69699930	ATCT	A	3'UTR	DEL			U87;U343
ANXA4	2	70052659	70052662	CAGA	C	3'UTR	DEL			U343
MXD1	2	70167279	70167280	AT	A	3'UTR	DEL			U373
MXD1	2	70169596	70169600	TTGAG	T	3'UTR	DEL			U343
PCYOX1	2	70506331	70506334	ACTT	A	3'UTR	DEL			U87;T98G;LN229
TGFA	2	70676318	70676318	T	TA	3'UTR	INS			U373
TGFA	2	70676328	70676332	TAAAG	T	3'UTR	DEL			LN229;U343
TGFA	2	70676769	70676770	GA	G	3'UTR	DEL			U373
ADD2	2	70890305	70890306	TG	T	3'UTR	DEL			LN229
CLEC4F	2	71036189	71036190	CA	C	3'UTR	DEL			LN229
ANKRD53	2	71212621	71212621	A	AC	3'UTR	INS			T98G;LN229;U343
PAIP2B	2	71410035	71410035	A	ATTAT	3'UTR	INS			U87;T98G;LN229;U343;U373;LN18
PAIP2B	2	71410045	71410045	A	AAAC	3'UTR	INS			U87;T98G;LN229;U343;U373;LN18
PAIP2B	2	71412707	71412707	G	GA	3'UTR	INS			LN18
CYP26B1	2	72356745	72356745	T	TG	3'UTR	INS			U373
CYP26B1	2	72356965	72356965	A	ACACACG	3'UTR	INS			U373
ALMS1	2	73675227	73675227	T	TCTC	In_Frame_Ins	INS	c.1573_1573T>TCTC	p.526_527insP	U87;T98G;U343
TET3	2	74329575	74329576	TC	T	3'UTR	DEL			U87
TET3	2	74332825	74332829	AAAGC	A	3'UTR	DEL			U87;T98G;LN229;U343;U373;LN18
TET3	2	74333220	74333220	C	CT	3'UTR	INS			U87;T98G;LN229;U343;U373;LN18
SLC4A5	2	74445416	74445419	TTGA	T	3'UTR	DEL			U87;LN18
HK2	2	75120159	75120159	C	CT	3'UTR	INS			U87;T98G;U343;U373
FAM176A	2	75719537	75719537	T	TA	3'UTR	INS			T98G;LN229;U343;U373;LN18
FAM176A	2	75720568	75720577	CGCTGTCGCT	C	In_Frame_Del	DEL	c.244_253AGCGACAGCG>G	p.SDS82del	T98G
MRPL19	2	75883007	75883007	G	GA	3'UTR	INS			U373;LN18
C2orf3	2	75890030	75890030	T	TA	3'UTR	INS			U87
LRRTM4	2	76975666	76975666	G	GT	3'UTR	INS			U87;LN18
LRRTM4	2	77744821	77744821	C	CA	Intron	INS			T98G
LRRTM4	2	77744821	77744822	CA	CAA	Intron	INS			U87;U373
LRRTM4	2	77745255	77745257	TAA	T	Intron	DEL			U373
SNAR-H	2	78182039	78182039	A	AT	RNA	INS	c.114_114T>AT		U87;T98G;LN229;U343;LN18
CTNNA2	2	80875726	80875726	C	CT	3'UTR	INS			T98G;LN18
CTNNA2	2	80875781	80875785	TAGAG	T	3'UTR	DEL			U87
FUNDC2P2	2	84518884	84518884	T	TA	3'UTR	INS			U87;T98G;LN229;U343;U373;LN18
KCMF1	2	85283329	85283331	CTT	C	3'UTR	DEL			LN229
TGOLN2	2	85545949	85545951	CCT	C	3'UTR	DEL			U87;T98G;U343;U373
TGOLN2	2	85548068	85548069	TA	T	3'UTR	DEL			U87;T98G;U343;U373;LN18
GGCX	2	85776949	85776949	C	CA	3'UTR	INS			U87
USP39	2	85876224	85876225	CT	C	3'UTR	DEL			T98G;LN229
PTCD3	2	86364706	86364707	TG	T	3'UTR	DEL			U87;T98G;LN229;U343;U373;LN18
PTCD3	2	86365799	86365799	C	CA	3'UTR	INS			U343;LN18
PTCD3	2	86367350	86367353	CAAA	C	3'UTR	DEL			T98G
PTCD3	2	86369180	86369181	AG	A	3'UTR	DEL			U87;T98G;LN229;U343;U373
IMMT	2	86422796	86422796	A	AGCT	5'UTR	INS			U87;U343;U373
REEP1	2	86441334	86441334	C	CTGTT	3'UTR	INS			T98G;LN229;U343
REEP1	2	86442112	86442112	C	CA	3'UTR	INS			T98G;LN229;U343;LN18
VPS24	2	86790525	86790526	AG	A	5'UTR	DEL			U373
RMND5A	2	87002442	87002447	TCTTTC	T	3'UTR	DEL			LN229
RMND5A	2	87002451	87002455	CTTTT	C	3'UTR	DEL			U87
CD8A	2	87012399	87012399	T	TAA	3'UTR	INS			LN18
THNSL2	2	88485968	88485968	A	AC	3'UTR	INS			LN18
FLJ40330	2	89104896	89104896	C	CTG	RNA	INS	c.1431_1431C>CTG		U87;LN229
FLJ40330	2	89104897	89104898	CA	C	RNA	DEL	c.1432_1433CA>C		U87;LN229
GGT8P	2	91969176	91969177	CT	C	RNA	DEL	c.1507_1508CT>C		T98G;LN229
ZNF2	2	95847040	95847043	TGCG	T	In_Frame_Del	DEL	c.467_470TGCG>T	p.R159del	U87;T98G;LN229;U343;U373
PROM2	2	95956957	95956957	G	GT	3'UTR	INS			T98G
TRIM43	2	96265407	96265407	C	CT	3'UTR	INS			U87;T98G;LN229;U343;U373;LN18
ADRA2B	2	96778665	96778665	T	TA	3'UTR	INS			U87;T98G;LN229;U343;U373
INPP4A	2	99204186	99204186	T	TA	3'UTR	INS			U373
EIF5B	2	100016709	100016709	T	TAGAG	3'UTR	INS			LN18
AFF3	2	100163957	100163958	CT	C	3'UTR	DEL			T98G;U373
AFF3	2	100163957	100163959	CTT	C	3'UTR	DEL			LN229
LONRF2	2	100897739	100897743	GTTTT	G	3'UTR	DEL			U87;T98G;LN229;U343;U373
LONRF2	2	100899254	100899254	G	GACTGAGTTTTATCT	3'UTR	INS			U87;LN229;U343;U373
LONRF2	2	100899328	100899328	T	TA	3'UTR	INS			U87;T98G;LN229;U343;U373
LONRF2	2	100900038	100900038	A	AAT	3'UTR	INS			U87;T98G;LN229;U343;U373
PDCL3	2	101193133	101193134	CT	C	3'UTR	DEL			T98G;LN229;U343;U373;LN18
NPAS2	2	101613037	101613038	CT	C	3'UTR	DEL			U343
TBC1D8	2	101624051	101624051	T	TGTAA	3'UTR	INS			LN229
CREG2	2	101967058	101967059	TC	T	3'UTR	DEL			U87;T98G;LN229;U373;LN18
MAP4K4	2	102508659	102508659	A	AT	3'UTR	INS			LN229
IL18R1	2	103013388	103013389	TG	T	3'UTR	DEL			U343
SLC9A2	2	103326908	103326910	TAA	T	3'UTR	DEL			T98G;U373
NCK2	2	106510191	106510191	T	TAAAG	3'UTR	INS			U87;T98G;LN229;U343;U373;LN18
NCK2	2	106510455	106510455	G	GCACA	3'UTR	INS			T98G;LN229;U343;LN18
NCK2	2	106510472	106510478	CACACTA	C	3'UTR	DEL			U87;U373
ST6GAL2	2	107418902	107418902	C	CT	3'UTR	INS			LN229;U343;LN18
ST6GAL2	2	107420068	107420071	TAAC	T	3'UTR	DEL			T98G
ST6GAL2	2	107420068	107420074	TAACAAC	T	3'UTR	DEL			U343;LN18
ST6GAL2	2	107420068	107420077	TAACAACAAC	T	3'UTR	DEL			LN229
RGPD4	2	108487529	108487532	AGAT	A	In_Frame_Del	DEL	c.3069_3072AGAT>A	p.D1026del	U343
SLC5A7	2	108629656	108629658	CAG	C	3'UTR	DEL			U87
SLC5A7	2	108629847	108629851	AAGTT	A	3'UTR	DEL			T98G
SULT1C2	2	108905396	108905396	G	GC	5'UTR	INS			LN18
SULT1C2	2	108925786	108925787	CT	C	3'UTR	DEL			LN229
GCC2	2	109124556	109124556	A	ATT	3'UTR	INS			U343
GCC2	2	109124919	109124919	A	AC	3'UTR	INS			U343
GCC2	2	109124975	109124975	T	TGCATG	3'UTR	INS			T98G;U343
RANBP2	2	109401291	109401291	T	TTCTAG	3'UTR	INS			U343;LN18
MALL	2	110873470	110873470	G	GA	5'UTR	INS			LN229
BCL2L11	2	111923086	111923086	G	GT	3'UTR	INS			T98G
LOC541471	2	112252632	112252633	GA	G	RNA	DEL	c.60_61TC>C		U343
MERTK	2	112786523	112786523	A	AT	3'UTR	INS			U87;LN18
TMEM87B	2	112832535	112832538	CAAT	C	In_Frame_Del	DEL	c.497_500CAAT>C	p.M167del	T98G;U343;U373
TMEM87B	2	112875614	112875614	C	CT	3'UTR	INS			LN229;U373
ZC3H6	2	113091439	113091439	A	AT	3'UTR	INS			U87
ZC3H6	2	113097277	113097278	CT	C	3'UTR	DEL			U343
POLR1B	2	113300001	113300026	TTCCGGCGTGTACCGAGAGACTGGCG	T	5'UTR	DEL			LN229
SLC20A1	2	113403634	113403634	G	GGCCGT	5'UTR	INS			T98G;LN18
IL1A	2	113531715	113531715	T	TTGAA	3'UTR	INS			U87;LN229;U343;U373;LN18
WASH2P	2	114353971	114353974	ACTT	A	In_Frame_Del	DEL	c.92_95ACTT>A	p.F32del	U343
DDX11L2	2	114356951	114356954	CCAT	C	3'UTR	DEL			T98G
DDX11L2	2	114357926	114357928	CCT	C	Intron	DEL			T98G
DDX11L2	2	114358030	114358030	T	TGG	Intron	INS			LN229;U343;U373
DDX11L2	2	114358139	114358140	TA	T	Intron	DEL			T98G;LN229
RPL23AP7	2	114369746	114369747	CT	C	RNA	DEL	c.551_552AG>G		U87
RPL23AP7	2	114369806	114369806	C	CCTT	RNA	INS	c.492_492G>AAGG		LN229
ACTR3	2	114715444	114715444	C	CA	3'UTR	INS			U87;T98G
CCDC93	2	118673912	118673913	TA	T	3'UTR	DEL			U87;T98G;LN229;U343
CCDC93	2	118674716	118674716	G	GATC	3'UTR	INS			U87;T98G;LN229;U343
CCDC93	2	118675615	118675619	ATGTC	A	3'UTR	DEL			U87;T98G;LN229;U343
INSIG2	2	118854094	118854094	A	AT	5'UTR	INS			T98G
INSIG2	2	118866033	118866033	G	GA	3'UTR	INS			U87;T98G
EN1	2	119600067	119600067	C	CT	3'UTR	INS			LN18
STEAP3	2	120022388	120022390	CCG	C	3'UTR	DEL			LN229;U373;LN18
TMEM37	2	120194651	120194651	A	AGTGTGC	In_Frame_Ins	INS	c.208_208A>AGTGTGC	p.70_70T>SVP	U87;T98G;LN229;U343;U373
TMEM37	2	120195496	120195501	AGGACT	A	3'UTR	DEL			U87;T98G;U373
TMEM37	2	120195699	120195699	T	TC	3'UTR	INS			U87;T98G;LN229;U343;U373
TMEM37	2	120195700	120195700	G	GC	3'UTR	INS			LN18
PTPN4	2	120734737	120734737	C	CA	3'UTR	INS			T98G;U343;U373
EPB41L5	2	120932994	120932994	C	CTT	3'UTR	INS			U373
EPB41L5	2	120932994	120932995	CT	C	3'UTR	DEL			LN229
EPB41L5	2	120936281	120936286	GGTTGT	G	3'UTR	DEL			U343
GLI2	2	121749583	121749583	T	TAC	3'UTR	INS			U343;U373
TFCP2L1	2	121978976	121978977	TA	T	3'UTR	DEL			U87;T98G;LN229;U343;U373
TFCP2L1	2	121979220	121979220	T	TACA	3'UTR	INS			LN229;U343
TFCP2L1	2	121980857	121980861	ATAGT	A	3'UTR	DEL			U87;LN229;U343;U373;LN18
CLASP1	2	122095519	122095520	GC	G	3'UTR	DEL			T98G;LN229;U343
CYP27C1	2	127944781	127944781	A	AC	3'UTR	INS			U87;LN229;U373
MAP3K2	2	128063506	128063507	CT	C	3'UTR	DEL			U343;LN18
MAP3K2	2	128063506	128063508	CTT	C	3'UTR	DEL			U87;T98G
MAP3K2	2	128064423	128064427	CGTGT	C	3'UTR	DEL			T98G
MAP3K2	2	128064423	128064429	CGTGTGT	C	3'UTR	DEL			U87;LN229
LIMS2	2	128396037	128396037	C	CAACA	3'UTR	INS			T98G;LN229
LIMS2	2	128396046	128396046	A	AACAC	3'UTR	INS			U87
WDR33	2	128494534	128494537	TAAC	T	Intron	DEL			U343
AMMECR1L	2	128620363	128620363	A	AT	3'UTR	INS			U87
UGGT1	2	128949840	128949841	GT	G	3'UTR	DEL			LN229
HS6ST1	2	129024925	129024925	C	CGCACAAGT	3'UTR	INS			U87;LN229
HS6ST1	2	129025140	129025141	GC	G	3'UTR	DEL			LN18
HS6ST1	2	129025599	129025599	G	GT	3'UTR	INS			U87;LN229;U373;LN18
RAB6C	2	130739526	130739526	A	AGAGG	3'UTR	INS			T98G
RAB6C	2	130739645	130739645	T	TTTAA	3'UTR	INS			T98G
RAB6C	2	130739646	130739650	TTAAC	T	3'UTR	DEL			U87;U343;LN18
RAB6C	2	130739712	130739714	CTT	C	3'UTR	DEL			T98G
PTPN18	2	131131481	131131481	T	TAGTC	3'UTR	INS			LN229
FAM168B	2	131809056	131809057	GA	G	3'UTR	DEL			U343
FAM168B	2	131809531	131809532	CA	C	3'UTR	DEL			LN229
LOC150786	2	132118631	132118631	A	AC	3'UTR	INS			U87;LN18
LOC150786	2	132119268	132119268	T	TA	3'UTR	INS			U87;T98G;LN229;U343;U373;LN18
LOC150786	2	132120501	132120501	C	CT	3'UTR	INS			U87;T98G;LN229;U343;U373
LOC401010	2	132199748	132199750	CTT	C	3'UTR	DEL			T98G
LOC401010	2	132199748	132199751	CTTT	C	3'UTR	DEL			LN229
TMEM163	2	135213515	135213516	AC	A	3'UTR	DEL			U343
TMEM163	2	135214034	135214034	T	TA	3'UTR	INS			T98G;LN229;U343
CCNT2	2	135713385	135713389	TAAAA	T	3'UTR	DEL			LN229;LN18
RAB3GAP1	2	135927544	135927545	TA	T	3'UTR	DEL			U343;LN18
UBXN4	2	136541061	136541062	AT	A	3'UTR	DEL			U87;T98G;LN229;U373
UBXN4	2	136542427	136542427	T	TA	3'UTR	INS			U87;T98G;LN229;U343;U373;LN18
LCT	2	136545448	136545450	AAC	A	3'UTR	DEL			U343;LN18
MCM6	2	136597807	136597809	AAC	A	3'UTR	DEL			U343;LN18
HNMT	2	138721942	138721943	AT	A	Intron	DEL			U343
HNMT	2	138721942	138721944	ATT	A	Intron	DEL			LN18
HNMT	2	138721942	138721945	ATTT	A	Intron	DEL			LN229
LRP1B	2	140989650	140989653	GTTC	G	3'UTR	DEL			U87
LRP1B	2	140989774	140989775	GT	G	3'UTR	DEL			U87;T98G
Unknown	2	144696214	144696214	A	AT	IGR	INS			U87
Unknown	2	144696214	144696215	AT	A	IGR	DEL			T98G
Unknown	2	144701806	144701816	GCACACACACA	G	IGR	DEL			T98G
Unknown	2	144702485	144702486	CT	C	IGR	DEL			LN229;U343;U373
PABPC1P2	2	147347426	147347427	CA	C	3'UTR	DEL			U87;T98G;LN229;U343;U373;LN18
ACVR2A	2	148686946	148686946	G	GTT	3'UTR	INS			U87;T98G
ACVR2A	2	148687924	148687925	GT	G	3'UTR	DEL			U87;U373;LN18
EPC2	2	149544648	149544648	G	GA	3'UTR	INS			U343
KIF5C	2	149881029	149881033	AGTGT	A	Splice_Site	DEL	c.4319_splice		U343
RND3	2	151324743	151324743	G	GA	3'UTR	INS			U87;T98G;LN229;U343;U373;LN18
RND3	2	151326157	151326157	C	CAAA	3'UTR	INS			T98G;LN229;U343;U373;LN18
RBM43	2	152106740	152106742	CAT	C	3'UTR	DEL			U87;U343;U373;LN18
RBM43	2	152118338	152118338	G	GT	5'UTR	INS			T98G
TNFAIP6	2	152236045	152236046	TA	T	Frame_Shift_Del	DEL	c.832_833TA>T	p.*278fs	LN229;U373
RIF1	2	152331769	152331769	C	CTT	3'UTR	INS			T98G
RIF1	2	152331995	152331999	TGTTG	T	3'UTR	DEL			T98G
ARL5A	2	152659118	152659119	CT	C	3'UTR	DEL			U343
ARL5A	2	152684704	152684704	A	AC	5'UTR	INS			LN229;U373
CACNB4	2	152695008	152695009	AT	A	3'UTR	DEL			T98G
STAM2	2	152975213	152975214	AT	A	3'UTR	DEL			U373
STAM2	2	152976909	152976910	GA	G	3'UTR	DEL			T98G;LN229
PRPF40A	2	153509899	153509899	G	GT	3'UTR	INS			U87;T98G;LN229;U343;U373;LN18
ARL6IP6	2	153617763	153617763	A	ATGTG	3'UTR	INS			U87;U343
KCNJ3	2	155712128	155712128	G	GA	3'UTR	INS			U87;T98G;LN229;U373;LN18
GPD2	2	157442754	157442756	CTG	C	3'UTR	DEL			LN18
UPP2	2	158958551	158958551	G	GA	5'UTR	INS			T98G
WDSUB1	2	160092387	160092388	GT	G	3'UTR	DEL			T98G
2014-03-07	2	160624247	160624250	ACTT	A	3'UTR	DEL			U87
2014-03-07	2	160624750	160624750	C	CT	3'UTR	INS			U343
LY75	2	160626154	160626154	C	CAT	3'UTR	INS			U87;U343;U373;LN18
LY75	2	160626637	160626638	AT	A	3'UTR	DEL			U343;U373
LY75	2	160626871	160626872	GT	G	3'UTR	DEL			U87
LY75	2	160628209	160628211	CTT	C	3'UTR	DEL			U87;LN229
LY75	2	160660139	160660139	A	ATACTC	3'UTR	INS			U87;T98G;LN229;U343;U373;LN18
PLA2R1	2	160802420	160802424	CATAT	C	Intron	DEL			U343
PLA2R1	2	160919040	160919041	AC	A	5'UTR	DEL			T98G;LN229;U373
RBMS1	2	161130280	161130280	C	CT	3'UTR	INS			U87;LN229;U343;U373
RBMS1	2	161130856	161130857	GA	G	3'UTR	DEL			U343
TANK	2	162092242	162092242	C	CA	3'UTR	INS			T98G;LN18
FIGN	2	164465294	164465294	A	AT	3'UTR	INS			T98G
FIGN	2	164466039	164466040	AT	A	3'UTR	DEL			U87;U373;LN18
SCN3A	2	166032775	166032778	CATT	C	In_Frame_Del	DEL	c.127_130AATG>G	p.N43del	U87
SCN9A	2	167052555	167052566	CTTAAAAAAGTT	C	3'UTR	DEL			U87;T98G;LN229;U373;LN18
SCN9A	2	167054934	167054934	G	GAATC	3'UTR	INS			U87;T98G;LN229;U373;LN18
SPC25	2	169727879	169727879	G	GA	3'UTR	INS			U87;T98G;LN229;U343;U373;LN18
LRP2	2	169984262	169984262	A	AT	3'UTR	INS			U87;T98G;LN229;U343;U373;LN18
BBS5	2	170363000	170363001	TA	T	3'UTR	DEL			U343
FASTKD1	2	170387132	170387132	G	GT	Frame_Shift_Ins	INS	c.2407_2407C>AC	p.R803fs	T98G
KLHL23	2	170606423	170606427	TTATA	T	3'UTR	DEL			U373;LN18
KLHL23	2	170606438	170606442	TATAC	T	3'UTR	DEL			LN229;U343
UBR3	2	170939692	170939692	T	TATAAAAATA	3'UTR	INS			U87;T98G;LN229;U343;U373;LN18
TLK1	2	171847387	171847389	AAT	A	3'UTR	DEL			U87;LN229;U373
TLK1	2	171847515	171847516	TA	T	3'UTR	DEL			U87;U373;LN18
TLK1	2	171848409	171848410	AT	A	3'UTR	DEL			U87;T98G;U343;LN18
CYBRD1	2	172412836	172412837	CT	C	3'UTR	DEL			T98G;U343
ITGA6	2	173369000	173369000	A	AT	3'UTR	INS			U87
ITGA6	2	173370459	173370464	TTTTTC	T	3'UTR	DEL			LN18
ZAK	2	174086940	174086940	C	CA	Intron	INS			U87;T98G;LN229;U343
ZAK	2	174089705	174089705	G	GAGA	Intron	INS			U87;T98G;LN229;U343;U373;LN18
ZAK	2	174089862	174089863	TC	T	Intron	DEL			U87;T98G;LN229;U343;U373;LN18
ZAK	2	174090636	174090636	T	TA	Intron	INS			U87;T98G;LN229;U343
ZAK	2	174131511	174131511	T	TAA	3'UTR	INS			U87;T98G;LN229;LN18
OLA1	2	174939187	174939187	C	CAG	3'UTR	INS			LN229
OLA1	2	174939983	174939983	G	GA	3'UTR	INS			U343;U373
SCRN3	2	175292580	175292593	TTCAAATTTATCAG	T	Frame_Shift_Del	DEL	c.1232_1245TTCAAATTTATCAG>T	p.I411fs	LN229;U373
ATP5G3	2	176041093	176041093	T	TAGTAC	3'UTR	INS			U87;T98G;LN229;U343;U373;LN18
ATP5G3	2	176042379	176042383	TGGAC	T	3'UTR	DEL			U87;T98G;LN229;U343;U373;LN18
ATP5G3	2	176042384	176042388	TGAGC	T	3'UTR	DEL			U87;T98G;U343;U373;LN18
KIAA1715	2	176792487	176792487	A	AT	3'UTR	INS			U87;LN229;U343;U373;LN18
KIAA1715	2	176792536	176792536	G	GT	3'UTR	INS			U87;LN229;LN18
HOXD9	2	176988290	176988290	C	CGCA	In_Frame_Ins	INS	c.794_794C>CGCA	p.269_270insQ	U373;LN18
HOXD3	2	177037183	177037183	G	GTCT	3'UTR	INS			LN229
NFE2L2	2	178149026	178149026	T	TC	Intron	INS			LN229;LN18
AGPS	2	178404735	178404735	T	TAAAG	3'UTR	INS			U343;LN18
AGPS	2	178404801	178404805	GTATA	G	3'UTR	DEL			U87;LN229;U343
AGPS	2	178406769	178406769	A	AT	3'UTR	INS			U87;LN229;U343;LN18
AGPS	2	178406829	178406835	CTTTTAG	C	3'UTR	DEL			U87;U373
TTC30A	2	178481044	178481045	AG	A	3'UTR	DEL			T98G
PDE11A	2	178488499	178488499	A	AT	3'UTR	INS			U87;LN229;U343;U373;LN18
PDE11A	2	178488988	178488988	G	GTT	3'UTR	INS			U87;LN229;U343;U373;LN18
PDE11A	2	178491627	178491628	CT	C	3'UTR	DEL			U343;U373;LN18
PDE11A	2	178491627	178491629	CTT	C	3'UTR	DEL			LN229
PDE11A	2	178494173	178494173	G	GGGA	In_Frame_Ins	INS	c.2764_2764C>TCCC	p.921_922insS	U87;LN229;U343;U373;LN18
PRKRA	2	179296248	179296248	C	CACA	3'UTR	INS			U343;LN18
PRKRA	2	179296381	179296385	ACAAT	A	3'UTR	DEL			U343;LN18
PRKRA	2	179315734	179315736	GGC	G	Frame_Shift_Del	DEL	c.22_24GCC>C	p.A8fs	U343;LN18
FKBP7	2	179330468	179330469	TA	T	3'UTR	DEL			U87;U343
TTN	2	179391639	179391639	C	CT	3'UTR	INS			U87;U343;U373
SESTD1	2	179969904	179969905	GT	G	3'UTR	DEL			U343;LN18
SESTD1	2	179969904	179969906	GTT	G	3'UTR	DEL			T98G
SESTD1	2	179970848	179970859	TATGTTCCAGCC	T	3'UTR	DEL			U343;LN18
SESTD1	2	179971699	179971699	C	CA	3'UTR	INS			U373
ZNF385B	2	180307879	180307880	TG	T	3'UTR	DEL			U87;T98G;LN229;U343;U373;LN18
ITGA4	2	182401109	182401109	T	TGATACA	3'UTR	INS			U87;T98G;LN229;U343;U373
ITGA4	2	182401270	182401270	C	CTTTACAAGTATAAGTG	3'UTR	INS			T98G;LN18
DUSP19	2	183961271	183961272	GT	G	3'UTR	DEL			T98G;U373
DUSP19	2	183961303	183961303	C	CT	3'UTR	INS			U87;T98G;LN229;U343;U373;LN18
DUSP19	2	183963778	183963780	ATT	A	3'UTR	DEL			U87;LN229;U343;U373;LN18
ZNF804A	2	185802211	185802211	C	CACA	In_Frame_Ins	INS	c.2088_2088C>CACA	p.697_698insT	U87;LN229;U343;LN18
ZC3H15	2	187373976	187373977	CT	C	3'UTR	DEL			U87;T98G;LN229;U373
ITGAV	2	187542936	187542940	TAGTA	T	3'UTR	DEL			T98G;LN229
ITGAV	2	187544222	187544224	ATT	A	3'UTR	DEL			U87;T98G;LN229
FAM171B	2	187559029	187559029	A	ACAGCAG	In_Frame_Ins	INS	c.129_129A>ACAGCAG	p.43_43Q>QQQ	U87;LN229
ZSWIM2	2	187692280	187692280	G	GT	3'UTR	INS			U87;T98G;LN229
CALCRL	2	188208736	188208737	AT	A	3'UTR	DEL			LN18
CALCRL	2	188210415	188210415	C	CA	3'UTR	INS			U87;LN229;U343;U373;LN18
GULP1	2	189459786	189459787	CA	C	3'UTR	DEL			U87;T98G;LN229;U373
COL3A1	2	189877298	189877300	CAG	C	3'UTR	DEL			U87;T98G;LN18
COL5A2	2	189898205	189898206	GT	G	3'UTR	DEL			U87
OSGEPL1	2	190611473	190611484	CGATACTAAGCA	C	3'UTR	DEL			U87
ORMDL1	2	190636026	190636026	C	CAA	3'UTR	INS			U87;T98G;LN229;U343;U373;LN18
C2orf88	2	191065236	191065240	TTTTG	T	3'UTR	DEL			U87;U343;U373
C2orf88	2	191065782	191065782	A	AGAT	3'UTR	INS			U87;LN229;U343;U373
C2orf88	2	191067766	191067766	T	TTC	3'UTR	INS			U87;LN229;U343;U373
TMEM194B	2	191373241	191373241	C	CAT	3'UTR	INS			U343
NAB1	2	191514708	191514708	G	GGT	5'UTR	INS			LN18
NAB1	2	191555979	191555983	TTAAG	T	3'UTR	DEL			LN18
NAB1	2	191556839	191556845	TAGTATG	T	3'UTR	DEL			LN229
GLS	2	191829129	191829132	AGTT	A	3'UTR	DEL			U343;U373
SDPR	2	192699639	192699639	A	AG	3'UTR	INS			U87;T98G;LN229;U343;U373;LN18
PCGEM1	2	193640978	193640978	A	AC	RNA	INS	c.943_943A>AC		U87;T98G;LN229;U343;U373;LN18
SLC39A10	2	196600529	196600530	AT	A	3'UTR	DEL			U343
SLC39A10	2	196600529	196600531	ATT	A	3'UTR	DEL			U373
SLC39A10	2	196601346	196601347	GA	G	3'UTR	DEL			U343
SLC39A10	2	196601604	196601604	A	ATATC	3'UTR	INS			U87;T98G;U343;U373
SLC39A10	2	196601754	196601754	A	AAAAT	3'UTR	INS			U87;T98G;U343;U373;LN18
SLC39A10	2	196602089	196602089	T	TATCA	3'UTR	INS			U87;T98G;U343;U373;LN18
SLC39A10	2	196602132	196602136	GTGAT	G	3'UTR	DEL			U87;T98G;U343;U373
SLC39A10	2	196602155	196602155	A	AATACT	3'UTR	INS			LN18
SLC39A10	2	196602194	196602194	T	TAACA	3'UTR	INS			LN18
SLC39A10	2	196602327	196602329	GTT	G	3'UTR	DEL			U87;T98G;LN229;U343;U373
DNAH7	2	196602448	196602448	C	CTTTA	3'UTR	INS			U87;T98G;U343;U373;LN18
DNAH7	2	196602582	196602582	A	AAAT	3'UTR	INS			U87;T98G;U343;U373
DNAH7	2	196602614	196602614	G	GAAAT	3'UTR	INS			T98G;U343
STK17B	2	197000605	197000611	CTATAGA	C	3'UTR	DEL			U87;T98G;U343
C2orf66	2	197674529	197674533	GAGAC	G	5'UTR	DEL			LN229
PGAP1	2	197701416	197701417	CA	C	3'UTR	DEL			U87;U373
MOBKL3	2	198416728	198416728	T	TTGAAA	3'UTR	INS			U87;T98G;LN229;U343;LN18
RFTN2	2	198436309	198436309	A	AG	3'UTR	INS			U87;T98G;LN229;U343;LN18
RFTN2	2	198540352	198540354	AAC	A	5'UTR	DEL			T98G
RFTN2	2	198540353	198540354	AC	A	5'UTR	DEL			U343;U373
MARS2	2	198572076	198572076	A	ATTC	3'UTR	INS			U87;T98G;U343;U373
PLCL1	2	199011927	199011927	A	AGTGT	3'UTR	INS			LN229;U343
SATB2	2	200134420	200134420	C	CAA	3'UTR	INS			U87;T98G;LN229;U343;U373;LN18
SATB2	2	200135233	200135233	C	CA	3'UTR	INS			LN229;U343;U373;LN18
SATB2	2	200135233	200135234	CA	C	3'UTR	DEL			U87
SATB2	2	200136283	200136284	TA	T	3'UTR	DEL			T98G;LN229;U343;U373
C2orf69	2	200792031	200792031	T	TA	3'UTR	INS			U343;U373
C2orf69	2	200792288	200792288	C	CT	3'UTR	INS			LN229;LN18
C2orf69	2	200792303	200792303	T	TA	3'UTR	INS			U373
C2orf60	2	200793889	200793889	A	ACT	3'UTR	INS			U87
C2orf60	2	200793927	200793928	GA	G	3'UTR	DEL			T98G;LN229;U343
C2orf60	2	200795492	200795492	G	GAGAA	3'UTR	INS			U87;T98G;LN229;U343;U373;LN18
C2orf60	2	200796749	200796749	T	TTAAAA	3'UTR	INS			U87;T98G;LN229;U343;U373;LN18
C2orf60	2	200797675	200797675	C	CT	3'UTR	INS			U87
SPATS2L	2	201346754	201346755	CA	C	3'UTR	DEL			U87;T98G;LN229;U343;U373;LN18
SGOL2	2	201448662	201448662	G	GA	3'UTR	INS			U373
CLK1	2	201725217	201725218	TA	T	Intron	DEL			U373
PPIL3	2	201735706	201735706	T	TTTAA	3'UTR	INS			LN18
FAM126B	2	201843987	201843989	TAC	T	3'UTR	DEL			U87;LN229;U343
FAM126B	2	201844251	201844252	GA	G	3'UTR	DEL			U373
CASP10	2	202084428	202084429	CT	C	Intron	DEL			U343
TRAK2	2	202242603	202242603	G	GA	3'UTR	INS			LN18
TRAK2	2	202244818	202244819	TA	T	3'UTR	DEL			U373;LN18
MPP4	2	202509737	202509737	G	GA	3'UTR	INS			U87;LN229;U343;U373;LN18
FZD7	2	202902870	202902876	ATTAAAG	A	3'UTR	DEL			U87;T98G;LN18
BMPR2	2	203424971	203424972	GA	G	3'UTR	DEL			U373
BMPR2	2	203427559	203427559	C	CA	3'UTR	INS			LN229
FAM117B	2	203631880	203631880	C	CTTTT	3'UTR	INS			LN229
FAM117B	2	203632793	203632793	G	GT	3'UTR	INS			U373
ABI2	2	204296419	204296420	TA	T	3'UTR	DEL			U87
RAPH1	2	204298556	204298557	AT	A	3'UTR	DEL			T98G
RAPH1	2	204298781	204298781	A	ATC	3'UTR	INS			U373
RAPH1	2	204299289	204299291	CAA	C	3'UTR	DEL			U87
RAPH1	2	204300092	204300093	CA	C	3'UTR	DEL			LN229;U343;U373
RAPH1	2	204301750	204301750	G	GAC	3'UTR	INS			U87;LN229;U343;U373;LN18
CD28	2	204602153	204602153	C	CT	3'UTR	INS			U343
NRP2	2	206641239	206641243	TCGCA	T	Intron	DEL			LN229;U343
NRP2	2	206641245	206641245	T	TA	Intron	INS			LN229;U343
INO80D	2	206859598	206859599	CA	C	3'UTR	DEL			LN229
INO80D	2	206861050	206861050	A	AT	3'UTR	INS			LN229
INO80D	2	206861050	206861051	AT	A	3'UTR	DEL			T98G
INO80D	2	206861639	206861639	T	TA	3'UTR	INS			LN229
INO80D	2	206861644	206861644	A	AC	3'UTR	INS			LN229
INO80D	2	206864281	206864282	CA	C	3'UTR	DEL			LN229
ZDBF2	2	207178987	207178987	C	CT	3'UTR	INS			LN18
FASTKD2	2	207658847	207658847	T	TAC	3'UTR	INS			U343
FASTKD2	2	207659760	207659760	G	GT	3'UTR	INS			U87;T98G;U343;U373
KLF7	2	207945785	207945785	A	ATGTG	3'UTR	INS			T98G;LN229;LN18
CREB1	2	208463210	208463212	TAA	T	3'UTR	DEL			LN229;U343;U373;LN18
CREB1	2	208463574	208463575	TA	T	3'UTR	DEL			T98G;LN229;U343
CREB1	2	208464962	208464966	CATAT	C	3'UTR	DEL			U343
CREB1	2	208465711	208465713	GTC	G	3'UTR	DEL			U87;T98G;LN229;U343;U373;LN18
CREB1	2	208465848	208465852	CTTTA	C	3'UTR	DEL			U87;T98G;LN229;U343;U373;LN18
FAM119A	2	208477181	208477183	TTA	T	3'UTR	DEL			U87;T98G;LN229;U343;U373;LN18
CCNYL1	2	208618945	208618945	T	TA	3'UTR	INS			U87;T98G;LN229;U343
FZD5	2	208629091	208629093	CAG	C	3'UTR	DEL			T98G
FZD5	2	208630266	208630266	A	AGT	3'UTR	INS			U343
C2orf80	2	209030330	209030330	G	GT	3'UTR	INS			U87;T98G;LN229;LN18
PIKFYVE	2	209223123	209223123	G	GTTT	3'UTR	INS			U87;T98G;LN229;U343;U373;LN18
PTH2R	2	209358645	209358645	A	AT	3'UTR	INS			U87;T98G;LN229;U373;LN18
MAP2	2	210598184	210598188	CCACA	C	3'UTR	DEL			U87;T98G;LN18
MAP2	2	210598605	210598605	G	GA	3'UTR	INS			LN229
C2orf67	2	210887336	210887336	G	GTA	3'UTR	INS			T98G
CPS1	2	211421452	211421452	A	ATCT	5'UTR	INS			LN18
ERBB4	2	212243612	212243614	CTT	C	3'UTR	DEL			U87;T98G;LN229;U343;U373;LN18
ERBB4	2	212244761	212244761	A	AG	3'UTR	INS			U87;T98G;LN229;U343;U373;LN18
ERBB4	2	212245090	212245090	C	CTGAAAATAGGAT	3'UTR	INS			U87;T98G;LN229;LN18
ERBB4	2	212245092	212245095	GCCC	G	3'UTR	DEL			LN229
ERBB4	2	212247967	212247968	TA	T	3'UTR	DEL			LN229
IKZF2	2	213864908	213864908	T	TA	3'UTR	INS			U87;T98G;U343;U373;LN18
IKZF2	2	213865407	213865408	TA	T	3'UTR	DEL			U87;T98G;U343;U373;LN18
IKZF2	2	213869260	213869261	AT	A	3'UTR	DEL			T98G;LN229
RPL37A	2	217363563	217363565	CTT	C	5'UTR	DEL			LN229
IGFBP5	2	217537025	217537026	GT	G	3'UTR	DEL			LN229
DIRC3	2	218149284	218149284	A	ACTGT	RNA	INS	c.3433_3433T>ACAGT		U343
TNS1	2	218668979	218668979	T	TTCTCTC	3'UTR	INS			T98G;LN229;U373;LN18
TNS1	2	218668979	218668983	TTCTC	T	3'UTR	DEL			U343
TNS1	2	218762662	218762665	GTCC	G	In_Frame_Del	DEL	c.24_27GGAC>C	p.E8del	T98G
ARPC2	2	219118831	219118832	TA	T	3'UTR	DEL			T98G;LN18
USP37	2	219316295	219316295	T	TTATACAAC	3'UTR	INS			U87;T98G;LN229;U343;U373;LN18
CYP27A1	2	219646547	219646547	A	AC	5'UTR	INS			U87;T98G;LN229;U343;U373;LN18
FEV	2	219849840	219849841	AG	A	5'UTR	DEL			U343
FAM134A	2	220049544	220049547	TGGG	T	3'UTR	DEL			U343
PTPRN	2	220154643	220154643	A	ACC	3'UTR	INS			U87;T98G
EPHA4	2	222284968	222284968	A	AGTCT	3'UTR	INS			LN229;U343
EPHA4	2	222289998	222290000	CCA	C	3'UTR	DEL			LN18
PAX3	2	223066536	223066536	C	CA	3'UTR	INS			U343;LN18
FARSB	2	223436184	223436184	C	CGAACTCAT	3'UTR	INS			U87;LN229;U343
ACSL3	2	223807630	223807630	T	TAGTA	3'UTR	INS			U87;T98G;LN229;U343;U373;LN18
ACSL3	2	223807803	223807804	CA	C	3'UTR	DEL			T98G;U343
ACSL3	2	223807820	223807820	A	AAAAC	3'UTR	INS			T98G;U343
ACSL3	2	223807969	223807969	A	ATTC	3'UTR	INS			U87;T98G;LN229;U343;U373;LN18
KCNE4	2	223919877	223919877	C	CT	3'UTR	INS			T98G;U373;LN18
AP1S3	2	224621704	224621705	TC	T	3'UTR	DEL			U373
AP1S3	2	224622860	224622861	TA	T	3'UTR	DEL			U87;LN229;U373;LN18
WDFY1	2	224740101	224740101	C	CAA	3'UTR	INS			U87;T98G;LN229;U373;LN18
SERPINE2	2	224895977	224895978	AC	A	Intron	DEL			U87;T98G;LN229;U343;U373;LN18
CUL3	2	225449973	225449973	C	CG	5'UTR	INS			LN18
DOCK10	2	225630257	225630257	G	GA	3'UTR	INS			LN229;U343
KIAA1486	2	226265719	226265722	CTGG	C	5'UTR	DEL			U87;T98G;LN229;U343;U373;LN18
IRS1	2	227598917	227598918	CT	C	3'UTR	DEL			LN229
COL4A4	2	227869920	227869920	G	GT	3'UTR	INS			LN18
COL4A4	2	227869920	227869921	GT	G	3'UTR	DEL			U87;T98G;LN229;U373
COL4A4	2	227871266	227871266	A	AT	3'UTR	INS			U87;T98G;U343;U373
COL4A4	2	227871474	227871475	AT	A	3'UTR	DEL			U87;T98G;LN229;U343;U373
COL4A3	2	228177642	228177643	TA	T	3'UTR	DEL			T98G;LN229;U343;U373
MFF	2	228222451	228222451	C	CTTT	3'UTR	INS			U343
AGFG1	2	228421761	228421761	C	CT	3'UTR	INS			U343;U373;LN18
AGFG1	2	228423110	228423111	GT	G	3'UTR	DEL			LN229;U343
AGFG1	2	228425152	228425152	C	CTAAT	3'UTR	INS			U87;T98G;LN229;U343;U373
C2orf83	2	228475322	228475323	AT	A	3'UTR	DEL			LN229
SPHKAP	2	228845387	228845388	AC	A	3'UTR	DEL			U87;U373;LN18
SPHKAP	2	228845754	228845757	CTCT	C	3'UTR	DEL			U87;LN229;U373;LN18
PID1	2	229890094	229890094	T	TAAG	3'UTR	INS			U87;LN229;LN18
FBXO36	2	230876314	230876314	C	CT	3'UTR	INS			T98G
SP100	2	231380735	231380735	C	CA	3'UTR	INS			U87;LN229;U343;U373;LN18
SP100	2	231407863	231407863	G	GA	3'UTR	INS			U87;T98G;LN229;U343;U373;LN18
CAB39	2	231683487	231683489	CTT	C	3'UTR	DEL			U87;U373
GPR55	2	231772772	231772772	G	GT	3'UTR	INS			T98G;LN229;U343;U373
C2orf52	2	232378883	232378885	CAT	C	5'UTR	DEL			T98G
NMUR1	2	232389587	232389590	CCCT	C	3'UTR	DEL			T98G;LN229;LN18
CHRNG	2	233411016	233411023	CTCTTTTT	C	3'UTR	DEL			U373
KCNJ13	2	233641208	233641210	CAG	C	5'UTR	DEL			LN229
GIGYF2	2	233712226	233712229	CACA	C	In_Frame_Del	DEL	c.3629_3632CACA>C	p.Q1216del	T98G
GIGYF2	2	233721924	233721939	GTCACTTTTTTTCTTC	G	3'UTR	DEL			U373
ATG16L1	2	234203199	234203199	G	GA	3'UTR	INS			T98G
ATG16L1	2	234203578	234203579	TC	T	3'UTR	DEL			U87;T98G;LN229;U343;U373;LN18
USP40	2	234429739	234429739	T	TTTC	In_Frame_Ins	INS	c.2256_2256A>GAAA	p.752_752K>KK	LN18
HJURP	2	234745931	234745939	AAAACAAAC	A	3'UTR	DEL			LN18
TRPM8	2	234926626	234926626	C	CTTAT	3'UTR	INS			U87;LN229;U373;LN18
TRPM8	2	234926708	234926708	T	TC	3'UTR	INS			U87;LN18
ARL4C	2	235402776	235402776	A	AAGC	3'UTR	INS			LN229;U373;LN18
ARL4C	2	235402778	235402778	T	TG	3'UTR	INS			LN229;U373;LN18
ARL4C	2	235403633	235403640	TTACACAG	T	3'UTR	DEL			LN229;LN18
COL6A3	2	238232750	238232750	C	CA	3'UTR	INS			T98G
COL6A3	2	238244863	238244866	TGCA	T	In_Frame_Del	DEL	c.8877_8880TGCA>A	p.2959_2960AA>A	T98G
RAB17	2	238483283	238483286	GCCC	G	3'UTR	DEL			U373
LRRFIP1	2	238674182	238674185	GTAC	G	3'UTR	DEL			U373
LRRFIP1	2	238688523	238688523	G	GT	3'UTR	INS			T98G
LRRFIP1	2	238688523	238688524	GT	G	3'UTR	DEL			U373
LRRFIP1	2	238689087	238689087	T	TA	3'UTR	INS			U373
SCLY	2	239007755	239007758	CATT	C	3'UTR	DEL			T98G;LN229;U343;U373;LN18
LOC643387	2	239140426	239140426	A	AC	5'UTR	INS			U373
LOC643387	2	239142983	239142983	T	TA	3'UTR	INS			U373
PER2	2	239153711	239153712	AG	A	3'UTR	DEL			U87
ASB1	2	239360542	239360545	CAGG	C	3'UTR	DEL			T98G;LN229;U343;U373;LN18
HDAC4	2	239973543	239973545	TTA	T	3'UTR	DEL			T98G
RNPEPL1	2	241517847	241517849	CAG	C	3'UTR	DEL			LN229;U343
AQP12B	2	241621799	241621800	GC	G	Frame_Shift_Del	DEL	c.455_456GC>C	p.S152fs	U87;U373
SNED1	2	242032876	242032876	C	CT	3'UTR	INS			U373
ATG4B	2	242612063	242612063	T	TG	3'UTR	INS			U87;T98G;LN229;U343;U373;LN18
ATG4B	2	242612455	242612457	CGG	C	3'UTR	DEL			U87;T98G;LN229;U343;U373;LN18
ATG4B	2	242612872	242612872	C	CGCT	3'UTR	INS			U343;U373
DTYMK	2	242615528	242615529	TG	T	3'UTR	DEL			U343;U373
ING5	2	242665243	242665245	CTG	C	3'UTR	DEL			U343;U373
CHL1	3	448083	448084	GT	G	3'UTR	DEL			LN229;U373;LN18
CHL1	3	448083	448085	GTT	G	3'UTR	DEL			U87
CNTN4	3	3081434	3081434	G	GT	Intron	INS			LN229
TRNT1	3	3190117	3190117	T	TA	3'UTR	INS			U343
TRNT1	3	3190488	3190488	T	TATTA	3'UTR	INS			T98G;LN229;U373
TRNT1	3	3190499	3190499	T	TA	3'UTR	INS			LN18
CRBN	3	3192202	3192203	AT	A	3'UTR	DEL			U87
CRBN	3	3192524	3192524	A	ATAAC	3'UTR	INS			T98G;LN229;U373;LN18
LRRN1	3	3889067	3889068	CT	C	3'UTR	DEL			U87;T98G;LN229
LRRN1	3	3889067	3889070	CTTT	C	3'UTR	DEL			U343;U373
SUMF1	3	4403364	4403368	TCTCA	T	3'UTR	DEL			LN229;U343
ITPR1	3	4889079	4889079	C	CAA	3'UTR	INS			U87;T98G;LN229;U343;U373;LN18
BHLHE40	3	5025514	5025514	G	GGTGT	3'UTR	INS			U87;U373;LN18
BHLHE40	3	5025514	5025518	GGTGT	G	3'UTR	DEL			T98G
BHLHE40	3	5025535	5025535	G	GTGTA	3'UTR	INS			LN229;U343
ARL8B	3	5222488	5222488	G	GAAGGGGATAGT	3'UTR	INS			LN18
EDEM1	3	5260038	5260039	GT	G	3'UTR	DEL			LN18
EDEM1	3	5260085	5260087	ATC	A	3'UTR	DEL			LN18
GRM7	3	7782692	7782693	GT	G	3'UTR	DEL			U87;U373
SRGAP3	3	9024525	9024526	GA	G	3'UTR	DEL			U87
SETD5	3	9518143	9518144	TA	T	3'UTR	DEL			T98G;U343
TTLL3	3	9852059	9852059	C	CGAT	Translation_Start_Site	INS	c.-60_-60C>CGAT		U87;T98G;LN229;U343;U373;LN18
JAGN1	3	9935472	9935473	AG	A	3'UTR	DEL			LN229;U343;LN18
IL17RC	3	9958947	9958947	T	TG	5'UTR	INS			U373
TATDN2	3	10290508	10290508	C	CT	5'UTR	INS			U343;U373;LN18
GHRL	3	10335033	10335033	A	ACATG	5'Flank	INS			U87;U343;U373
ATP2B2	3	10367222	10367223	CT	C	3'UTR	DEL			U87;LN229;U343;LN18
ATP2B2	3	10367782	10367782	C	CA	3'UTR	INS			U87;T98G;LN229;U343;U373;LN18
VGLL4	3	11599949	11599949	A	AT	3'UTR	INS			T98G
VGLL4	3	11685143	11685143	T	TA	Intron	INS			U87;T98G;LN229;U343;U373;LN18
RAF1	3	12625264	12625264	C	CTGTT	3'UTR	INS			T98G
IQSEC1	3	12938800	12938800	A	AC	3'UTR	INS			LN18
IQSEC1	3	12940366	12940366	C	CAA	3'UTR	INS			U87;T98G;U343;U373;LN18
IQSEC1	3	12940366	12940368	CAG	C	3'UTR	DEL			LN229
FBLN2	3	13679850	13679852	TTA	T	3'UTR	DEL			U87;U343;LN18
TPRXL	3	14105964	14105964	T	TAGC	In_Frame_Ins	INS	c.288_288T>TAGC	p.96_96S>SS	U373
TPRXL	3	14106025	14106037	CCCAGCAGTAGCT	C	In_Frame_Del	DEL	c.349_361CCCAGCAGTAGCT>C	p.SSSS122del	T98G
TMEM43	3	14184056	14184061	AAAAAC	A	3'UTR	DEL			LN18
SLC6A6	3	14444243	14444244	CT	C	Splice_Site	DEL	c.-153_splice		U87;T98G;LN229;U343;U373;LN18
SLC6A6	3	14444249	14444250	CT	C	Splice_Site	DEL	c.-148_splice		U87;T98G;LN229;U343;U373;LN18
SLC6A6	3	14444276	14444277	GC	G	5'UTR	DEL			U87;T98G;LN229;U343;U373;LN18
SLC6A6	3	14444285	14444286	GC	G	Splice_Site	DEL	c.-114_splice		U87;LN229;U343;U373;LN18
SLC6A6	3	14444308	14444309	CT	C	Splice_Site	DEL	c.-92_splice		LN229;U343;U373;LN18
SLC6A6	3	14444318	14444319	CT	C	Splice_Site	DEL	c.-83_splice		LN229;U373
SLC6A6	3	14444326	14444327	AT	A	Splice_Site	DEL	c.-76_splice		LN229
SLC6A6	3	14444329	14444330	CT	C	Splice_Site	DEL	c.-73_splice		LN229
SLC6A6	3	14526612	14526613	AT	A	3'UTR	DEL			LN229;U373;LN18
SLC6A6	3	14526667	14526667	C	CGTGT	3'UTR	INS			U87;U343
SLC6A6	3	14528084	14528085	TC	T	3'UTR	DEL			U87;LN229
GRIP2	3	14561627	14561627	A	AG	Frame_Shift_Ins	INS	c.1311_1311T>CT	p.P437fs	U87;T98G;LN229;U343;U373;LN18
NR2C2	3	15087056	15087057	CT	C	3'UTR	DEL			U373
NR2C2	3	15087472	15087472	C	CAGAT	3'UTR	INS			U87;T98G;LN18
ZFYVE20	3	15111596	15111596	A	AT	3'UTR	INS			U87;U343
ZFYVE20	3	15114228	15114228	A	ATT	3'UTR	INS			U87
COLQ	3	15563236	15563236	T	TTG	5'UTR	INS			T98G
GALNTL2	3	16269153	16269153	A	AGGAAGTT	3'UTR	INS			U343
GALNTL2	3	16269201	16269203	TAA	T	3'UTR	DEL			U87;T98G;LN229;U373
GALNTL2	3	16270147	16270148	CA	C	3'UTR	DEL			U87;LN229;U373
GALNTL2	3	16270147	16270149	CAA	C	3'UTR	DEL			LN18
DPH3	3	16299555	16299560	TTATAA	T	3'UTR	DEL			U373;LN18
DPH3	3	16299870	16299872	TAA	T	3'UTR	DEL			U87;LN229
DPH3	3	16300647	16300651	TAGTG	T	3'UTR	DEL			T98G;LN18
DAZL	3	16629031	16629031	T	TG	3'UTR	INS			U87;LN229;U343;LN18
DAZL	3	16629317	16629318	TA	T	3'UTR	DEL			LN18
TBC1D5	3	17199065	17199066	CA	C	3'UTR	DEL			U343
TBC1D5	3	17199412	17199412	G	GTCA	3'UTR	INS			U343
TBC1D5	3	17200673	17200673	C	CAG	3'UTR	INS			U87;U343;U373
TBC1D5	3	17782199	17782200	CT	C	5'UTR	DEL			U87
RAB5A	3	19988758	19988758	C	CCGG	5'UTR	INS			U343;LN18
RAB5A	3	19988758	19988761	CCGG	C	5'UTR	DEL			T98G
RAB5A	3	20025665	20025665	G	GA	3'UTR	INS			U87;T98G;U343;U373;LN18
RAB5A	3	20026319	20026322	TCCC	T	3'UTR	DEL			U373
VENTXP7	3	21447901	21447901	A	ACC	RNA	INS	c.684_684A>ACC		U87;LN229;LN18
UBE2E2	3	23244949	23244949	C	CT	5'UTR	INS			LN18
UBE2E2	3	23631649	23631649	T	TA	3'UTR	INS			LN229;U373
NR1D2	3	24019976	24019977	CA	C	3'UTR	DEL			LN229;U343;U373
LOC152024	3	24141639	24141641	CTT	C	Intron	DEL			LN229
RARB	3	25638898	25638902	CAGTT	C	3'UTR	DEL			T98G;U373;LN18
RARB	3	25639141	25639141	G	GAAAC	3'UTR	INS			T98G;LN18
RARB	3	25639266	25639266	A	AT	3'UTR	INS			T98G
SLC4A7	3	27414561	27414561	G	GA	3'UTR	INS			T98G;LN229;U343;LN18
EOMES	3	27763427	27763427	G	GCGGC	Frame_Shift_Ins	INS	c.359_359C>GCCGC	p.A120fs	LN229
AZI2	3	28364509	28364511	AAT	A	3'UTR	DEL			U87;T98G;U373
AZI2	3	28364845	28364845	A	AT	3'UTR	INS			T98G
AZI2	3	28364845	28364846	AT	A	3'UTR	DEL			U343;LN18
RBMS3	3	29322966	29322966	C	CT	5'UTR	INS			U87;T98G;LN229;U343;U373;LN18
RBMS3	3	30032697	30032697	C	CTAAG	Frame_Shift_Ins	INS	c.1304_1304C>CTAAG	p.S435fs	LN229
RBMS3	3	30045552	30045556	CAATT	C	3'UTR	DEL			U87;LN18
RBMS3	3	30046379	30046379	T	TA	3'UTR	INS			U373
RBMS3	3	30046607	30046607	A	AAT	3'UTR	INS			U87;LN18
TGFBR2	3	30733401	30733403	TTA	T	3'UTR	DEL			T98G
TGFBR2	3	30735330	30735330	G	GT	3'UTR	INS			T98G;LN229;U373
GADL1	3	30768667	30768667	T	TTTCCCAAATTTG	3'UTR	INS			T98G;U343;U373;LN18
CMTM6	3	32522862	32522862	T	TA	3'UTR	INS			U87;U343
CMTM6	3	32522862	32522863	TA	T	3'UTR	DEL			LN18
DYNC1LI1	3	32567554	32567556	CAT	C	3'UTR	DEL			LN18
DYNC1LI1	3	32568145	32568147	CCA	C	3'UTR	DEL			U373;LN18
TRIM71	3	32933344	32933344	G	GTC	3'UTR	INS			T98G;U343;U373
CRTAP	3	33188384	33188385	TA	T	3'UTR	DEL			U87
PDCD6IP	3	33910703	33910703	G	GATAAT	3'UTR	INS			U343
ARPP21	3	35726005	35726005	C	CT	Intron	INS			U87
STAC	3	36589163	36589164	GT	G	3'UTR	DEL			U373
DCLK3	3	36756181	36756182	GT	G	3'UTR	DEL			LN18
DCLK3	3	36756357	36756357	T	TC	3'UTR	INS			U87;T98G;LN229;U373
DCLK3	3	36756361	36756370	GAATTTTTGT	G	3'UTR	DEL			U87;T98G;LN229;U373
EPM2AIP1	3	37029108	37029109	TC	T	3'UTR	DEL			LN18
EPM2AIP1	3	37031933	37031934	TA	T	3'UTR	DEL			U87;LN229
CTDSPL	3	38025750	38025751	CA	C	3'UTR	DEL			T98G
PLCD1	3	38049029	38049030	TG	T	3'UTR	DEL			T98G
DLEC1	3	38164070	38164073	CATG	C	3'UTR	DEL			LN18
ACVR2B	3	38526166	38526168	CAA	C	3'UTR	DEL			U87;LN229;U343
ACVR2B	3	38534133	38534133	T	TA	3'UTR	INS			U87;LN229;U343;U373
SCN5A	3	38589666	38589666	T	TCCCTCCTTTTTCCTACTCTCTTCTC	3'UTR	INS			LN229
SCN11A	3	38887288	38887290	TTA	T	3'UTR	DEL			U87;LN229;U373;LN18
WDR48	3	39137793	39137794	CT	C	3'UTR	DEL			LN229;LN18
SLC25A38	3	39438644	39438645	AT	A	3'UTR	DEL			U87;U343
MOBP	3	39521531	39521532	GA	G	5'UTR	DEL			U87;LN229
MOBP	3	39521531	39521533	GAA	G	5'UTR	DEL			T98G;U343
MYRIP	3	40301474	40301477	AAGC	A	3'UTR	DEL			U343
EIF1B	3	40353791	40353791	A	AT	3'UTR	INS			U87;T98G;LN229;U343;U373;LN18
EIF1B	3	40353836	40353836	T	TA	3'UTR	INS			U87;T98G;U343
ZNF621	3	40575962	40575963	AT	A	3'UTR	DEL			U87;T98G;U373;LN18
CTNNB1	3	41281412	41281412	A	AT	3'UTR	INS			LN229;U343
CTNNB1	3	41281600	41281600	C	CTAAT	3'UTR	INS			U87;T98G;U343;U373;LN18
TRAK1	3	42265270	42265273	TCTC	T	3'UTR	DEL			LN229
ZBTB47	3	42706335	42706335	C	CT	3'UTR	INS			T98G
ZNF662	3	42957341	42957344	CCTT	C	3'UTR	DEL			U87;LN18
FAM198A	3	43098531	43098532	TG	T	3'UTR	DEL			T98G;U343;U373;LN18
SNRK	3	43390387	43390387	C	CT	3'UTR	INS			U87;T98G;LN229;U343;U373;LN18
SNRK	3	43392356	43392356	G	GTA	3'UTR	INS			U87;LN18
ABHD5	3	43761882	43761883	TG	T	3'UTR	DEL			U373
ABHD5	3	43762404	43762405	CA	C	3'UTR	DEL			T98G;LN18
C3orf23	3	44450071	44450071	G	GT	3'UTR	INS			U87;LN229
ZNF445	3	44484353	44484353	T	TA	3'UTR	INS			U343;LN18
ZNF167	3	44613086	44613087	CT	C	3'UTR	DEL			U343;U373;LN18
ZNF502	3	44765016	44765016	T	TG	3'UTR	INS			U87;T98G;LN229;U343;U373;LN18
KIAA1143	3	44803108	44803115	AAAGACAG	A	5'UTR	DEL			T98G
ZDHHC3	3	44959725	44959726	CG	C	3'UTR	DEL			T98G;U343;LN18
ZDHHC3	3	44959725	44959727	CGG	C	3'UTR	DEL			LN229;U373
ZDHHC3	3	44962726	44962727	GA	G	3'UTR	DEL			U87;LN229;U343;U373
LIMD1	3	45719825	45719838	GCCCAACTCCAGCT	G	3'UTR	DEL			LN229;U343;U373
SACM1L	3	45786339	45786339	T	TA	3'UTR	INS			U87;T98G;LN18
SLC6A20	3	45799405	45799405	C	CTT	3'UTR	INS			LN229;LN18
LZTFL1	3	45865857	45865857	T	TAAC	3'UTR	INS			U87;LN229
LZTFL1	3	45865857	45865860	TAAC	T	3'UTR	DEL			U343
FYCO1	3	45959999	45960000	TA	T	3'UTR	DEL			U87;U343;U373
FYCO1	3	45960562	45960562	T	TAA	3'UTR	INS			U87;LN229;U343;U373
CCR1	3	46243713	46243715	TTA	T	3'UTR	DEL			T98G;U343;U373;LN18
CCR1	3	46244283	46244284	GA	G	3'UTR	DEL			T98G;U343;U373;LN18
CCR2	3	46395500	46395500	A	AT	5'UTR	INS			U87
CCR5	3	46414943	46414975	TACAGTCAGTATCAATTCTGGAAGAATTTCCAG	T	Frame_Shift_Del	DEL	c.550_582TACAGTCAGTATCAATTCTGGAAGAATTTCCAG>T	p.Y184fs	U343
LTF	3	46501284	46501284	C	CCTT	In_Frame_Ins	INS	c.69_69G>AAGG	p.23_23R>RR	U87;T98G;LN229;LN18
LRRC2	3	46557442	46557456	CTTTTTTTTTTTTTT	C	3'UTR	DEL			U87
LRRC2	3	46558772	46558774	TTG	T	3'UTR	DEL			U343
LRRC2	3	46558773	46558774	TG	T	3'UTR	DEL			U87
TMIE	3	46751073	46751076	TAAG	T	In_Frame_Del	DEL	c.366_369TAAG>T	p.K131del	U87;T98G;LN229;U343;U373;LN18
PRSS45	3	46783664	46783664	C	CCCAAGG	3'UTR	INS			T98G
PTH1R	3	46945263	46945263	G	GA	3'UTR	INS			U87;T98G;LN18
KLHL18	3	47386059	47386059	T	TC	3'UTR	INS			U87;T98G;LN229;U343;U373;LN18
KLHL18	3	47386438	47386439	AG	A	3'UTR	DEL			U87;T98G;LN229;U343;U373;LN18
CSPG5	3	47603926	47603926	A	AT	3'UTR	INS			T98G;LN229;U343;U373;LN18
SMARCC1	3	47628801	47628801	T	TG	3'UTR	INS			U87;T98G;LN229;U343;U373;LN18
MAP4	3	47892376	47892376	C	CCTT	3'UTR	INS			T98G;LN229;U343;U373;LN18
ZNF589	3	48282651	48282655	TGCGC	T	5'UTR	DEL			U343;LN18
ARIH2	3	49021039	49021039	C	CA	3'UTR	INS			U343;LN18
DALRD3	3	49053868	49053870	CTG	C	Frame_Shift_Del	DEL	c.1138_1140CAG>G	p.Q380fs	LN229
QRICH1	3	49067295	49067296	CA	C	3'UTR	DEL			T98G
LAMB2	3	49163849	49163850	TC	T	Frame_Shift_Del	DEL	c.2099_2100GA>A	p.G700fs	T98G
USP4	3	49315575	49315576	CT	C	3'UTR	DEL			U87;LN229;U343;U373
GPX1	3	49395673	49395676	GGCC	G	In_Frame_Del	DEL	c.36_39GGCC>C	p.12_13AA>A	U87;U343;U373
BSN	3	49708588	49708590	TGC	T	3'UTR	DEL			U87;T98G;U343;U373;LN18
BSN	3	49708803	49708807	TCAAA	T	3'UTR	DEL			U343
UBA7	3	49851375	49851375	C	CCTGGCTCCT	5'UTR	INS			LN229
TRAIP	3	49866036	49866036	G	GTT	3'UTR	INS			LN229;U343;LN18
GNAI2	3	50284377	50284377	C	CA	Intron	INS			U373
SEMA3B	3	50306752	50306752	G	GC	Splice_Site	INS	c.78_splice	p.P26_splice	U87;T98G;LN229;U343;U373;LN18
RASSF1	3	50375606	50375606	A	AC	Intron	INS			U373
NPRL2	3	50384977	50384978	AC	A	3'UTR	DEL			U373
CACNA2D2	3	50400898	50400898	T	TGTGTGTGTGCACAGAGC	3'UTR	INS			U373
MAPKAPK3	3	50685574	50685575	CA	C	3'UTR	DEL			T98G;U343;U373;LN18
RPL29	3	52027853	52027853	T	TCCTTGG	In_Frame_Ins	INS	c.392_392A>CCAAGGA	p.130_131insAK	T98G;LN229
WDR82	3	52289288	52289288	G	GC	3'UTR	INS			U87;T98G;LN229;U343;U373;LN18
GLYCTK	3	52327666	52327668	AGT	A	3'UTR	DEL			U87
PHF7	3	52445016	52445020	GTTTA	G	5'UTR	DEL			U373
NISCH	3	52526842	52526848	TTGTTGC	T	3'UTR	DEL			U87;T98G;LN229;U343;U373;LN18
GNL3	3	52728312	52728312	A	AT	3'UTR	INS			LN229;U343
TKT	3	53259321	53259330	TTGGGGGAGG	T	3'UTR	DEL			U343
ACTR8	3	53902213	53902214	GA	G	3'UTR	DEL			U87;T98G;LN229;U343;U373;LN18
CACNA2D3	3	55108234	55108254	CACTGACTGAGATGTTCTCTT	C	3'UTR	DEL			T98G
CACNA2D3	3	55108414	55108421	TATCTATC	T	3'UTR	DEL			T98G
CACNA2D3	3	55108418	55108421	TATC	T	3'UTR	DEL			U87
CACNA2D3	3	55108559	55108559	T	TTAAA	3'UTR	INS			U87
WNT5A	3	55500924	55500925	TG	T	3'UTR	DEL			U87;U343;U373
WNT5A	3	55501392	55501394	CTT	C	3'UTR	DEL			LN18
WNT5A	3	55501392	55501395	CTTT	C	3'UTR	DEL			U87
WNT5A	3	55501408	55501409	TG	T	3'UTR	DEL			LN229
WNT5A	3	55502166	55502166	T	TAA	3'UTR	INS			U87;LN229;U343
WNT5A	3	55502166	55502168	TAA	T	3'UTR	DEL			T98G
ERC2	3	55544294	55544295	TA	T	3'UTR	DEL			U87;T98G;LN229;U343;LN18
ERC2	3	55544904	55544904	G	GTT	3'UTR	INS			T98G
CCDC66	3	56591278	56591278	T	TGGGGTAAGCA	Frame_Shift_Ins	INS	c.8_8T>TGGGGTAAGCA	p.L3fs	T98G;LN229;LN18
CCDC66	3	56650051	56650051	A	ACTT	In_Frame_Ins	INS	c.1813_1813A>ACTT	p.606_607insS	U87;U373;LN18
CCDC66	3	56650054	56650054	T	TCTC	In_Frame_Ins	INS	c.1816_1816T>TCTC	p.606_607insP	U343
C3orf63	3	56655187	56655187	C	CA	3'UTR	INS			U87;U343
C3orf63	3	56655213	56655213	A	AC	3'UTR	INS			U87
C3orf63	3	56656767	56656767	C	CG	3'UTR	INS			U87
IL17RD	3	57126616	57126617	CA	C	3'UTR	DEL			U87;LN229;U343;U373;LN18
ASB14	3	57303478	57303478	A	AGAATT	3'UTR	INS			LN229;U343;U373
APPL1	3	57305250	57305252	TCA	T	3'UTR	DEL			LN229;U343;U373
DNAH12	3	57327763	57327763	G	GT	3'UTR	INS			LN229
FAM116A	3	57613814	57613816	CTG	C	3'UTR	DEL			T98G
ABHD6	3	58223405	58223405	G	GCC	5'UTR	INS			LN229
RPP14	3	58305359	58305359	T	TA	3'UTR	INS			U87;U343
RPP14	3	58305359	58305360	TA	T	3'UTR	DEL			LN229;U373;LN18
KCTD6	3	58488044	58488044	G	GA	3'UTR	INS			U87;LN229;LN18
PTPRG	3	62110285	62110303	TGACCGCGAGGGAAGGTGA	T	Intron	DEL			U87;T98G;LN229;U343;LN18
FEZF2	3	62355666	62355666	G	GT	3'UTR	INS			U87;T98G;LN18
MAGI1	3	65346026	65346027	CT	C	Intron	DEL			T98G;LN229
SLC25A26	3	66428613	66428613	C	CTTGT	3'UTR	INS			U87;T98G;LN229;U343;U373
LRIG1	3	66430334	66430335	AC	A	3'UTR	DEL			T98G;U343
KBTBD8	3	67061188	67061189	TG	T	3'UTR	DEL			U87;T98G;U343;U373
SUCLG2	3	67425253	67425253	G	GA	3'UTR	INS			U87;LN229;U343;U373;LN18
FAM19A1	3	68053698	68053701	ATTT	A	Intron	DEL			U87;T98G;LN229;U343;LN18
FAM19A4	3	68781045	68781055	ATAAACAACAT	A	Splice_Site	DEL	c.1657_splice		U87;U373
C3orf64	3	69024687	69024687	C	CTT	3'UTR	INS			U343
C3orf64	3	69025792	69025792	C	CGTGTGTGT	3'UTR	INS			U87;LN229;U343
LMOD3	3	69157389	69157389	C	CGT	3'UTR	INS			U87
LMOD3	3	69171664	69171665	AT	A	5'UTR	DEL			LN229
FRMD4B	3	69219554	69219554	A	AT	3'UTR	INS			U87;T98G;LN229;U343;U373;LN18
MITF	3	70014965	70014965	G	GAA	3'UTR	INS			U87;T98G;LN229;U343;U373
FOXP1	3	71008341	71008341	G	GT	3'UTR	INS			U343;LN18
FOXP1	3	71008341	71008342	GT	G	3'UTR	DEL			LN229
EIF4E3	3	71733544	71733544	C	CA	3'UTR	INS			U87;U343
PROK2	3	71821522	71821523	GA	G	3'UTR	DEL			T98G
RYBP	3	72426067	72426067	T	TA	3'UTR	INS			U87;T98G;U343;U373;LN18
RYBP	3	72426069	72426069	T	TA	3'UTR	INS			U87;T98G;U343;U373;LN18
RYBP	3	72426071	72426071	T	TA	3'UTR	INS			U87;T98G;LN229;U373;LN18
RYBP	3	72427252	72427252	A	AT	3'UTR	INS			T98G
GXYLT2	3	73024520	73024520	G	GA	3'UTR	INS			U87;T98G;LN229;U343;U373;LN18
CNTN3	3	74312679	74312680	CT	C	3'UTR	DEL			LN229
FAM86D	3	75480039	75480041	TCA	T	5'UTR	DEL			T98G
FRG2C	3	75714805	75714806	TG	T	Frame_Shift_Del	DEL	c.462_463TG>T	p.T154fs	U87;T98G;LN229;U343;U373;LN18
FRG2C	3	75715539	75715540	CT	C	3'UTR	DEL			T98G;LN229;U343;U373;LN18
FRG2C	3	75715857	75715857	G	GCTCTCA	3'UTR	INS			U87;T98G;LN229;U343;U373;LN18
FRG2C	3	75716035	75716039	CTTAT	C	3'UTR	DEL			U373;LN18
FRG2C	3	75716224	75716228	ATCTT	A	3'UTR	DEL			U87;T98G;LN229;U343;U373;LN18
ZNF717	3	75786035	75786035	G	GA	Frame_Shift_Ins	INS	c.2739_2739C>TC	p.F913fs	U373
ZNF717	3	75786314	75786323	CCTACATTCT	C	In_Frame_Del	DEL	c.2451_2460AGAATGTAGG>G	p.ECR818del	U87
ZNF717	3	75786555	75786555	C	CTG	Frame_Shift_Ins	INS	c.2219_2219G>CAG	p.C740fs	U87;T98G;LN229;U343;U373;LN18
ZNF717	3	75786764	75786764	C	CT	Frame_Shift_Ins	INS	c.2010_2010G>AG	p.T670fs	U87;T98G;LN229;U373;LN18
ZNF717	3	75787042	75787042	G	GAAAT	Frame_Shift_Ins	INS	c.1732_1732C>ATTTC	p.L578fs	U87
ZNF717	3	75787098	75787100	CCT	C	Frame_Shift_Del	DEL	c.1674_1676AGG>G	p.T558fs	U87;U343;U373
ZNF717	3	75787645	75787647	GAA	G	Frame_Shift_Del	DEL	c.1127_1129TTC>C	p.F376fs	U87;T98G;LN229;U343;U373;LN18
ZNF717	3	75787812	75787812	C	CT	Frame_Shift_Ins	INS	c.962_962G>AG	p.S321fs	T98G
ZNF717	3	75788150	75788150	A	AG	Frame_Shift_Ins	INS	c.624_624T>CT	p.T208fs	U87;U343;U373
ZNF717	3	75788403	75788403	G	GT	Frame_Shift_Ins	INS	c.371_371C>AC	p.T124fs	LN18
ROBO1	3	78647020	78647021	AT	A	3'UTR	DEL			U87
ROBO1	3	78647100	78647100	C	CA	3'UTR	INS			U87
ROBO1	3	78647100	78647101	CA	C	3'UTR	DEL			T98G;U373;LN18
ROBO1	3	78647659	78647659	T	TATC	3'UTR	INS			T98G;LN18
GBE1	3	81810702	81810702	A	AG	5'UTR	INS			T98G;LN229;U343
VGLL3	3	86991598	86991598	G	GT	3'UTR	INS			LN229;U343;U373;LN18
VGLL3	3	86992161	86992163	CTG	C	3'UTR	DEL			LN229;U343;U373
VGLL3	3	86995839	86995839	T	TC	3'UTR	INS			LN229;U343;U373;LN18
CHMP2B	3	87303064	87303065	CA	C	3'UTR	DEL			U373
CGGBP1	3	88104159	88104161	ATC	A	3'UTR	DEL			U87;T98G;LN229;U343;U373;LN18
ZNF654	3	88191143	88191143	A	AG	3'UTR	INS			U87;T98G;LN229;U343;U373;LN18
ZNF654	3	88191170	88191171	TG	T	3'UTR	DEL			U87;T98G;LN229;U343;U373;LN18
ZNF654	3	88191446	88191446	C	CAA	3'UTR	INS			U87;T98G;LN229;U343;U373;LN18
C3orf38	3	88199185	88199185	T	TC	5'UTR	INS			T98G;LN229;U343;U373
EPHA3	3	89448886	89448886	T	TA	Intron	INS			U373
EPHA3	3	89448888	89448888	T	TTG	Intron	INS			U373
EPHA3	3	89529769	89529769	T	TA	3'UTR	INS			U373
EPHA3	3	89529769	89529770	TA	T	3'UTR	DEL			T98G
ARL13B	3	93772668	93772671	CATG	C	3'UTR	DEL			U87
DHFRL1	3	93776829	93776835	ATAAAAT	A	3'UTR	DEL			T98G
EPHA6	3	97367230	97367230	C	CA	Intron	INS			U87;LN229;U373;LN18
EPHA6	3	97467610	97467610	A	ACT	3'UTR	INS			U373
OR5H6	3	97983487	97983496	TTGTAACCAC	T	In_Frame_Del	DEL	c.359_368TTGTAACCAC>T	p.VTT124del	T98G;LN229
OR5K4	3	98073591	98073592	TA	T	Frame_Shift_Del	DEL	c.894_895TA>T	p.L298fs	T98G;LN229
OR5K3	3	98110406	98110406	G	GA	Frame_Shift_Ins	INS	c.897_897G>GA	p.M299fs	T98G;LN229
CPOX	3	98298948	98298948	T	TTAAGAA	3'UTR	INS			U87;T98G;LN229;U343;U373;LN18
DCBLD2	3	98515080	98515080	C	CCA	3'UTR	INS			U87;LN229
DCBLD2	3	98515163	98515163	C	CTT	3'UTR	INS			U87;LN229;U343
DCBLD2	3	98515880	98515881	TA	T	3'UTR	DEL			T98G
DCBLD2	3	98515880	98515882	TAA	T	3'UTR	DEL			U87;U343;U373;LN18
DCBLD2	3	98518160	98518160	T	TA	3'UTR	INS			U87;T98G;LN229;U343;U373;LN18
TOMM70A	3	100084095	100084096	TA	T	3'UTR	DEL			U87
TMEM45A	3	100295909	100295909	A	ATTGTCT	3'UTR	INS			LN18
ABI3BP	3	100468407	100468407	C	CAGTT	3'UTR	INS			T98G;LN229;U343;U373
SENP7	3	101044144	101044144	G	GA	3'UTR	INS			U87;T98G
SENP7	3	101044152	101044152	A	AAT	3'UTR	INS			LN229;U343;U373;LN18
LOC285359	3	101432259	101432260	TA	T	3'UTR	DEL			U87;T98G;LN229;U343;LN18
CEP97	3	101485482	101485482	G	GAT	3'UTR	INS			U373
CEP97	3	101485482	101485484	GAT	G	3'UTR	DEL			U87;T98G;LN18
FAM55C	3	101541680	101541680	G	GT	3'UTR	INS			U343
FAM55C	3	101541689	101541689	T	TG	3'UTR	INS			U87;T98G;LN18
NFKBIZ	3	101579633	101579634	CT	C	3'UTR	DEL			LN229;U373
NFKBIZ	3	101579643	101579644	TA	T	3'UTR	DEL			LN18
LOC152225	3	101715712	101715713	CT	C	RNA	DEL	c.993_994CT>C		LN229
CBLB	3	105377236	105377237	CT	C	3'UTR	DEL			T98G;LN229
BBX	3	107524962	107524964	CAA	C	3'UTR	DEL			U87;T98G;LN229;U343;U373;LN18
BBX	3	107525881	107525882	AT	A	3'UTR	DEL			U373
BBX	3	107529057	107529058	TA	T	3'UTR	DEL			T98G;LN18
BBX	3	107529758	107529758	A	AT	3'UTR	INS			U87
LOC285205	3	107647001	107647002	CA	CAA	Frame_Shift_Ins	INS	c.327_328CA>CAA	p.N109fs	T98G
CD47	3	107763268	107763295	AAAAAAAAAAAAAAAAAAAAAAAAAAAC	A	3'UTR	DEL			U343
CD47	3	107764406	107764406	A	AT	3'UTR	INS			T98G;U343;LN18
CD47	3	107764410	107764410	T	TA	3'UTR	INS			LN18
IFT57	3	107880069	107880069	C	CT	3'UTR	INS			U373
IFT57	3	107880069	107880070	CT	C	3'UTR	DEL			U87;T98G
IFT57	3	107880151	107880151	T	TAAC	3'UTR	INS			T98G;U373
IFT57	3	107880153	107880153	T	TC	3'UTR	INS			T98G;U373
IFT57	3	107880383	107880383	T	TA	3'UTR	INS			U373
IFT57	3	107880383	107880384	TA	T	3'UTR	DEL			U87;LN229;U343;LN18
IFT57	3	107880820	107880821	GT	G	3'UTR	DEL			T98G;U373
RETNLB	3	108475993	108475993	G	GGGGGATTA	Frame_Shift_Ins	INS	c.40_40C>TAATCCCCC	p.L14fs	U87;U373
PLCXD2	3	111444905	111444905	T	TACCTG	Intron	INS			U87;T98G;LN229;U343;U373;LN18
PHLDB2	3	111694093	111694093	G	GTA	3'UTR	INS			U87
TAGLN3	3	111732646	111732650	ATTAT	A	3'UTR	DEL			LN229
MIR567	3	111831723	111831724	TA	T	RNA	DEL	c.76_77TA>T		LN229
C3orf52	3	111835606	111835607	CA	C	3'UTR	DEL			U343
CD200	3	112081560	112081560	T	TTA	3'UTR	INS			U87;T98G;LN229;U343;U373;LN18
BTLA	3	112218319	112218319	T	TA	5'UTR	INS			U87
CD200R1L	3	112545910	112545911	GT	G	Frame_Shift_Del	DEL	c.608_609AC>C	p.H203fs	U87;U343;U373
GTPBP8	3	112719791	112719792	CA	C	3'UTR	DEL			U87;U343;LN18
GTPBP8	3	112720121	112720122	AT	A	3'UTR	DEL			U87;T98G;U343;U373;LN18
C3orf17	3	112721503	112721503	A	AGT	3'UTR	INS			U343
BOC	3	113005753	113005753	T	TA	3'UTR	INS			U373
CCDC52	3	113163345	113163346	CA	C	3'UTR	DEL			T98G
KIAA2018	3	113370955	113370969	AGTGTGTGTGTGTGT	A	3'UTR	DEL			LN229;U373
KIAA1407	3	113729786	113729787	CG	C	Frame_Shift_Del	DEL	c.1245_1246CG>G	p.A415fs	U373
ZNF80	3	113954690	113954690	T	TAA	3'UTR	INS			LN229
ZNF80	3	113955055	113955056	GA	G	3'UTR	DEL			U87;U343;U373
ZNF80	3	113955055	113955057	GAA	G	3'UTR	DEL			LN229
TIGIT	3	114027065	114027065	C	CGTGT	3'UTR	INS			U87;T98G;LN229;U373
Unknown	3	114057498	114057499	AT	A	IGR	DEL			LN229;U343
GAP43	3	115439894	115439895	TA	T	3'UTR	DEL			LN229
GAP43	3	115440074	115440074	C	CCT	3'UTR	INS			U373
LSAMP	3	115521373	115521373	A	ATT	RNA	INS	c.2646_2646T>AAT		LN229;LN18
Unknown	3	115528740	115528740	C	CA	IGR	INS			U373
Unknown	3	115528809	115528809	T	TG	IGR	INS			LN229;U373;LN18
ARHGAP31	3	119136096	119136096	A	AC	3'UTR	INS			U87;T98G;LN229;U343;U373;LN18
KTELC1	3	119211993	119211993	C	CA	3'UTR	INS			U87;LN229;U343
KTELC1	3	119211993	119211994	CA	C	3'UTR	DEL			T98G
PLA1A	3	119348345	119348345	A	AT	3'UTR	INS			U87;T98G;LN229;LN18
NR1I2	3	119501580	119501580	G	GC	Intron	INS			U87;T98G;U373;LN18
GSK3B	3	119540967	119540967	G	GA	3'UTR	INS			U87;T98G;LN229;U343;LN18
GSK3B	3	119543007	119543009	CTT	C	3'UTR	DEL			T98G
LRRC58	3	120044146	120044147	CG	C	3'UTR	DEL			LN18
LRRC58	3	120046597	120046601	TTTTG	T	3'UTR	DEL			U343
STXBP5L	3	121139223	121139248	ATGATACAAAATCAATGCTTTTGTCC	A	3'UTR	DEL			T98G;LN229;U343
STXBP5L	3	121143384	121143384	C	CT	3'UTR	INS			U343
POLQ	3	121248496	121248503	AGCTTGAT	A	Frame_Shift_Del	DEL	c.1097_1104ATCAAGCT>T	p.H366fs	U343
ARGFX	3	121306811	121306813	AAT	A	3'UTR	DEL			U343;U373
FBXO40	3	121346549	121346550	AT	A	3'UTR	DEL			LN18
FBXO40	3	121347016	121347016	C	CT	3'UTR	INS			U373
HCLS1	3	121350304	121350304	T	TCA	3'UTR	INS			T98G;LN229;U373;LN18
GOLGB1	3	121383177	121383178	TC	T	3'UTR	DEL			LN18
IQCB1	3	121553852	121553858	GCTCCCA	G	5'UTR	DEL			U87;LN229;U343
CD86	3	121838709	121838710	GT	G	3'UTR	DEL			U87;T98G
CD86	3	121838792	121838794	TTG	T	3'UTR	DEL			U87;T98G;LN229;U343;U373;LN18
CD86	3	121839155	121839156	CT	C	3'UTR	DEL			LN229
CASR	3	122004218	122004218	T	TA	3'UTR	INS			U87;U343
CCDC58	3	122078474	122078474	A	ATT	3'UTR	INS			LN18
CCDC58	3	122078475	122078476	AT	A	3'UTR	DEL			U87
KPNA1	3	122141192	122141192	C	CAAAA	3'UTR	INS			U343
KPNA1	3	122145407	122145407	G	GT	3'UTR	INS			LN229
PARP9	3	122254690	122254692	CAA	C	Intron	DEL			LN229
HSPBAP1	3	122459290	122459290	G	GAGA	In_Frame_Ins	INS	c.1369_1369C>TCTC	p.456_457insS	T98G
LOC100129550	3	122606425	122606425	G	GA	3'UTR	INS			U87;T98G;LN229;U373
SEC22A	3	122990734	122990734	G	GACCTGCTAGGAAA	3'UTR	INS			LN229
SEC22A	3	122992728	122992728	G	GTTAA	3'UTR	INS			U87;T98G;LN229;U343;U373;LN18
MYLK	3	123332186	123332186	A	AT	3'UTR	INS			U87;T98G;LN229;U343;U373;LN18
MYLK	3	123332875	123332875	G	GT	3'UTR	INS			U343;U373
CCDC14	3	123632518	123632519	TA	T	3'UTR	DEL			LN229;U343
MUC13	3	124646705	124646705	A	AAAG	In_Frame_Ins	INS	c.185_185T>CTTT	p.61_62insS	U87;T98G;LN229;U343;U373;LN18
HEG1	3	124686301	124686303	ATT	A	3'UTR	DEL			U373;LN18
HEG1	3	124686301	124686304	ATTT	A	3'UTR	DEL			LN229
HEG1	3	124688639	124688639	C	CA	3'UTR	INS			U87;T98G;U343;U373
ZNF148	3	124945574	124945575	GA	G	3'UTR	DEL			U87;T98G;LN229;U343;U373;LN18
ZNF148	3	124948048	124948049	CT	C	3'UTR	DEL			U87;T98G;LN229;U373;LN18
ZNF148	3	124951171	124951172	CT	C	3'UTR	DEL			U87;LN229;U343
ZNF148	3	124951171	124951173	CTT	C	3'UTR	DEL			LN18
OSBPL11	3	125248292	125248292	C	CA	3'UTR	INS			U87;LN229
OSBPL11	3	125248303	125248303	A	AAAT	3'UTR	INS			U87;T98G;U373
OSBPL11	3	125248838	125248838	A	AT	3'UTR	INS			U87;T98G;U343;U373;LN18
SLC41A3	3	125725268	125725272	TAACA	T	Frame_Shift_Del	DEL	c.1502_1506TGTTA>A	p.L501fs	U343
KLF15	3	126062304	126062304	G	GGAAGGCAC	3'UTR	INS			T98G
CCDC37	3	126142433	126142436	CGGA	C	In_Frame_Del	DEL	c.1232_1235CGGA>C	p.E412del	U87;U373;LN18
RUVBL1	3	127799835	127799839	TAGAG	T	3'UTR	DEL			T98G;LN229;U343
C3orf27	3	128292062	128292063	CT	C	3'UTR	DEL			LN18
RPN1	3	128338858	128338859	TA	T	3'UTR	DEL			LN229;LN18
ACAD9	3	128598469	128598471	CGT	C	5'UTR	DEL			U87;U343;LN18
COPG	3	128996444	128996444	C	CT	3'UTR	INS			T98G;U343
TMCC1	3	129367533	129367533	C	CT	3'UTR	INS			U87;T98G;LN229;U343;U373;LN18
TMCC1	3	129369121	129369122	CA	C	3'UTR	DEL			U343;U373;LN18
TMCC1	3	129369121	129369123	CAA	C	3'UTR	DEL			T98G;LN229
ALG1L2	3	129814934	129814935	GC	G	Frame_Shift_Del	DEL	c.467_468GC>G	p.G156fs	U87;LN229;U343
ALG1L2	3	129816899	129816899	C	CATG	Intron	INS			T98G
LOC729375	3	129817766	129817767	GC	G	RNA	DEL	c.744_745GC>C		U87;U343;U373;LN18
LOC729375	3	129818152	129818153	CA	C	RNA	DEL	c.358_359TG>G		U87;U343;U373;LN18
COL6A4P2	3	129982989	129982990	CG	C	RNA	DEL	c.1929_1930CG>C		U87;T98G;LN229;U343;U373;LN18
COL6A4P2	3	129982996	129982998	CCT	C	RNA	DEL	c.1936_1938CCT>C		T98G
COL6A4P2	3	129982997	129982998	CT	C	RNA	DEL	c.1937_1938CT>C		U87;T98G;LN229;LN18
COL6A4P2	3	129986290	129986291	TG	T	RNA	DEL	c.2798_2799TG>T		U373;LN18
COL6A4P2	3	129992520	129992521	GT	G	RNA	DEL	c.9028_9029GT>G		T98G
COL29A1	3	130064643	130064662	TGTGCGGCGCGGACCAGGGC	T	5'UTR	DEL			LN229;U343
COL29A1	3	130190720	130190721	AT	A	Intron	DEL			U87;LN229;U343;LN18
COL29A1	3	130203551	130203551	A	AT	3'UTR	INS			U87;T98G;LN229;U343;U373;LN18
CPNE4	3	131253882	131253882	C	CA	3'UTR	INS			U87;U343
TMEM108	3	133114994	133114995	TA	T	3'UTR	DEL			U87;T98G;LN229;U343;U373;LN18
TMEM108	3	133115172	133115172	G	GGT	3'UTR	INS			U87;T98G;LN229;U343;U373;LN18
CDV3	3	133307641	133307642	GT	G	3'UTR	DEL			U87;T98G;LN229;U343;U373
ANAPC13	3	134204833	134204835	GCC	G	5'UTR	DEL			U373
ANAPC13	3	134204833	134204836	GCCC	G	5'UTR	DEL			U87;T98G;LN229;U343;LN18
KY	3	134320104	134320105	GA	G	3'UTR	DEL			U87;LN229;U343
KY	3	134320825	134320825	T	TTACCAAGGCAC	3'UTR	INS			U87;T98G;LN229;U343;U373;LN18
EPHB1	3	134978653	134978653	G	GA	3'UTR	INS			U87;U343
EPHB1	3	134978889	134978889	G	GA	3'UTR	INS			U343
MSL2	3	135868369	135868373	CACAT	C	3'UTR	DEL			U87;T98G;U373
TMEM22	3	136574578	136574578	T	TTAA	3'UTR	INS			U87;T98G;LN229;U373;LN18
CLDN18	3	137751330	137751330	T	TAA	3'UTR	INS			U87;LN18
ARMC8	3	137965247	137965247	T	TA	Intron	INS			T98G
CEP70	3	138213849	138213854	ATTTGT	A	3'UTR	DEL			T98G;LN229
C3orf72	3	138668457	138668467	CGGCATTCGAA	C	Frame_Shift_Del	DEL	c.196_206CGGCATTCGAA>C	p.R66fs	U343
PRR23C	3	138763627	138763630	GTGC	G	5'UTR	DEL			U87;T98G;LN229;U343;U373
CLSTN2	3	140285644	140285644	T	TTCTC	3'UTR	INS			U87;LN229;U373
SLC25A36	3	140695478	140695478	G	GA	3'UTR	INS			U87;T98G;LN229;U343;U373;LN18
ZBTB38	3	141164925	141164925	T	TA	3'UTR	INS			U373
RNF7	3	141464440	141464443	TACA	T	3'UTR	DEL			U87
ATP1B3	3	141645136	141645137	TA	T	3'UTR	DEL			LN229;U343;U373;LN18
GK5	3	141876799	141876799	G	GT	3'UTR	INS			U87
GK5	3	141877462	141877463	CA	C	3'UTR	DEL			LN229
GK5	3	141878096	141878096	C	CA	3'UTR	INS			U373
GK5	3	141878472	141878473	TA	T	3'UTR	DEL			U343;LN18
GK5	3	141884299	141884300	GT	G	3'UTR	DEL			U373
XRN1	3	142026904	142026908	GAACT	G	3'UTR	DEL			U87;T98G;LN18
XRN1	3	142030227	142030229	GAA	G	3'UTR	DEL			U373
SR140	3	142776241	142776241	T	TCC	3'UTR	INS			U87;T98G;U373;LN18
SR140	3	142776729	142776729	T	TG	3'UTR	INS			LN18
C3orf58	3	143709268	143709269	GT	G	3'UTR	DEL			U87;LN229
C3orf58	3	143709967	143709967	T	TTAAAAAATGTTACAG	3'UTR	INS			LN229	STYK1	55359	broad.mit.edu	37	12	10771947	10771947	+	3'UTR	INS	G	GCACCCA	GCACCCA	rs140620889;rs144503990;rs148093197	by1000genomes																		g.chr12:10771947_10771947G>GCACCCA	uc001qys.2	-	11
PLSCR4	3	145910838	145910839	TA	T	3'UTR	DEL			T98G;LN229;U343;U373
PLSCR4	3	145911707	145911709	TTC	T	3'UTR	DEL			T98G;U343
PLSCR5	3	146323322	146323322	C	CT	5'UTR	INS			U87
PLSCR5	3	146323322	146323323	CT	C	5'UTR	DEL			LN18
PLSCR5	3	146323322	146323324	CTT	C	5'UTR	DEL			U373
ZIC1	3	147133667	147133667	T	TAG	3'UTR	INS			T98G;LN229;U343;LN18
HLTF	3	148748262	148748262	T	TGTC	3'UTR	INS			T98G;U373
HPS3	3	148890105	148890105	T	TCTCACACACA	3'UTR	INS			LN18
RNF13	3	149679148	149679148	T	TA	3'UTR	INS			U87;T98G;U343
RNF13	3	149679161	149679161	A	AT	3'UTR	INS			U373
PFN2	3	149683496	149683496	A	AG	3'UTR	INS			U87;T98G;LN229;U343;U373;LN18
TSC22D2	3	150177359	150177360	GT	G	3'UTR	DEL			LN18
TSC22D2	3	150177613	150177617	TAAAA	T	3'UTR	DEL			U373
SERP1	3	150260435	150260435	A	ATT	3'UTR	INS			U87;LN229
SERP1	3	150261557	150261558	GT	G	3'UTR	DEL			U87;LN229;U343;U373;LN18
SERP1	3	150263951	150263951	A	ACC	5'UTR	INS			U373
CLRN1	3	150645418	150645420	TAC	T	3'UTR	DEL			T98G;U343;LN18
GPR171	3	150916131	150916131	T	TG	3'UTR	INS			LN18
P2RY14	3	150996153	150996153	C	CA	Translation_Start_Site	INS	c.-210_-210G>TG		U87;U343;U373
P2RY13	3	151045522	151045522	T	TA	3'UTR	INS			T98G;LN229
P2RY13	3	151045522	151045523	TA	T	3'UTR	DEL			U343;U373
P2RY13	3	151045522	151045524	TAA	T	3'UTR	DEL			U87
MED12L	3	151150729	151150730	CA	C	3'UTR	DEL			T98G;LN229;U343;LN18
MED12L	3	151150729	151150731	CAA	C	3'UTR	DEL			U87
LOC201651	3	151502565	151502565	C	CAG	RNA	INS	c.1172_1172C>CAG		U87;U343;LN18
Unknown	3	151599651	151599651	T	TA	IGR	INS			U87
Unknown	3	151599651	151599652	TA	T	IGR	DEL			U343
LOC401093	3	151983176	151983176	A	AGTGT	3'UTR	INS			LN18
LOC401093	3	151983176	151983178	AGT	A	3'UTR	DEL			T98G
LOC401093	3	151984140	151984141	CA	C	3'UTR	DEL			U87;T98G;LN229;U343;U373;LN18
MBNL1	3	152017897	152017897	C	CT	5'UTR	INS			U373
MBNL1	3	152180928	152180928	C	CT	3'UTR	INS			U343
RAP2B	3	152881441	152881442	TC	T	3'UTR	DEL			T98G
SGEF	3	153974361	153974365	AAAAC	A	3'UTR	DEL			T98G
SGEF	3	153975455	153975455	A	AC	3'UTR	INS			U87;T98G;LN229;U343;U373;LN18
DHX36	3	153993767	153993771	GTATA	G	3'UTR	DEL			U343
KCNAB1	3	156255029	156255030	CA	C	3'UTR	DEL			U87;LN229;LN18
KCNAB1	3	156255029	156255032	CAAA	C	3'UTR	DEL			U373
KCNAB1	3	156255515	156255517	TCA	T	3'UTR	DEL			U87;T98G;LN229;U343;LN18
KCNAB1	3	156255935	156255936	TG	T	3'UTR	DEL			U87;T98G;LN229;U343;LN18
KCNAB1	3	156256094	156256095	AT	A	3'UTR	DEL			U87;T98G;LN229;U343;LN18
[truncated: 7,346 more rows]
