# Supplementary material for: Elucidating the cancer-specific genetic alteration spectrum of glioblastoma derived cell lines from whole exome and RNA sequencing
Source: Oncotarget. 2015 Oct 19;6(41):43452–71. doi: 10.18632/oncotarget.6171 (PMC4791243; doi:10.18632/oncotarget.6171)
Supplement: Supplementary file 3 [file oncotarget-06-43452-s003.xlsx]

## Sheet: Cancer Specific Mutations
Supplementary table S2: Cancer Specific Mutations
Hugo_Symbol	Chromosome	Start position	Reference Allele	Tumor Seq Allele	Variant Classification	cDNA Change	Protein Change	Cell Lines
WASH7P	1	14653	C	T	RNA	c.552G>A		LN18
WASH7P	1	16977	G	A	5'Flank			T98G;U343
LOC100133331	1	662414	C	T	3'UTR			T98G
NCRNA00115	1	761881	A	C	3'UTR			U87
NCRNA00115	1	762109	C	T	Missense_Mutation	c.463G>A	p.V155M	U87
NCRNA00115	1	762409	G	C	Missense_Mutation	c.163C>G	p.Q55E	U343
NCRNA00115	1	762815	G	A	5'UTR			U87
NCRNA00115	1	762852	G	T	5'UTR			U87
LOC643837	1	789043	G	C	RNA	c.846G>C		U373
LOC441869	1	1354457	G	T	3'UTR			LN18
ATAD3C	1	1389866	C	T	Missense_Mutation	c.364C>T	p.R122W	LN18
SLC35E2B	1	1606926	G	A	Missense_Mutation	c.562C>T	p.R188W	LN229
TMEM52	1	1849196	G	A	3'UTR			LN229
PRKCZ	1	2075691	G	C	Missense_Mutation	c.463G>C	p.A155P	LN18
C1orf86	1	2120779	A	C	Intron			U343
LOC115110	1	2482995	T	G	RNA	c.1290A>C		LN229
MMEL1	1	2528101	C	T	Missense_Mutation	c.1300G>A	p.V434M	T98G
FLJ42875	1	2976804	C	T	RNA	c.2093G>A		U373
PRDM16	1	3352225	C	T	3'UTR			U373
PRDM16	1	3353572	T	C	3'UTR			LN18
KIAA0495	1	3653446	G	A	3'UTR			LN229
KIAA0495	1	3656571	G	A	3'UTR			U343
KIAA0562	1	3751501	G	A	Silent	c.1473C>T	p.D491D	LN229
AJAP1	1	4837568	C	A	3'UTR			U343
ICMT	1	6282738	G	A	3'UTR			U343
ICMT	1	6282740	G	A	3'UTR			LN18
CAMTA1	1	7724042	A	G	Missense_Mutation	c.1435A>G	p.T479A	LN18
H6PD	1	9329107	A	T	3'UTR			LN229
SPSB1	1	9428266	C	A	3'UTR			LN229
KIF1B	1	10396751	G	A	Missense_Mutation	c.3080G>A	p.R1027Q	U87
KIF1B	1	10437307	G	T	3'UTR			U343
KIF1B	1	10439503	G	C	3'UTR			LN18
C1orf127	1	11006577	C	T	3'UTR			U373
SRM	1	11114677	G	T	3'UTR			LN229
AADACL3	1	12786266	C	T	3'UTR			U343
PRAMEF1	1	12854090	T	A	Nonsense_Mutation	c.314T>A	p.L105*	U87;T98G;LN229;U343;U373;LN18
PRAMEF1	1	12854097	T	C	Silent	c.321T>C	p.D107D	U87;T98G;LN229;U343;LN18
PRAMEF1	1	12854105	A	G	Missense_Mutation	c.329A>G	p.E110G	U87;T98G;LN229;U343;LN18
PRAMEF11	1	12888605	G	A	5'UTR			LN18
PRAMEF2	1	12921332	T	C	Missense_Mutation	c.1123T>C	p.C375R	T98G;U343;U373;LN18
PRAMEF5	1	12998370	C	T	3'UTR			T98G;U343
PRAMEF6	1	13001186	C	T	Missense_Mutation	c.497G>A	p.C166Y	U87;T98G;LN229;U343;U373;LN18
LOC440563	1	13183130	G	A	Missense_Mutation	c.743C>T	p.A248V	LN229
LOC440563	1	13183138	T	A	Missense_Mutation	c.735A>T	p.E245D	LN229
LOC440563	1	13183165	T	C	Silent	c.708A>G	p.V236V	U87;LN229;U343
LOC440563	1	13183168	A	G	Silent	c.705T>C	p.H235H	U87;LN229;U343
PRDM2	1	14113790	G	A	Intron			U373
KAZ	1	15428165	G	T	Silent	c.1674G>T	p.L558L	LN229
AGMAT	1	15899684	G	A	3'UTR			LN18
UQCRHL	1	16134063	C	T	Missense_Mutation	c.82G>A	p.D28N	U373
SPEN	1	16263841	C	T	Missense_Mutation	c.10210C>T	p.L3404F	LN18
HSPB7	1	16341139	C	G	3'UTR			LN229;U343;U373
FAM131C	1	16384986	G	T	Silent	c.789C>A	p.L263L	LN229;U343;LN18
FAM131C	1	16384998	G	C	Silent	c.777C>G	p.P259P	LN229;U343;LN18
FAM131C	1	16384999	G	A	Missense_Mutation	c.776C>T	p.P259L	LN229;U343;LN18
FAM131C	1	16385042	G	A	Missense_Mutation	c.733C>T	p.R245W	LN229;U343;LN18
FAM131C	1	16385178	G	A	Silent	c.597C>T	p.P199P	U87;U373
FAM131C	1	16385184	G	A	Silent	c.591C>T	p.S197S	U87;LN229;U343;LN18
FAM131C	1	16386065	T	A	Silent	c.486A>T	p.T162T	U373
CROCCL2	1	16802557	C	G	Missense_Mutation	c.152G>C	p.G51A	LN229
NBPF1	1	16890542	C	G	Missense_Mutation	c.3541G>C	p.E1181Q	U373
NBPF1	1	16890546	A	C	Missense_Mutation	c.3537T>G	p.F1179L	U373
NBPF1	1	16890550	G	A	Missense_Mutation	c.3533C>T	p.S1178L	U373
NBPF1	1	16890551	A	T	Missense_Mutation	c.3532T>A	p.S1178T	U373
NBPF1	1	16890558	C	G	Silent	c.3525G>C	p.V1175V	U373
NBPF1	1	16890559	A	G	Missense_Mutation	c.3524T>C	p.V1175A	U373
NBPF1	1	16921483	C	G	5'UTR			LN229
MST1P9	1	17082584	G	C	3'UTR			U87;U343
MST1P9	1	17083183	G	A	3'UTR			U87
MST1P9	1	17083776	C	A	Missense_Mutation	c.2021G>T	p.R674L	T98G
MST1P9	1	17083778	C	T	Silent	c.2019G>A	p.T673T	LN229;LN18
MST1P9	1	17083807	T	C	Missense_Mutation	c.1990A>G	p.T664A	U87;T98G;LN229;U343;U373;LN18
MST1P9	1	17083872	G	A	Missense_Mutation	c.1925C>T	p.P642L	U87;LN229;U343
MST1P9	1	17084152	C	T	Missense_Mutation	c.1769G>A	p.G590D	U87;LN229;U343
MST1P9	1	17084510	G	A	Silent	c.1588C>T	p.L530L	LN229;U373
MST1P9	1	17084968	G	C	Missense_Mutation	c.1507C>G	p.R503G	U87;T98G;LN229;U343;U373;LN18
MST1P9	1	17086870	T	C	Missense_Mutation	c.454A>G	p.S152G	T98G
MST1P9	1	17087262	C	T	Missense_Mutation	c.322G>A	p.E108K	U87;LN229;U343
MST1P9	1	17087305	G	C	Silent	c.279C>G	p.P93P	LN229
MST1P9	1	17087521	G	A	Silent	c.144C>T	p.P48P	U87;U343
MST1P9	1	17087582	G	A	Missense_Mutation	c.83C>T	p.S28L	U87;T98G;LN229;U343
CROCC	1	17264920	C	T	Missense_Mutation	c.1316C>T	p.A439V	U87;T98G;LN229;U343;U373
CROCC	1	17264939	T	C	Silent	c.1335T>C	p.D445D	U87;T98G;LN229;U343;U373
CROCC	1	17265560	C	T	Missense_Mutation	c.1531C>T	p.P511S	U87;T98G;LN229;U373
CROCC	1	17272044	A	G	Silent	c.2079A>G	p.T693T	U87;LN18
CROCC	1	17275337	C	T	Missense_Mutation	c.2752C>T	p.R918W	U373
PADI2	1	17393718	G	A	3'UTR			U373
PADI4	1	17685889	T	G	Missense_Mutation	c.1744T>G	p.F582V	LN18
ACTL8	1	18153325	G	A	3'UTR			T98G
PAX7	1	19071834	T	G	3'UTR			U373
UBR4	1	19455499	G	A	Silent	c.8976C>T	p.G2992G	U373
MRTO4	1	19578248	C	A	5'UTR			U343
PQLC2	1	19651231	T	C	Missense_Mutation	c.269T>C	p.F90S	U343
PLA2G2F	1	20476202	G	A	3'UTR			U87
CAMK2N1	1	20809384	G	T	3'UTR			LN18
USP48	1	22030836	C	T	Missense_Mutation	c.2434G>A	p.V812I	T98G
USP48	1	22078100	T	C	Missense_Mutation	c.674A>G	p.Q225R	LN18
E2F2	1	23836026	G	T	3'UTR			U87
TCEB3	1	24086352	G	A	3'UTR			T98G
TCEB3	1	24087886	C	T	3'UTR			U343
HMGCL	1	24137247	G	A	Silent	c.540C>T	p.I180I	U87
PNRC2	1	24286308	A	T	5'UTR			U87;U373
IL28RA	1	24482621	C	G	3'UTR			LN229
CLIC4	1	25168715	T	G	3'UTR			U343
C1orf135	1	26160626	A	G	3'UTR			U343
PAFAH2	1	26286989	C	G	3'UTR			LN18
EXTL1	1	26349052	G	T	5'UTR			LN18
SLC30A2	1	26365307	C	T	3'UTR			LN229
PDIK1L	1	26449667	G	T	3'UTR			U343
CNKSR1	1	26511586	G	A	Missense_Mutation	c.1238G>A	p.R413Q	U343
SH3BGRL3	1	26606488	C	G	5'UTR			LN229
UBXN11	1	26608873	T	A	Missense_Mutation	c.1480A>T	p.S494C	U343
LIN28A	1	26753828	C	G	3'UTR			LN229
LIN28A	1	26754187	T	C	3'UTR			LN229
PIGV	1	27114644	C	T	5'UTR			LN229
FAM46B	1	27333200	C	T	Silent	c.513G>A	p.E171E	LN229
MAP3K6	1	27686395	C	T	Missense_Mutation	c.2273G>A	p.G758E	U373
CD164L2	1	27706395	G	A	3'UTR			T98G
WASF2	1	27732699	G	A	3'UTR			LN18
AHDC1	1	27860794	G	T	3'UTR			LN229;LN18
AHDC1	1	27860808	C	T	3'UTR			T98G
IFI6	1	27992966	C	T	Missense_Mutation	c.319G>A	p.V107I	LN18
FAM76A	1	28088837	G	T	3'UTR			LN229
STX12	1	28150681	A	G	3'UTR			U87
RPA2	1	28218146	A	G	3'UTR			T98G
RPA2	1	28241128	C	T	5'UTR			LN18
LOC653566	1	28422194	A	C	3'UTR			LN18
PHACTR4	1	28824893	C	T	3'UTR			LN18
TRNAU1AP	1	28904952	C	A	3'UTR			U373
TAF12	1	28948508	C	G	Missense_Mutation	c.86G>C	p.G29A	LN18
PUM1	1	31532282	C	T	Silent	c.132G>A	p.S44S	U87
NKAIN1	1	31653145	T	G	3'UTR			LN18
COL16A1	1	32148845	G	C	Missense_Mutation	c.2419C>G	p.L807V	LN18
SPOCD1	1	32259792	G	A	Silent	c.2316C>T	p.I772I	U343
SYNC	1	33161144	A	T	Silent	c.555T>A	p.A185A	LN229
ZNF362	1	33764949	C	T	3'UTR			U373
ZSCAN20	1	33960483	G	A	Missense_Mutation	c.2539G>A	p.E847K	U343
Unknown	1	35317744	G	C	IGR			U373
SFPQ	1	35649917	C	G	3'UTR			U343
NCDN	1	36029380	C	G	Missense_Mutation	c.1623C>G	p.C541W	U343
PSMB2	1	36096906	C	T	Missense_Mutation	c.254G>A	p.R85H	LN18
C1orf216	1	36181553	T	C	Missense_Mutation	c.370A>G	p.S124G	U343
MRPS15	1	36921847	G	C	Missense_Mutation	c.577C>G	p.P193A	U343
GRIK3	1	37264653	C	G	3'UTR			LN18
GRIK3	1	37335390	C	T	Missense_Mutation	c.745G>A	p.G249S	LN18
MEAF6	1	37958187	C	A	3'UTR			LN18
SNIP1	1	38005850	C	G	Missense_Mutation	c.834G>C	p.Q278H	LN229
RSPO1	1	38078311	G	A	3'UTR			U87
C1orf109	1	38148429	T	C	3'UTR			U373
C1orf109	1	38155384	A	T	Missense_Mutation	c.169T>A	p.F57I	U343
INPP5B	1	38343964	G	A	Missense_Mutation	c.1573C>T	p.R525W	T98G
POU3F1	1	38510286	G	T	3'UTR			U373
GJA9	1	39341787	A	G	5'UTR			U343
AKIRIN1	1	39470204	G	C	3'UTR			U87
MACF1	1	39845975	G	A	Silent	c.8898G>A	p.L2966L	U373
KIAA0754	1	39881473	C	T	3'UTR			LN229
MACF1	1	39920686	G	T	Missense_Mutation	c.16321G>T	p.A5441S	LN18
TRIT1	1	40313671	C	T	Missense_Mutation	c.802G>A	p.V268I	LN18
MFSD2A	1	40435222	G	C	Missense_Mutation	c.1614G>C	p.E538D	LN229
PPT1	1	40539851	C	A	Missense_Mutation	c.803G>T	p.R268L	T98G
RLF	1	40703884	C	G	Silent	c.3510C>G	p.S1170S	U343
ZNF642	1	40961818	T	C	3'UTR			U343
RIMS3	1	41089503	C	T	3'UTR			T98G
RIMS3	1	41089931	C	A	3'UTR			T98G
RIMS3	1	41090063	C	G	3'UTR			T98G
RIMS3	1	41090151	C	T	3'UTR			T98G
RIMS3	1	41090331	C	G	3'UTR			T98G
RIMS3	1	41090348	C	G	3'UTR			T98G
RIMS3	1	41090373	C	A	3'UTR			T98G
RIMS3	1	41090380	C	A	3'UTR			T98G
RIMS3	1	41113479	G	C	5'UTR			U87
SCMH1	1	41493059	T	A	3'UTR			U373
CLDN19	1	43199488	A	C	3'UTR			LN229
SLC2A1	1	43424336	T	G	5'UTR			LN18
ST3GAL3	1	44386083	C	T	Missense_Mutation	c.752C>T	p.S251L	LN18
DPH2	1	44437367	G	A	Missense_Mutation	c.793G>A	p.G265R	U343
CCDC24	1	44459586	C	G	Missense_Mutation	c.447C>G	p.I149M	LN229
PLK3	1	45266545	A	G	Missense_Mutation	c.244A>G	p.T82A	U373
GPBP1L1	1	46111465	A	T	Intron			U87;LN229;LN18
IPP	1	46184918	G	A	Silent	c.1143C>T	p.C381C	U87
FAAH	1	46874837	T	G	Missense_Mutation	c.1142T>G	p.F381C	U373
KNCN	1	47011590	A	G	3'UTR			T98G
ATPAF1	1	47110864	T	G	Missense_Mutation	c.653A>C	p.E218A	LN18
C1orf223	1	47138692	A	G	Missense_Mutation	c.185A>G	p.Y62C	U343
C1orf223	1	47138708	C	A	Nonsense_Mutation	c.201C>A	p.Y67*	U343
KIAA0494	1	47141682	T	G	3'UTR			U87;T98G
CYP4B1	1	47276530	C	A	Missense_Mutation	c.231C>A	p.F77L	LN18
CYP4B1	1	47279596	C	A	Nonsense_Mutation	c.633C>A	p.Y211*	LN18
CMPK1	1	47838662	G	T	Missense_Mutation	c.354G>T	p.K118N	LN229
FOXD2	1	47905770	G	A	3'UTR			LN229
SKINTL	1	48567496	C	T	RNA	c.1402G>A		LN18
SLC5A9	1	48695003	G	A	Missense_Mutation	c.376G>A	p.V126I	LN229
SLC5A9	1	48713918	T	C	3'UTR			U87
AGBL4	1	48998597	C	T	3'UTR			U87
FAF1	1	51253862	C	G	Missense_Mutation	c.177G>C	p.E59D	LN229
TTC39A	1	51787863	G	C	5'UTR			T98G;LN229;U343
EPS15	1	51822188	G	A	3'UTR			U87
CC2D1B	1	52818225	A	T	3'UTR			U373
PRPF38A	1	52883081	G	C	3'UTR			U87
SCP2	1	53446134	G	C	Missense_Mutation	c.892G>C	p.D298H	LN229
SLC1A7	1	53608280	C	T	5'UTR			LN229
DMRTB1	1	53925675	C	A	Silent	c.549C>A	p.T183T	LN18
C1orf83	1	54562772	C	G	3'UTR			U343
CDCP2	1	54619288	A	G	5'UTR			T98G
USP24	1	55609810	C	A	Missense_Mutation	c.1949G>T	p.G650V	LN18
PRKAA2	1	57174151	A	C	3'UTR			U343
C8A	1	57378146	G	A	Missense_Mutation	c.1451G>A	p.R484H	U87
JUN	1	59249213	G	C	5'UTR			LN229
HOOK1	1	60324690	C	T	Missense_Mutation	c.1364C>T	p.A455V	U87
NFIA	1	61923520	A	G	3'UTR			U87
NFIA	1	61927660	A	T	3'UTR			U343
NFIA	1	61927694	G	T	3'UTR			LN229
NFIA	1	61927816	G	C	3'UTR			LN18
DOCK7	1	63021560	A	G	Silent	c.2532T>C	p.L844L	U87
DOCK7	1	63021561	A	C	Missense_Mutation	c.2531T>G	p.L844R	U87
RAVER2	1	65298213	G	A	3'UTR			LN18
JAK1	1	65332783	G	A	Silent	c.756C>T	p.N252N	LN18
LEPR	1	65901049	C	T	Intron			T98G;U343
LEPR	1	66102797	A	G	3'UTR			T98G
Unknown	1	66102978	T	G	IGR			LN229
SGIP1	1	67208881	T	C	3'UTR			LN229
WDR78	1	67327878	G	T	Missense_Mutation	c.1048C>A	p.L350I	T98G
MIER1	1	67390635	A	G	5'UTR			U343
MIER1	1	67452226	T	A	3'UTR			T98G
SLC35D1	1	67465998	A	G	3'UTR			T98G;LN229;LN18
SERBP1	1	67874252	C	A	3'UTR			T98G
ANKRD13C	1	70725103	A	G	3'UTR			LN229
PTGER3	1	71472568	A	G	Intron			U373
NEGR1	1	71870799	A	G	3'UTR			T98G
NEGR1	1	71872119	G	T	3'UTR			U373
C1orf173	1	75078346	A	T	Missense_Mutation	c.1148T>A	p.F383Y	LN18
C1orf173	1	75114965	G	A	Missense_Mutation	c.58C>T	p.H20Y	LN229
SLC44A5	1	75669091	G	A	3'UTR			U343
ZZZ3	1	78030527	G	A	3'UTR			LN18
GIPC2	1	78602495	C	G	3'UTR			T98G
PTGFR	1	79002949	A	T	3'UTR			LN229
IFI44L	1	79108856	A	G	3'UTR			U87
ELTD1	1	79403539	T	C	Missense_Mutation	c.713A>G	p.Q238R	LN18
PRKACB	1	84701364	A	G	3'UTR			U343
RPF1	1	84963620	G	C	3'UTR			U343
SSX2IP	1	85112614	G	A	3'UTR			U343
MCOLN2	1	85424247	C	G	Missense_Mutation	c.376G>C	p.D126H	LN18
SYDE2	1	85648608	C	A	Missense_Mutation	c.1717G>T	p.D573Y	LN229
DDAH1	1	85786015	G	A	3'UTR			T98G
COL24A1	1	86523629	A	C	Silent	c.1836T>G	p.G612G	LN18
COL24A1	1	86523631	C	T	Missense_Mutation	c.1834G>A	p.G612S	LN18
CLCA3P	1	87116078	G	T	RNA	c.2440G>T		LN18
HS2ST1	1	87572913	A	C	3'UTR			T98G
LMO4	1	87812913	G	A	3'UTR			LN18
RBMXL1	1	89447860	T	C	3'UTR			U343
RBMXL1	1	89449298	C	G	Missense_Mutation	c.212G>C	p.G71A	U87;T98G;LN229;U343;U373;LN18
RBMXL1	1	89449434	T	C	Missense_Mutation	c.76A>G	p.T26A	U87;T98G;LN229;U343;U373;LN18
GBP2	1	89573374	C	T	3'UTR			U343
GBP7	1	89598946	T	G	Missense_Mutation	c.1657A>C	p.M553L	U373
GBP7	1	89598977	C	G	Missense_Mutation	c.1626G>C	p.M542I	U373
GBP7	1	89598979	T	G	Missense_Mutation	c.1624A>C	p.M542L	U373
GBP7	1	89598982	A	G	Missense_Mutation	c.1621T>C	p.Y541H	U373
GBP7	1	89599084	G	C	Missense_Mutation	c.1519C>G	p.Q507E	U373
GBP4	1	89647548	A	C	3'UTR			U87;LN229
ZNF326	1	90486469	C	T	Silent	c.1293C>T	p.I431I	LN18
ZNF644	1	91381534	T	G	3'UTR			U343
CDC7	1	91991051	C	A	3'UTR			LN18
RPAP2	1	92852754	T	C	3'UTR			LN229
DR1	1	93827993	A	C	3'UTR			LN229;U373
DNTTIP2	1	94335485	C	T	Silent	c.2193G>A	p.K731K	U343
GCLM	1	94354128	A	G	3'UTR			U87
ARHGAP29	1	94696996	T	C	Missense_Mutation	c.172A>G	p.M58V	U343
SLC44A3	1	95323019	A	T	Missense_Mutation	c.1201A>T	p.T401S	U87
PTBP2	1	97279216	G	T	3'UTR			LN229
PTBP2	1	97279217	C	T	3'UTR			LN229
DPYD	1	97543419	A	G	3'UTR			LN18
LRRC39	1	100643729	G	A	5'UTR			LN18
CDC14A	1	100984410	T	G	3'UTR			U87;LN229
SLC30A7	1	101442723	C	G	3'UTR			U87
COL11A1	1	103468336	A	C	Silent	c.2010T>G	p.G670G	U87;LN18
LOC648740	1	104112679	C	T	Translation_Start_Site	c.-1545C>T		U343
VAV3	1	108307774	C	T	Missense_Mutation	c.845G>A	p.C282Y	U87
WDR47	1	109513884	C	T	3'UTR			U373
KIAA1324	1	109730845	A	G	Missense_Mutation	c.1088A>G	p.D363G	U343
CYB561D1	1	110039731	C	T	3'UTR			T98G
AMIGO1	1	110049511	G	T	3'UTR			LN229
GPR61	1	110085570	C	T	5'UTR			T98G
SLC6A17	1	110742804	T	C	3'UTR			LN18
KCNC4	1	110765982	A	G	Missense_Mutation	c.1075A>G	p.K359E	LN18
KCNC4	1	110776590	T	G	3'UTR			LN229
KCNA3	1	111215315	T	C	3'UTR			LN229
LOC149620	1	111824384	G	A	RNA	c.242G>A		LN229
CAPZA1	1	113209766	C	T	Missense_Mutation	c.656C>T	p.S219L	U343
SLC16A1	1	113455442	A	G	3'UTR			U373
BCL2L15	1	114421904	A	G	3'UTR			U87
AP4B1	1	114437835	C	T	Missense_Mutation	c.2072G>A	p.C691Y	T98G
AP4B1	1	114442688	A	G	Missense_Mutation	c.952T>C	p.F318L	T98G
DENND2C	1	115127837	C	G	3'UTR			LN229
DENND2C	1	115151430	C	A	Missense_Mutation	c.1434G>T	p.L478F	LN18
CSDE1	1	115275398	T	G	Missense_Mutation	c.877A>C	p.I293L	U373
TSPAN2	1	115590807	T	C	3'UTR			T98G
IGSF3	1	117142736	A	G	Missense_Mutation	c.1856T>C	p.I619T	U87;T98G;LN229;U343;LN18
IGSF3	1	117142868	C	T	Nonsense_Mutation	c.1724G>A	p.W575*	U87;T98G;LN229;U343;U373;LN18
IGSF3	1	117146629	T	C	Missense_Mutation	c.1241A>G	p.E414G	U343
IGSF3	1	117150628	G	C	Silent	c.1158C>G	p.T386T	U87;T98G;LN229;U343;LN18
IGSF3	1	117159024	C	T	Silent	c.99G>A	p.T33T	U87;T98G;LN18
PTGFRN	1	117532549	C	T	3'UTR			U343
ZNF697	1	120164898	C	A	3'UTR			LN229
ADAM30	1	120437391	A	G	Silent	c.1569T>C	p.Y523Y	LN18
ADAM30	1	120439106	C	G	5'UTR			LN229
NOTCH2	1	120611960	C	T	Missense_Mutation	c.61G>A	p.A21T	T98G;LN229
NOTCH2	1	120611964	G	C	Missense_Mutation	c.57C>G	p.C19W	T98G;LN229;U343;U373
NOTCH2	1	120612006	G	C	Silent	c.15C>G	p.R5R	U373
NOTCH2	1	120612006	G	A	Silent	c.15C>T	p.R5R	T98G;LN229;U343
NOTCH2	1	120612269	A	G	5'UTR			T98G;LN229;U343
FAM72B	1	120839743	C	T	5'UTR			U343;LN18
LOC647121	1	121313146	A	G	3'UTR			U87;T98G
LOC647121	1	121313154	T	C	3'UTR			U87
FAM72D	1	143912509	T	C	5'UTR			LN229
NBPF9	1	144828546	A	G	Missense_Mutation	c.2591A>G	p.N864S	U343
NBPF9	1	144828548	G	A	Missense_Mutation	c.2593G>A	p.G865S	U343
NBPF9	1	144828583	G	A	Silent	c.2628G>A	p.L876L	T98G;U343
NBPF9	1	144828599	G	A	Missense_Mutation	c.2644G>A	p.G882R	U343
NBPF9	1	144828610	T	G	Silent	c.2655T>G	p.S885S	U343
NBPF9	1	144828683	C	G	Missense_Mutation	c.2728C>G	p.Q910E	LN229;U343
NBPF9	1	144828688	C	T	Silent	c.2733C>T	p.H911H	U343
NBPF9	1	144828707	G	T	Missense_Mutation	c.2752G>T	p.V918L	U87;LN229;U343;U373
PDE4DIP	1	144886247	C	G	Missense_Mutation	c.2987G>C	p.G996A	LN229
PDE4DIP	1	144890655	G	T	Intron			LN229
PDE4DIP	1	145075683	C	T	Nonsense_Mutation	c.180G>A	p.W60*	LN229;U343;U373
PDE4DIP	1	145075965	A	T	5'UTR			U343
SEC22B	1	145116411	A	C	3'UTR			T98G
SEC22B	1	145116605	A	T	3'UTR			U373
NOTCH2NL	1	145281613	C	A	Missense_Mutation	c.543C>A	p.S181R	T98G;LN229
NOTCH2NL	1	145281633	C	A	Missense_Mutation	c.563C>A	p.P188H	T98G;LN229
NOTCH2NL	1	145281656	A	T	Missense_Mutation	c.586A>T	p.T196S	LN229
NOTCH2NL	1	145282320	T	A	3'UTR			LN18
NOTCH2NL	1	145283441	A	G	3'UTR			U87
NOTCH2NL	1	145283530	C	T	3'UTR			T98G
NOTCH2NL	1	145284094	A	G	3'UTR			LN229
NOTCH2NL	1	145284172	A	G	3'UTR			U343
NOTCH2NL	1	145285754	C	G	3'UTR			LN229
NOTCH2NL	1	145285826	A	G	3'UTR			U87;LN229
NBPF10	1	145296388	C	T	Nonsense_Mutation	c.310C>T	p.R104*	LN229
NBPF10	1	145299838	G	A	Missense_Mutation	c.887G>A	p.R296H	LN229
NBPF10	1	145301793	A	G	Silent	c.1062A>G	p.A354A	U87;T98G;U373;LN18
NBPF10	1	145301802	C	G	Silent	c.1071C>G	p.L357L	U87;T98G;U343;U373
NBPF10	1	145302676	G	T	Missense_Mutation	c.1114G>T	p.A372S	U87;U373
NBPF10	1	145302695	C	T	Missense_Mutation	c.1133C>T	p.T378I	U373
NBPF10	1	145302696	C	G	Silent	c.1134C>G	p.T378T	U87;U373
NBPF10	1	145302704	A	G	Missense_Mutation	c.1142A>G	p.K381R	U87;T98G;LN229;U343;U373
NBPF10	1	145323656	A	T	Missense_Mutation	c.3718A>T	p.I1240F	T98G
NBPF10	1	145323667	C	G	Missense_Mutation	c.3729C>G	p.D1243E	U87
NBPF10	1	145326114	T	A	Silent	c.4212T>A	p.V1404V	U343
NBPF10	1	145359049	A	G	Missense_Mutation	c.9214A>G	p.K3072E	U343
NBPF10	1	145368529	G	C	Missense_Mutation	c.10732G>C	p.E3578Q	LN18
TXNIP	1	145441371	A	G	3'UTR			LN229
PEX11B	1	145523432	G	C	3'UTR			U343
RNF115	1	145688699	T	C	3'UTR			LN18
PDZK1P1	1	145931965	G	A	5'UTR			U343
BCL9	1	147091500	A	C	Silent	c.1539A>C	p.G513G	U373
GJA5	1	147228337	G	A	3'UTR			LN18
NBPF14	1	148003856	G	A	3'UTR			U87;LN229
NBPF14	1	148004475	C	G	3'UTR			LN18
NBPF14	1	148009510	G	A	Silent	c.1797C>T	p.S599S	U87;T98G;LN229;U343;U373
LOC388692	1	149280949	C	T	RNA	c.1474C>T		T98G
LOC388692	1	149282367	A	G	RNA	c.2892A>G		U373
LOC388692	1	149284972	C	G	RNA	c.5497C>G		U343
LOC388692	1	149285165	G	A	RNA	c.5690G>A		T98G
LOC388692	1	149285892	C	A	RNA	c.6417C>A		T98G
LOC388692	1	149287118	G	A	RNA	c.7643G>A		U373
LOC388692	1	149287316	G	A	RNA	c.7841G>A		U87
LOC388692	1	149287435	C	G	RNA	c.7960C>G		U373
LOC388692	1	149288531	T	G	RNA	c.9056T>G		U87
LOC388692	1	149288612	G	C	RNA	c.9137G>C		U87
LOC388692	1	149290139	G	A	RNA	c.10664G>A		T98G
LOC388692	1	149290401	A	G	RNA	c.10926A>G		U87
LOC388692	1	149291033	G	C	RNA	c.11558G>C		U373
LOC728855	1	149576483	G	A	RNA	c.323G>A		LN229
FCGR1A	1	149763229	G	T	3'UTR			U373
APH1A	1	150238465	T	C	3'UTR			U343
RPRD2	1	150446061	G	A	3'UTR			U87;LN229;LN18
PIP5K1A	1	151171154	T	C	5'UTR			T98G
POGZ	1	151376646	A	G	3'UTR			U87
TCHH	1	152084174	G	C	Missense_Mutation	c.1519C>G	p.L507V	LN18
TCHH	1	152084175	T	C	Silent	c.1518A>G	p.Q506Q	LN18
RPTN	1	152129101	A	G	Silent	c.474T>C	p.H158H	LN18
HRNR	1	152185774	A	G	Silent	c.8331T>C	p.S2777S	U87;LN229;U343;U373
HRNR	1	152185780	G	A	Silent	c.8325C>T	p.H2775H	U87;LN229;U343;U373
HRNR	1	152187554	C	T	Missense_Mutation	c.6551G>A	p.S2184N	U87;U343
HRNR	1	152187588	C	T	Missense_Mutation	c.6517G>A	p.G2173S	U87;U343;U373
HRNR	1	152187935	C	T	Missense_Mutation	c.6170G>A	p.R2057Q	U87
HRNR	1	152188602	G	A	Missense_Mutation	c.5503C>T	p.H1835Y	LN18
HRNR	1	152192114	C	T	Missense_Mutation	c.1991G>A	p.R664Q	U87;T98G;LN229;U343;U373
FLG	1	152276377	C	G	Missense_Mutation	c.10985G>C	p.S3662T	T98G;LN229;LN18
FLG2	1	152327502	A	G	Silent	c.2760T>C	p.S920S	T98G
FLG2	1	152327667	C	T	Silent	c.2595G>A	p.S865S	T98G
LCE2B	1	152658626	G	C	5'UTR			U373
LCE4A	1	152681704	C	T	Silent	c.153C>T	p.C51C	U343;LN18
IVL	1	152882949	C	T	Missense_Mutation	c.676C>T	p.P226S	U87;LN18
IVL	1	152882979	C	T	Missense_Mutation	c.706C>T	p.P236S	U87;LN229;LN18
SPRR3	1	152975715	C	T	Silent	c.219C>T	p.G73G	U87;LN229
S100A7A	1	153394306	G	A	3'UTR			T98G
S100A3	1	153520015	C	T	3'UTR			U343
GATAD2B	1	153778434	T	A	3'UTR			LN229
CRTC2	1	153924702	A	G	Silent	c.789T>C	p.P263P	T98G
NUP210L	1	153991451	C	T	Missense_Mutation	c.4611G>A	p.M1537I	U373
TPM3	1	154135872	A	T	3'UTR			T98G
HAX1	1	154245148	G	T	5'UTR			U343
ATP8B2	1	154305150	T	C	Missense_Mutation	c.623T>C	p.I208T	LN18
ATP8B2	1	154321504	C	T	Silent	c.3582C>T	p.S1194S	U343
IL6R	1	154438105	G	A	3'UTR			U343
ADAR	1	154574250	G	C	Missense_Mutation	c.868C>G	p.P290A	LN18
KCNN3	1	154842243	A	C	Silent	c.198T>G	p.L66L	LN229
KCNN3	1	154842244	A	T	Missense_Mutation	c.197T>A	p.L66H	LN229
KCNN3	1	154842250	G	T	Missense_Mutation	c.191C>A	p.P64Q	LN229
KCNN3	1	154842252	A	C	Silent	c.189T>G	p.P63P	LN229
KCNN3	1	154842253	G	T	Missense_Mutation	c.188C>A	p.P63H	LN229
PBXIP1	1	154917404	C	T	3'UTR			LN229
PYGO2	1	154930314	G	A	3'UTR			LN229
DCST2	1	155006104	C	T	Missense_Mutation	c.74G>A	p.R25H	U343
HCN3	1	155252420	C	T	Missense_Mutation	c.497C>T	p.T166M	LN229
ASH1L	1	155307094	G	A	3'UTR			U87
MSTO2P	1	155717595	G	C	Missense_Mutation	c.721G>C	p.V241L	U343
SYT11	1	155854052	G	T	3'UTR			T98G
SYT11	1	155854287	G	A	3'UTR			U373
ROBLD3	1	156024697	C	T	Missense_Mutation	c.17C>T	p.A6V	LN229
RHBG	1	156347180	C	T	Silent	c.276C>T	p.F92F	U343
MEF2D	1	156434961	A	C	3'UTR			U343
PRCC	1	156737290	G	A	5'UTR			U87
INSRR	1	156812956	G	C	Missense_Mutation	c.2966C>G	p.S989C	LN18
FCRL5	1	157484256	G	A	3'UTR			LN229
FCRL5	1	157484605	C	T	3'UTR			U373
FCRL1	1	157771774	T	C	Missense_Mutation	c.817A>G	p.N273D	LN18
CD1D	1	158154720	G	C	3'UTR			U373
CD1A	1	158224176	G	C	5'UTR			T98G
CD1B	1	158300733	C	A	Missense_Mutation	c.181G>T	p.D61Y	LN229
OR10Z1	1	158576690	C	T	Silent	c.462C>T	p.L154L	T98G
SPTA1	1	158612703	T	A	Silent	c.4506A>T	p.L1502L	T98G
SPTA1	1	158615299	G	T	Missense_Mutation	c.3982C>A	p.L1328M	LN229
OR6K2	1	158670344	G	T	Missense_Mutation	c.99C>A	p.F33L	U87
OR10J3	1	159283531	C	G	Missense_Mutation	c.919G>C	p.A307P	T98G
FCRL6	1	159778174	G	T	Missense_Mutation	c.259G>T	p.V87L	T98G
PIGM	1	159999185	C	T	3'UTR			LN229
KCNJ10	1	160011012	G	A	3'UTR			U373
ATP1A4	1	160136776	G	C	Missense_Mutation	c.1265G>C	p.S422T	LN18
ATP1A4	1	160151533	C	A	Silent	c.2796C>A	p.I932I	T98G
VANGL2	1	160393853	C	T	Missense_Mutation	c.1085C>T	p.A362V	T98G
SLAMF7	1	160723497	C	A	3'UTR			U343
F11R	1	160967663	A	G	3'UTR			LN18
USF1	1	161009251	C	T	3'UTR			U343
ARHGAP30	1	161039562	C	T	5'UTR			U343
KLHDC9	1	161068774	G	T	Missense_Mutation	c.449G>T	p.R150L	LN229
DEDD	1	161091803	G	T	3'UTR			T98G
DEDD	1	161091811	C	T	3'UTR			T98G
PCP4L1	1	161254648	C	T	3'UTR			LN18
FCGR2B	1	161641237	G	A	Silent	c.189G>A	p.Q63Q	T98G
RPL31P11	1	161653968	A	G	RNA	c.1075T>C		T98G
UAP1	1	162569229	G	A	3'UTR			U343
RGS4	1	163045604	G	C	3'UTR			LN18
RGS5	1	163113044	C	T	3'UTR			LN18
RGS5	1	163114362	G	C	3'UTR			LN229
PBX1	1	164818260	T	C	3'UTR			LN229
PBX1	1	164820948	G	A	3'UTR			LN229
LOC400794	1	165550855	G	A	RNA	c.487C>T		LN18
ILDR2	1	166888166	G	C	3'UTR			LN229
ILDR2	1	166927116	T	A	Missense_Mutation	c.269A>T	p.Y90F	LN229
GPA33	1	167022581	G	T	3'UTR			LN18
GPR161	1	168065927	C	T	Silent	c.918G>A	p.E306E	LN229
SLC19A2	1	169433466	A	C	3'UTR			LN18
SELL	1	169680685	T	C	5'UTR			LN18
C1orf112	1	169764870	G	C	Intron			T98G
PRRX1	1	170708015	A	G	3'UTR			T98G
C1orf129	1	171033289	T	A	Silent	c.2394T>A	p.A798A	LN18
FMO6P	1	171121270	T	C	Missense_Mutation	c.620T>C	p.V207A	U343
FMO2	1	171154409	T	C	5'UTR			LN18
FMO2	1	171174553	C	T	Silent	c.963C>T	p.N321N	LN18
BAT2L2	1	171510795	A	T	Missense_Mutation	c.4184A>T	p.E1395V	T98G
BAT2L2	1	171560813	C	A	Missense_Mutation	c.8281C>A	p.Q2761K	LN229
METTL13	1	171750838	A	G	5'UTR			LN229
DNM3	1	172378226	T	A	3'UTR			LN229
DNM3	1	172378228	G	A	3'UTR			LN229
PIGC	1	172411023	C	A	Missense_Mutation	c.740G>T	p.S247I	T98G
C1orf9	1	172580348	G	A	3'UTR			T98G
C1orf9	1	172580494	A	G	3'UTR			T98G
PRDX6	1	173446509	C	G	5'UTR			LN18
SLC9A11	1	173502782	T	C	Missense_Mutation	c.2129A>G	p.Y710C	T98G
DARS2	1	173826970	C	G	3'UTR			LN18
GPR52	1	174417553	C	T	Missense_Mutation	c.304C>T	p.L102F	LN18
RABGAP1L	1	174668700	T	A	Missense_Mutation	c.1937T>A	p.I646N	LN18
MRPS14	1	174983361	A	T	3'UTR			LN18
TNN	1	175097183	C	T	Missense_Mutation	c.3061C>T	p.R1021W	U87
PAPPA2	1	176563723	G	T	Missense_Mutation	c.983G>T	p.G328V	U87
ASTN1	1	176830761	T	G	3'UTR			T98G
ASTN1	1	176852038	T	C	Missense_Mutation	c.3319A>G	p.I1107V	U343
RASAL2	1	178411893	C	T	Silent	c.567C>T	p.C189C	U343
C1orf220	1	178517491	T	G	3'UTR			T98G;LN229
ANGPTL1	1	178821898	T	C	Missense_Mutation	c.1208A>G	p.Q403R	LN18
ANGPTL1	1	178821899	G	T	Missense_Mutation	c.1207C>A	p.Q403K	LN18
ANGPTL1	1	178839933	T	A	5'UTR			U343
ABL2	1	179071100	G	A	3'UTR			T98G;LN229
ABL2	1	179071131	C	T	3'UTR			T98G
C1orf125	1	179414255	T	G	Missense_Mutation	c.1714T>G	p.S572A	T98G
NPHS2	1	179520375	G	T	Missense_Mutation	c.1085C>A	p.P362H	T98G
TDRD5	1	179561190	G	A	5'UTR			T98G
XPR1	1	180854646	C	G	3'UTR			LN229
STX6	1	180943894	T	C	3'UTR			T98G
CACNA1E	1	181724509	C	A	Missense_Mutation	c.3965C>A	p.S1322Y	LN229
LAMC2	1	183213933	C	T	3'UTR			U343
NMNAT2	1	183217519	G	C	3'UTR			LN18
NMNAT2	1	183220858	A	G	3'UTR			T98G
EDEM3	1	184661921	C	A	3'UTR			U343
RNF2	1	185062299	G	C	Missense_Mutation	c.355G>C	p.E119Q	LN18
C1orf25	1	185126019	T	C	5'UTR			LN229
HMCN1	1	186105991	G	T	Nonsense_Mutation	c.13504G>T	p.E4502*	LN18
HMCN1	1	186158802	C	A	Missense_Mutation	c.16700C>A	p.T5567K	LN18
PRG4	1	186276291	A	G	Silent	c.1440A>G	p.K480K	LN229;U343
PRG4	1	186276568	C	A	Missense_Mutation	c.1717C>A	p.P573T	LN18
PRG4	1	186276574	A	G	Missense_Mutation	c.1723A>G	p.K575E	U87
PRG4	1	186276624	A	G	Silent	c.1773A>G	p.E591E	U373
PRG4	1	186281506	T	C	Splice_Site	c.3991_splice	p.G1331_splice	LN18
TROVE2	1	193054133	T	G	3'UTR			U343
KCNT2	1	196196080	A	G	3'UTR			LN18
KCNT2	1	196309671	C	G	Missense_Mutation	c.1583G>C	p.R528T	LN229
CFHR4	1	196883639	C	A	Missense_Mutation	c.454C>A	p.P152T	LN229
CRB1	1	197447286	G	A	3'UTR			U343
NEK7	1	198290650	A	C	3'UTR			T98G
PTPRC	1	198701429	A	T	Missense_Mutation	c.1969A>T	p.S657C	LN18
ZNF281	1	200377331	G	A	Silent	c.1503C>T	p.G501G	U373
TMEM9	1	201115937	G	C	Silent	c.198C>G	p.G66G	LN229
IGFN1	1	201178593	T	A	Intron			LN18
IGFN1	1	201178608	C	T	Intron			LN18
IGFN1	1	201178630	T	C	Intron			LN18
IGFN1	1	201178637	C	G	Intron			LN18
IGFN1	1	201179949	T	C	5'Flank			LN229
IGFN1	1	201180100	C	G	5'Flank			T98G;LN229;LN18
IGFN1	1	201180148	A	G	5'Flank			U87;T98G;LN229;U343;U373;LN18
IGFN1	1	201180214	G	A	5'Flank			LN18
IGFN1	1	201180217	A	G	5'Flank			LN18
IGFN1	1	201180243	A	G	5'Flank			U87;U373;LN18
IGFN1	1	201180248	C	T	5'Flank			LN18
IGFN1	1	201180270	G	C	5'Flank			LN18
PKP1	1	201301327	C	T	3'UTR			U373
TNNI1	1	201376356	G	A	3'UTR			LN229
PHLDA3	1	201437581	G	T	Missense_Mutation	c.334C>A	p.Q112K	LN229
NAV1	1	201794331	A	G	3'UTR			LN229
LMOD1	1	201866868	T	C	3'UTR			U343
LGR6	1	202269980	G	A	Silent	c.789G>A	p.G263G	LN229
LOC148709	1	202843287	G	A	RNA	c.1239G>A		LN229
PPFIA4	1	203020404	A	T	5'UTR			T98G
MYOG	1	203054889	C	T	Silent	c.201G>A	p.P67P	U343
CHIT1	1	203186947	G	C	Missense_Mutation	c.1076C>G	p.A359G	T98G;U343
CHIT1	1	203186950	C	T	Nonsense_Mutation	c.1073G>A	p.W358*	U343
PLEKHA6	1	204191178	T	C	3'UTR			T98G
PLEKHA6	1	204191182	G	C	3'UTR			T98G
LOC127841	1	204338127	T	G	RNA	c.721A>C		LN229
MDM4	1	204521986	A	T	3'UTR			LN229;U343
MDM4	1	204523138	A	C	3'UTR			LN229
LRRN2	1	204588520	C	A	Missense_Mutation	c.601G>T	p.V201L	LN229
KLHDC8A	1	205325854	C	T	5'UTR			LN229
SLC41A1	1	205758645	T	A	3'UTR			LN18
PM20D1	1	205797197	G	T	3'UTR			LN229
SRGAP2	1	206566195	C	T	Silent	c.375C>T	p.N125N	LN229;U373
RASSF5	1	206761269	G	A	3'UTR			T98G
FCAMR	1	207133838	G	A	Silent	c.1383C>T	p.P461P	U343
PFKFB2	1	207249496	C	T	3'UTR			LN18
PFKFB2	1	207249597	C	T	3'UTR			U87;U343
PFKFB2	1	207250033	A	G	3'UTR			U343
PFKFB2	1	207250035	A	G	3'UTR			U343
PFKFB2	1	207250038	T	C	3'UTR			U343
PFKFB2	1	207253164	C	T	3'UTR			U373
C4BPA	1	207300089	T	C	Silent	c.738T>C	p.H246H	LN18
CD55	1	207495820	G	C	Missense_Mutation	c.194G>C	p.C65S	LN229
CR1	1	207760743	C	G	Missense_Mutation	c.4193C>G	p.T1398S	LN18
CR1	1	207793389	C	T	Missense_Mutation	c.5881C>T	p.P1961S	LN229
CD34	1	208061127	C	T	Missense_Mutation	c.1114G>A	p.G372S	U343
PLXNA2	1	208200000	T	C	3'UTR			T98G
LAMB3	1	209823438	T	A	Missense_Mutation	c.54A>T	p.Q18H	LN18
C1orf107	1	210026533	A	T	3'UTR			U343
SYT14	1	210273653	G	T	Missense_Mutation	c.1011G>T	p.M337I	U343
SERTAD4	1	210407206	C	G	Intron			LN229
KCNH1	1	210853322	A	C	3'UTR			T98G
KCNH1	1	210853696	G	A	3'UTR			U373
KCNH1	1	210857002	T	C	Missense_Mutation	c.2591A>G	p.E864G	U373
TRAF5	1	211546582	A	G	3'UTR			LN229
PPP2R5A	1	212534923	G	C	3'UTR			T98G
RPS6KC1	1	213415037	C	T	Nonsense_Mutation	c.2218C>T	p.Q740*	U87
KCNK2	1	215259924	A	G	Missense_Mutation	c.260A>G	p.H87R	U343
KCNK2	1	215409754	G	A	3'UTR			U343
USH2A	1	215960153	A	C	Missense_Mutation	c.10246T>G	p.C3416G	U343;U373
USH2A	1	216260149	G	A	Silent	c.4899C>T	p.I1633I	LN18
ESRRG	1	216678652	C	T	3'UTR			U343
LYPLAL1	1	219385783	A	G	3'UTR			U343
DUSP10	1	221874955	T	G	3'UTR			LN229
TAF1A	1	222731768	T	C	Intron			T98G
DNAH14	1	225230745	C	G	Nonsense_Mutation	c.1697C>G	p.S566*	U343
DNAH14	1	225268261	C	T	Nonsense_Mutation	c.2947C>T	p.Q983*	LN18
DNAH14	1	225328440	T	G	Missense_Mutation	c.4174T>G	p.Y1392D	U87
LEFTY1	1	226074691	C	T	Silent	c.837G>A	p.E279E	T98G
LEFTY2	1	226124961	C	T	3'UTR			T98G
CDC42BPA	1	227333312	G	A	Missense_Mutation	c.1021C>T	p.P341S	U343
C1orf35	1	228288487	G	A	3'UTR			LN229
C1orf69	1	228363490	G	A	3'UTR			LN229
OBSCN	1	228430947	C	G	Missense_Mutation	c.2993C>G	p.A998G	LN229;U343
OBSCN	1	228548492	A	T	Intron			U343
TRIM11	1	228582744	C	T	Missense_Mutation	c.1069G>A	p.G357R	LN229
RNF187	1	228683256	C	G	3'UTR			LN229
RHOU	1	228881995	T	C	3'UTR			LN18
ABCB10	1	229653001	G	T	3'UTR			LN229
GALNT2	1	230410298	T	C	Silent	c.1548T>C	p.N516N	U343
GALNT2	1	230415551	C	T	3'UTR			LN18
C1orf198	1	230975245	G	A	3'UTR			LN18
DISC1	1	231859214	C	A	Intron			U87
SIPA1L2	1	232534644	T	C	3'UTR			U373
PCNXL2	1	233394789	G	A	Silent	c.819C>T	p.F273F	U343
KIAA1804	1	233519543	T	C	3'UTR			U343
HEATR1	1	236739656	C	A	Nonsense_Mutation	c.2947G>T	p.E983*	LN229
RYR2	1	237538041	C	A	Silent	c.409C>A	p.R137R	LN229
RYR2	1	237774178	C	T	Silent	c.4800C>T	p.P1600P	U343
RYR2	1	237947205	T	C	Missense_Mutation	c.12193T>C	p.F4065L	U343
RYR2	1	237996581	G	A	3'UTR			LN229
FMN2	1	240370934	G	C	Missense_Mutation	c.2822G>C	p.G941A	T98G;LN229
FMN2	1	240370946	C	T	Missense_Mutation	c.2834C>T	p.P945L	U87;T98G;LN229
FMN2	1	240370962	A	G	Silent	c.2850A>G	p.G950G	LN229
GREM2	1	240653699	G	A	3'UTR			T98G
RGS7	1	240938980	C	T	3'UTR			U373
CEP170	1	243288427	G	A	3'UTR			LN18
CEP170	1	243328208	G	A	Silent	c.3054C>T	p.P1018P	LN18
CEP170	1	243328887	G	T	Nonsense_Mutation	c.2375C>A	p.S792*	U343;U373
AHCTF1	1	247003032	C	A	3'UTR			U343
ZNF695	1	247149664	C	A	3'UTR			LN18
ZNF496	1	247493337	C	T	5'UTR			LN229
OR2W5	1	247654714	C	T	Silent	c.285C>T	p.H95H	U343
C1orf150	1	247689873	A	G	Intron			U343
OR2G2	1	247751749	C	G	Missense_Mutation	c.88C>G	p.L30V	T98G
TRIM58	1	248031304	C	T	Silent	c.810C>T	p.P270P	T98G
OR2T8	1	248084749	C	A	Missense_Mutation	c.430C>A	p.L144M	U87
OR2L2	1	248201592	C	T	Missense_Mutation	c.23C>T	p.S8L	U87
OR2M3	1	248367070	G	A	Missense_Mutation	c.701G>A	p.R234H	LN18
OR2T33	1	248436913	G	T	Missense_Mutation	c.204C>A	p.D68E	LN229
OR2T12	1	248458676	T	C	Missense_Mutation	c.205A>G	p.M69V	U87;T98G;LN229;U373
OR2T12	1	248458689	A	G	Silent	c.192T>C	p.L64L	U87;T98G;LN229;U373;LN18
OR2T4	1	248524975	T	C	Silent	c.93T>C	p.N31N	LN18
OR2T4	1	248525071	T	C	Silent	c.189T>C	p.I63I	T98G;U343;U373;LN18
OR2T4	1	248525290	C	T	Silent	c.408C>T	p.Y136Y	T98G;U343;U373;LN18
OR2T2	1	248616427	G	T	Missense_Mutation	c.329G>T	p.G110V	U343
OR2T2	1	248616446	G	A	Silent	c.348G>A	p.L116L	U87
OR2T2	1	248617067	G	T	Missense_Mutation	c.969G>T	p.K323N	LN229
OR2T3	1	248637291	G	A	Missense_Mutation	c.640G>A	p.A214T	U343
OR2T3	1	248637391	C	T	Missense_Mutation	c.740C>T	p.S247F	T98G
OR2T3	1	248637398	C	T	Silent	c.747C>T	p.H249H	T98G
OR2T5	1	248651959	C	T	Nonsense_Mutation	c.70C>T	p.R24*	U343
OR2T34	1	248737230	T	C	Missense_Mutation	c.829A>G	p.M277V	T98G
OR2T34	1	248737595	A	G	Missense_Mutation	c.464T>C	p.V155A	T98G;U343;U373
Unknown	2	905660	G	A	5'Flank			LN18
Unknown	2	905663	C	G	5'Flank			LN18
Unknown	2	905872	G	C	5'Flank			LN229
Unknown	2	905873	G	C	5'Flank			LN229
Unknown	2	905987	G	T	5'Flank			U87
PXDN	2	1636620	C	T	3'UTR			LN229
MYT1L	2	2329712	G	A	Intron			LN18
TTC15	2	3392233	T	C	Missense_Mutation	c.839T>C	p.F280S	LN229
SOX11	2	5834266	A	G	3'UTR			U373
SOX11	2	5835346	A	G	3'UTR			U343;U373
SOX11	2	5835347	G	C	3'UTR			U343;U373
SOX11	2	5835348	C	A	3'UTR			U343;U373
SOX11	2	5835351	A	C	3'UTR			U343;U373
SOX11	2	5835352	C	T	3'UTR			U343;U373
LOC150622	2	6111849	C	T	RNA	c.3367C>T		LN18
LOC150622	2	6117783	G	C	RNA	c.9301G>C		U87
LOC400940	2	6128002	T	A	RNA	c.3101T>A		LN18
LOC400940	2	6128078	A	G	RNA	c.3177A>G		LN229
KIDINS220	2	8890326	G	A	Silent	c.3330C>T	p.P1110P	U343
MBOAT2	2	8997558	T	C	3'UTR			U343
TAF1B	2	10074425	A	G	3'UTR			U373
NOL10	2	10712016	G	A	3'UTR			T98G
GDF7	2	20866491	T	C	5'UTR			U373
C2orf43	2	20886762	G	T	Silent	c.879C>A	p.L293L	LN229
APOB	2	21224656	T	G	Silent	c.13638A>C	p.T4546T	U343
APOB	2	21226036	G	C	Missense_Mutation	c.12258C>G	p.N4086K	LN18
NCOA1	2	24964974	A	G	Missense_Mutation	c.3625A>G	p.M1209V	LN229
OTOF	2	26684695	G	A	Missense_Mutation	c.5402C>T	p.A1801V	U87
KCNK3	2	26951799	G	A	3'UTR			U87
KHK	2	27309841	C	T	5'UTR			LN18
CGREF1	2	27324340	G	A	Silent	c.759C>T	p.P253P	LN229
EIF2B4	2	27587228	G	A	3'UTR			T98G
FOSL2	2	28631653	C	T	Missense_Mutation	c.382C>T	p.R128C	T98G
FOSL2	2	28636056	A	G	3'UTR			U343
PLB1	2	28866597	G	T	3'UTR			LN18
PPP1CB	2	29023081	C	T	3'UTR			U87;U373;LN18
PPP1CB	2	29024409	A	G	3'UTR			U373
C2orf71	2	29287471	A	C	3'UTR			U343
C2orf71	2	29296911	C	A	Missense_Mutation	c.217G>T	p.G73C	T98G
CAPN13	2	30966367	G	A	Missense_Mutation	c.1327C>T	p.R443C	U343
BIRC6	2	32696150	A	G	Missense_Mutation	c.6550A>G	p.T2184A	U343
FAM98A	2	33809062	T	A	3'UTR			LN18
FAM98A	2	33809778	A	C	3'UTR			U343
VIT	2	37008911	G	T	Nonsense_Mutation	c.844G>T	p.E282*	LN229
PRKD3	2	37478190	C	T	3'UTR			U343
PRKD3	2	37543765	T	A	5'UTR			U87
HNRPLL	2	38809062	T	C	Silent	c.795A>G	p.G265G	LN229
SFRS7	2	38978480	C	G	5'UTR			T98G
SOS1	2	39211578	G	T	3'UTR			U87
SOS1	2	39212431	G	A	3'UTR			U373
SLC8A1	2	40339589	A	G	3'UTR			LN18
SLC8A1	2	40387933	C	G	Missense_Mutation	c.2241G>C	p.Q747H	T98G
SLC8A1	2	40656977	C	A	Missense_Mutation	c.444G>T	p.E148D	LN229
KCNG3	2	42669417	T	A	3'UTR			U87
KCNG3	2	42671414	A	G	Missense_Mutation	c.971T>C	p.V324A	LN18
ZFP36L2	2	43453528	C	A	5'UTR			LN229
ABCG5	2	44040009	G	A	3'UTR			LN229
ABCG5	2	44051187	C	T	Missense_Mutation	c.1189G>A	p.G397S	LN18
C2orf34	2	44600013	C	A	Nonsense_Mutation	c.297C>A	p.Y99*	LN18
Unknown	2	45172416	G	A	IGR			LN229
PRKCE	2	46414246	A	G	3'UTR			U373
RHOQ	2	46811210	A	C	3'UTR			U373
CRIPT	2	46852206	G	T	3'UTR			U87
CRIPT	2	46852214	T	G	3'UTR			U343
EPCAM	2	47613805	A	G	3'UTR			U373
FBXO11	2	48037539	T	A	Missense_Mutation	c.2002A>T	p.R668W	LN229
FBXO11	2	48063119	T	A	Silent	c.357A>T	p.V119V	T98G
KLRAQ1	2	48742390	T	C	3'UTR			U87
LHCGR	2	48915365	G	A	Missense_Mutation	c.1571C>T	p.S524L	U343
NRXN1	2	50574414	C	G	5'UTR			LN229
PSME4	2	54117332	C	G	Missense_Mutation	c.4205G>C	p.W1402S	LN18
RPL23AP32	2	54756404	G	A	5'UTR			U373
RTN4	2	55200046	T	A	3'UTR			U343
C2orf63	2	55459385	T	G	5'UTR			U87
CCDC88A	2	55516911	A	G	3'UTR			U343
EFEMP1	2	56098250	C	T	Missense_Mutation	c.1009G>A	p.E337K	T98G
CCDC85A	2	56612150	G	C	3'UTR			LN18
CCDC85A	2	56613098	G	T	3'UTR			LN229
PAPOLG	2	61024652	G	T	3'UTR			LN18
PAPOLG	2	61024661	G	T	3'UTR			LN18
PUS10	2	61245302	C	G	5'Flank			LN18
PEX13	2	61272929	G	A	Missense_Mutation	c.856G>A	p.V286I	T98G
KIAA1841	2	61331021	C	T	Missense_Mutation	c.1399C>T	p.R467C	LN229
USP34	2	61431405	C	A	Missense_Mutation	c.9370G>T	p.V3124L	LN18
USP34	2	61450202	G	C	Missense_Mutation	c.7742C>G	p.A2581G	U87
FAM161A	2	62053507	C	A	3'UTR			T98G
FAM161A	2	62053642	T	C	Missense_Mutation	c.1931A>G	p.D644G	U343
FAM161A	2	62063189	C	A	Nonsense_Mutation	c.1639G>T	p.E547*	LN18
CCT4	2	62100194	C	T	Silent	c.1068G>A	p.L356L	U87
LOC100132215	2	63273694	T	C	RNA	c.365A>G		U87
C2orf86	2	63664657	T	A	Silent	c.531A>T	p.S177S	T98G
AFTPH	2	64819867	A	G	3'UTR			U343
SERTAD2	2	64860024	A	T	3'UTR			U343
CEP68	2	65311192	T	C	3'UTR			U343
SPRED2	2	65539146	C	A	3'UTR			LN229
MEIS1	2	66662694	T	C	5'UTR			U343
PPP3R1	2	68406149	G	A	3'UTR			LN18
CNRIP1	2	68520169	A	G	3'UTR			LN229
PLEK	2	68624447	G	T	3'UTR			LN18
FBXO48	2	68690337	C	A	3'UTR			U87
ANTXR1	2	69475697	G	C	3'UTR			U373
AAK1	2	69692910	C	T	3'UTR			LN18
AAK1	2	69697511	A	G	3'UTR			U373
OR7E91P	2	71256357	G	A	RNA	c.527G>A		T98G
DYSF	2	71748019	T	C	Silent	c.1038T>C	p.P346P	U343
EXOC6B	2	72727054	A	C	Missense_Mutation	c.1215T>G	p.I405M	LN18
FBXO41	2	73484019	T	C	3'UTR			LN18
ALMS1	2	73678899	A	G	Missense_Mutation	c.5248A>G	p.T1750A	U343
ALMS1	2	73746999	C	G	Missense_Mutation	c.9640C>G	p.L3214V	U343
ALMS1P	2	73912256	G	A	3'UTR			LN229
C2orf78	2	74042516	C	A	Missense_Mutation	c.1166C>A	p.P389H	LN18
LBX2	2	74731186	T	C	5'Flank			T98G
SEMA4F	2	74902505	G	A	Missense_Mutation	c.1366G>A	p.G456R	U87
HK2	2	75059903	A	C	5'UTR			U373
FAM176A	2	75719555	C	A	3'UTR			U373;LN18
C2orf3	2	75891733	C	T	3'UTR			U343
REG1A	2	79348795	G	C	Missense_Mutation	c.172G>C	p.V58L	LN229
DNAH6	2	84838855	C	G	Missense_Mutation	c.3352C>G	p.P1118A	LN229
DNAH6	2	84838887	C	G	Silent	c.3384C>G	p.A1128A	LN229
DNAH6	2	84886244	C	A	Missense_Mutation	c.6035C>A	p.S2012Y	LN229
KCMF1	2	85285000	G	T	3'UTR			LN18
TCF7L1	2	85537198	G	A	3'UTR			T98G
TGOLN2	2	85546145	C	T	3'UTR			U343
TGOLN2	2	85546731	G	T	3'UTR			U373
TGOLN2	2	85549317	A	T	3'UTR			U87
TGOLN2	2	85555224	T	G	5'UTR			LN18
ELMOD3	2	85617974	G	A	Silent	c.1035G>A	p.L345L	U87
MAT2A	2	85771173	C	A	3'UTR			U373
MAT2A	2	85771911	G	A	3'UTR			U343
C2orf68	2	85835961	G	A	3'UTR			LN18
POLR1A	2	86332978	C	T	5'UTR			U343
PTCD3	2	86365253	T	G	3'UTR			U373
MRPL35	2	86439855	C	T	3'UTR			U343
CD8B	2	87068935	C	A	3'UTR			T98G
FLJ40330	2	89100806	A	G	RNA	c.1246A>G		T98G
LOC654342	2	91824935	C	T	Intron			LN18
GGT8P	2	91968798	G	A	RNA	c.1129G>A		U343
GGT8P	2	91968882	G	A	RNA	c.1213G>A		LN229;U343;U373
GGT8P	2	91968886	G	A	RNA	c.1217G>A		LN229;U343;U373
GGT8P	2	91969071	T	C	RNA	c.1402T>C		LN229
GGT8P	2	91969892	C	T	RNA	c.2223C>T		T98G
FKSG73	2	92129902	G	A	3'UTR			LN229
FKSG73	2	92129906	T	C	3'UTR			LN229
ANKRD20B	2	95482984	T	C	Silent	c.171A>G	p.K57K	U373
ANKRD20B	2	95483007	A	G	Missense_Mutation	c.148T>C	p.Y50H	U373
ANKRD20B	2	95483076	C	T	Missense_Mutation	c.79G>A	p.E27K	U373
ANKRD20B	2	95513784	C	T	RNA	c.621G>A		U373
ANKRD20B	2	95513852	C	T	RNA	c.553G>A		T98G
ANKRD20B	2	95515048	C	T	RNA	c.403G>A		T98G
TEKT4	2	95542476	C	T	Missense_Mutation	c.1270C>T	p.R424C	U343;U373;LN18
PROM2	2	95954319	C	G	Missense_Mutation	c.2423C>G	p.P808R	LN229
KCNIP3	2	96050610	G	A	3'UTR			U373
GPAT2	2	96688929	G	A	Missense_Mutation	c.2074C>T	p.R692C	U373
ADRA2B	2	96779812	G	A	3'UTR			U87
CNNM3	2	97498316	C	T	Missense_Mutation	c.2087C>T	p.P696L	U343
ANKRD23	2	97509754	C	T	5'UTR			U87
ANKRD36	2	97820430	C	T	Silent	c.1212C>T	p.D404D	LN229
ANKRD36	2	97820478	G	A	Silent	c.1260G>A	p.E420E	U87;T98G;LN229;LN18
ANKRD36	2	97860487	T	C	Missense_Mutation	c.2474T>C	p.L825S	U87;LN229;U343;U373;LN18
ANKRD36	2	97877478	G	A	Missense_Mutation	c.3469G>A	p.V1157M	U87;LN229;U373
ANKRD36	2	97883087	A	G	Silent	c.3831A>G	p.T1277T	U87;LN229
ANKRD36	2	97883094	T	G	Missense_Mutation	c.3838T>G	p.W1280G	U87;LN229;U373
ANKRD36B	2	98128128	G	A	Missense_Mutation	c.3193C>T	p.L1065F	U87
ANKRD36B	2	98128473	G	A	Missense_Mutation	c.2848C>T	p.R950C	U343
TMEM131	2	98612330	T	A	5'UTR			U373
MGAT4A	2	99252988	G	A	Missense_Mutation	c.1393C>T	p.P465S	U343
LONRF2	2	100889758	G	A	3'UTR			T98G
LONRF2	2	100899260	A	G	3'UTR			U343
TBC1D8	2	101624052	G	T	3'UTR			LN18
IL1R1	2	102794314	A	C	3'UTR			LN18
SLC9A4	2	103089803	G	C	5'UTR			LN18
SLC9A4	2	103124588	T	G	Missense_Mutation	c.1249T>G	p.S417A	LN18
SLC9A4	2	103149744	G	A	3'UTR			LN229
POU3F3	2	105473045	C	T	Silent	c.1077C>T	p.T359T	LN18
RGPD3	2	107040237	G	A	Silent	c.4186C>T	p.L1396L	LN18
RGPD3	2	107040985	T	C	Silent	c.3438A>G	p.R1146R	LN229
RGPD3	2	107049714	C	G	Missense_Mutation	c.2233G>C	p.E745Q	U87;T98G;LN229
ST6GAL2	2	107421321	G	A	3'UTR			T98G;LN229;LN18
ST6GAL2	2	107421326	G	A	3'UTR			U87;T98G;U343
RGPD4	2	108442299	G	A	5'Flank			LN229
RGPD4	2	108455303	G	T	Silent	c.288G>T	p.L96L	U343
RGPD4	2	108479432	G	A	Missense_Mutation	c.2413G>A	p.A805T	U87;T98G;LN229;U343;U373;LN18
RGPD4	2	108487330	A	G	Missense_Mutation	c.2870A>G	p.N957S	U87;T98G;LN229;U343;U373;LN18
RGPD4	2	108489300	T	C	Missense_Mutation	c.4840T>C	p.S1614P	LN18
RGPD4	2	108489301	C	A	Nonsense_Mutation	c.4841C>A	p.S1614*	LN18
RGPD4	2	108496435	T	A	Missense_Mutation	c.4936T>A	p.W1646R	U87;T98G;LN229;U343;U373;LN18
SLC5A7	2	108604750	C	T	Nonsense_Mutation	c.139C>T	p.R47*	LN18
SLC5A7	2	108630153	A	C	3'UTR			U343
RANBP2	2	109367758	A	C	Missense_Mutation	c.1312A>C	p.T438P	LN18
RANBP2	2	109368339	A	G	Silent	c.1644A>G	p.V548V	U343
RANBP2	2	109374998	C	T	Silent	c.2596C>T	p.L866L	LN18
CCDC138	2	109404489	A	G	Missense_Mutation	c.95A>G	p.Y32C	U343
CCDC138	2	109421435	A	G	Missense_Mutation	c.826A>G	p.K276E	LN229
SH3RF3	2	110259173	C	T	Silent	c.2574C>T	p.D858D	U87
MALL	2	110873657	G	A	5'UTR			U87
BUB1	2	111395702	G	T	Missense_Mutation	c.3097C>A	p.H1033N	LN229
ANAPC1	2	112540081	G	A	Silent	c.5067C>T	p.S1689S	U343
ANAPC1	2	112551673	G	A	Silent	c.4500C>T	p.S1500S	U87
ANAPC1	2	112615933	T	C	Silent	c.1308A>G	p.L436L	U87;T98G;LN229;U373;LN18
PAX8	2	113993867	C	G	Intron			U373
FOXD4L1	2	114256859	C	T	Missense_Mutation	c.26C>T	p.P9L	U87;T98G
FOXD4L1	2	114257266	C	T	Missense_Mutation	c.433C>T	p.R145C	T98G
FOXD4L1	2	114257590	G	C	Missense_Mutation	c.757G>C	p.A253P	U373
MIR1302-3	2	114341453	G	A	5'Flank			LN229
MIR1302-3	2	114341468	G	C	5'Flank			U87;T98G;U343
WASH2P	2	114356000	C	A	Missense_Mutation	c.618C>A	p.H206Q	T98G
WASH2P	2	114356302	T	C	Silent	c.780T>C	p.D260D	T98G
WASH2P	2	114356388	A	G	3'UTR			T98G
DDX11L2	2	114357395	T	C	3'UTR			LN229
DDX11L2	2	114357512	C	T	3'UTR			T98G
DDX11L2	2	114357543	T	A	3'UTR			T98G;LN229
DDX11L2	2	114357557	A	G	Nonstop_Mutation	c.382T>C	p.*128Q	T98G
DDX11L2	2	114358020	G	A	Intron			T98G
RPL23AP7	2	114369757	G	A	RNA	c.541C>T		T98G
RPL23AP7	2	114369811	G	A	RNA	c.487C>T		T98G;LN229
RABL2A	2	114386172	A	G	5'UTR			U87
SLC35F5	2	114472561	C	T	3'UTR			U343
INSIG2	2	118846081	G	T	5'UTR			LN229
STEAP3	2	120005590	G	A	Silent	c.828G>A	p.L276L	U373
INHBB	2	121106782	C	A	Missense_Mutation	c.556C>A	p.P186T	LN229
INHBB	2	121108713	C	T	3'UTR			U343
GLI2	2	121708885	G	A	Silent	c.321G>A	p.P107P	U343
MAP3K2	2	128062253	A	G	3'UTR			U87
MAP3K2	2	128081486	T	C	Missense_Mutation	c.830A>G	p.Y277C	LN229
MYO7B	2	128385993	G	T	Nonsense_Mutation	c.4429G>T	p.E1477*	U373
MYO7B	2	128387341	G	A	Silent	c.4668G>A	p.L1556L	LN18
POLR2D	2	128604616	G	A	3'UTR			T98G
HS6ST1	2	129026227	G	T	Missense_Mutation	c.745C>A	p.R249S	U87;LN229;U343;U373;LN18
LOC440905	2	130808369	T	C	RNA	c.336A>G		T98G
LOC440905	2	130808695	C	T	RNA	c.10G>A		LN229
POTEF	2	130831551	G	A	3'UTR			LN229;U343
POTEF	2	130831636	C	T	3'UTR			LN229;U343
POTEF	2	130832185	G	A	Missense_Mutation	c.2860C>T	p.R954W	U87;T98G;LN229;U343;U373;LN18
POTEF	2	130832389	G	T	Missense_Mutation	c.2656C>A	p.P886T	LN229;U343
POTEF	2	130832598	C	T	Missense_Mutation	c.2447G>A	p.R816H	LN229
POTEF	2	130832669	G	A	Silent	c.2376C>T	p.N792N	LN229
CCDC74B	2	130897097	G	A	3'UTR			LN229
SMPD4	2	130909382	C	T	3'UTR			T98G
SMPD4	2	130909414	A	G	3'UTR			U343
SMPD4	2	130912778	A	G	Silent	c.1461T>C	p.F487F	LN18
SMPD4	2	130912789	A	C	Missense_Mutation	c.1450T>G	p.F484V	LN18
TUBA3E	2	130952038	G	A	Missense_Mutation	c.377C>T	p.A126V	T98G;U343;LN18
POTEE	2	132021815	G	A	Silent	c.2787G>A	p.T929T	LN229
POTEE	2	132021946	G	A	Missense_Mutation	c.2918G>A	p.G973D	U87;T98G;LN18
LOC150786	2	132120864	T	G	Missense_Mutation	c.430A>C	p.K144Q	U87
LOC150786	2	132121350	G	C	5'UTR			T98G;LN229;U373
LOC150776	2	132257819	G	T	Intron			U343
CCDC74A	2	132285564	G	A	Silent	c.21G>A	p.A7A	LN229
CCDC74A	2	132288362	T	C	Missense_Mutation	c.506T>C	p.M169T	U343
NCRNA00164	2	132905741	G	A	RNA	c.1150C>T		U87;T98G;LN229;U343;U373;LN18
NCRNA00164	2	132905792	G	C	RNA	c.1099C>G		T98G;LN229;LN18
MIR663B	2	133015333	C	T	5'Flank			U373
MIR663B	2	133015424	G	T	5'Flank			LN229
MIR663B	2	133015529	C	T	5'Flank			U373
NCKAP5	2	133539622	G	A	Missense_Mutation	c.4762C>T	p.R1588W	LN229
YSK4	2	135743434	A	G	Missense_Mutation	c.3008T>C	p.V1003A	U343
YSK4	2	135745701	C	T	Silent	c.741G>A	p.K247K	T98G
R3HDM1	2	136418908	T	C	Silent	c.1992T>C	p.S664S	LN18
LCT	2	136570185	C	G	Silent	c.2049G>C	p.L683L	U373
DARS	2	136664812	C	T	3'UTR			U343;U373
THSD7B	2	137872774	C	T	Missense_Mutation	c.1187C>T	p.T396M	T98G
LRP1B	2	140990213	T	C	3'UTR			U343
LRP1B	2	141571247	C	G	Missense_Mutation	c.5338G>C	p.A1780P	LN18
LRP1B	2	141625828	G	A	Missense_Mutation	c.4174C>T	p.L1392F	U87;T98G;LN229;U343;U373
LRP1B	2	141643878	A	G	Missense_Mutation	c.3793T>C	p.S1265P	LN229
Unknown	2	144695765	C	T	IGR			U343
Unknown	2	144698390	G	A	IGR			U343
PABPC1P2	2	147345933	G	A	Silent	c.393G>A	p.Q131Q	T98G
ACVR2A	2	148676024	A	G	Silent	c.825A>G	p.L275L	LN229
ACVR2A	2	148676144	A	C	Missense_Mutation	c.945A>C	p.K315N	U87;LN229;U373
ORC4L	2	148692746	T	C	3'UTR			U343
MBD5	2	149260056	C	A	Missense_Mutation	c.4315C>A	p.R1439S	LN18
KIF5C	2	149806453	G	T	Missense_Mutation	c.815G>T	p.G272V	LN18
LYPD6	2	150329629	T	C	3'UTR			LN18
NEB	2	152422108	C	G	Missense_Mutation	c.13170G>C	p.K4390N	LN18
NEB	2	152466323	A	G	Silent	c.11601T>C	p.D3867D	U343
STAM2	2	152976926	A	C	3'UTR			LN229
FMNL2	2	153476164	C	T	Missense_Mutation	c.1769C>T	p.P590L	LN229
KCNJ3	2	155711917	A	G	3'UTR			LN229
GPD2	2	157442672	G	A	3'UTR			LN18
ACVR1C	2	158385226	C	T	3'UTR			T98G
ACVR1C	2	158387503	A	G	3'UTR			T98G
BAZ2B	2	160261612	T	C	Silent	c.2691A>G	p.Q897Q	LN18
FIGN	2	164464251	G	A	3'UTR			U373
SCN2A	2	166246710	A	C	3'UTR			T98G
SCN9A	2	167051902	T	A	3'UTR			LN18
SCN9A	2	167051903	C	G	3'UTR			LN18
SCN9A	2	167136903	A	T	Silent	c.2274T>A	p.T758T	LN18
B3GALT1	2	168725361	G	T	5'UTR			U87
LASS6	2	169627632	A	G	3'UTR			U343
LASS6	2	169630686	A	G	3'UTR			LN229
LASS6	2	169630757	T	C	3'UTR			U343
LRP2	2	169984070	T	A	3'UTR			U343
LRP2	2	169984073	G	A	3'UTR			U343
LRP2	2	169984081	G	A	3'UTR			U343
MYO3B	2	171225766	G	A	Missense_Mutation	c.850G>A	p.V284I	U343
METTL8	2	172177776	T	C	3'UTR			LN229
CYBRD1	2	172411100	C	T	Silent	c.624C>T	p.I208I	LN18
RAPGEF4	2	173850188	A	C	Missense_Mutation	c.1117A>C	p.I373L	LN18
OLA1	2	174938234	G	C	3'UTR			U343
GPR155	2	175346712	A	G	5'UTR			U87
WIPF1	2	175425074	G	A	3'UTR			U343
KIAA1715	2	176866994	A	G	5'UTR			U87
HOXD13	2	176959828	T	C	3'UTR			T98G
HOXD3	2	177036366	G	A	Silent	c.663G>A	p.R221R	U87
HOXD1	2	177053467	A	G	5'UTR			T98G
PDE11A	2	178492031	T	C	3'UTR			LN18
OSBPL6	2	179201104	A	G	Missense_Mutation	c.734A>G	p.Q245R	LN18
PRKRA	2	179300971	G	A	Silent	c.685C>T	p.L229L	U343;LN18
PRKRA	2	179315903	G	C	5'UTR			U343
TTN	2	179401870	C	A	Missense_Mutation	c.92262G>T	p.W30754C	U343
TTN	2	179437963	G	T	Missense_Mutation	c.65192C>A	p.A21731D	U373
TTN	2	179487461	T	C	Missense_Mutation	c.37145A>G	p.D12382G	LN18
TTN	2	179574535	T	G	Missense_Mutation	c.24779A>C	p.E8260A	LN18
TTN	2	179634421	T	G	Missense_Mutation	c.8887A>C	p.T2963P	U87;T98G;LN229;U373;LN18
CCDC141	2	179720109	C	G	Missense_Mutation	c.1300G>C	p.D434H	LN229
DUSP19	2	183964089	G	A	3'UTR			U343
DUSP19	2	183964413	T	G	3'UTR			LN18
NUP35	2	184026242	T	C	3'UTR			U343
ZC3H15	2	187351036	G	T	5'UTR			U373
ZSWIM2	2	187694570	G	T	Missense_Mutation	c.979C>A	p.P327T	LN229
ORMDL1	2	190635466	G	A	3'UTR			LN229
NAB1	2	191535078	A	C	Missense_Mutation	c.846A>C	p.Q282H	U373
SLC39A10	2	196600523	G	T	3'UTR			LN18
SLC39A10	2	196600528	G	T	3'UTR			LN18
SLC39A10	2	196600529	A	T	3'UTR			LN18
SLC39A10	2	196601348	T	G	3'UTR			U343
STK17B	2	197036091	C	G	5'UTR			LN229
PGAP1	2	197703264	G	C	3'UTR			U343
COQ10B	2	198339566	G	T	3'UTR			LN18
BOLL	2	198592704	C	T	3'UTR			U87
PLCL1	2	199011690	T	C	3'UTR			T98G
SATB2	2	200136117	C	A	3'UTR			U373
C2orf69	2	200792303	T	A	3'UTR			U373
SPATS2L	2	201345061	C	T	3'UTR			LN229
KCTD18	2	201353882	C	T	3'UTR			U343
KCTD18	2	201354305	T	G	3'UTR			U343
AOX1	2	201485917	T	C	Missense_Mutation	c.1949T>C	p.V650A	LN18
FAM126B	2	201873727	G	A	Missense_Mutation	c.499C>T	p.P167S	LN18
CASP10	2	202086077	C	T	Intron			T98G
CASP8	2	202151770	C	T	3'UTR			U343
STRADB	2	202344861	A	G	Missense_Mutation	c.1220A>G	p.D407G	LN18
ALS2CR4	2	202492078	G	A	Missense_Mutation	c.1003C>T	p.L335F	U373
NOP58	2	203152390	C	T	Nonsense_Mutation	c.442C>T	p.R148*	T98G
FAM117B	2	203631756	G	A	3'UTR			U343
ICA1L	2	203641704	A	C	3'UTR			U343
NBEAL1	2	204082161	T	C	3'UTR			T98G
CYP20A1	2	204166655	T	G	3'UTR			T98G
PARD3B	2	205969188	T	C	Silent	c.543T>C	p.N181N	U373
INO80D	2	206927732	T	C	Silent	c.9A>G	p.E3E	T98G
ZDBF2	2	207179012	G	A	3'UTR			LN229
CREB1	2	208465119	G	A	3'UTR			U343
FAM119A	2	208476784	A	T	3'UTR			LN229;LN18
FAM119A	2	208478006	G	A	Missense_Mutation	c.421C>T	p.L141F	LN18
CRYGB	2	209007466	C	G	Missense_Mutation	c.424G>C	p.G142R	U343
PIKFYVE	2	209220299	A	G	3'UTR			U343
PTH2R	2	209358559	C	A	3'UTR			U373
MAP2	2	210597090	A	G	3'UTR			LN229
UNC80	2	210678451	G	A	Missense_Mutation	c.1086G>A	p.M362I	U373
UNC80	2	210861366	C	G	3'UTR			U343
MYL1	2	211155165	A	G	3'UTR			T98G
CPS1	2	211421335	G	A	5'UTR			LN229
CPS1	2	211483938	T	C	Intron			LN18
ERBB4	2	212240622	A	G	3'UTR			U343
ERBB4	2	212245690	A	G	3'UTR			U87
BARD1	2	215632206	A	G	Missense_Mutation	c.1568T>C	p.V523A	T98G
BARD1	2	215645735	G	C	Missense_Mutation	c.863C>G	p.S288C	LN18
ABCA12	2	215866331	T	C	Silent	c.2814A>G	p.E938E	U373
FN1	2	216226708	T	C	Missense_Mutation	c.7346A>G	p.H2449R	U343
FN1	2	216257823	G	A	Silent	c.3900C>T	p.I1300I	U373
TNS1	2	218665667	C	G	3'UTR			LN18
SLC11A1	2	219246968	G	A	5'UTR			T98G
VIL1	2	219283884	C	A	5'UTR			T98G
USP37	2	219318626	G	A	3'UTR			T98G
TTLL4	2	219617490	T	C	Missense_Mutation	c.2981T>C	p.F994S	T98G
CRYBA2	2	219855019	C	T	Silent	c.549G>A	p.Q183Q	U373
IHH	2	219919846	T	A	3'UTR			T98G
FAM134A	2	220049536	G	T	3'UTR			T98G
PTPRN	2	220154645	A	C	3'UTR			U87;T98G;U373
DES	2	220283376	G	A	Silent	c.192G>A	p.G64G	T98G
DES	2	220283377	G	A	Missense_Mutation	c.193G>A	p.G65S	T98G
SPEG	2	220357992	A	T	3'UTR			U343
SPEG	2	220358295	C	T	3'UTR			LN18
GMPPA	2	220366287	T	G	Missense_Mutation	c.228T>G	p.F76L	LN229
EPHA4	2	222283620	C	T	3'UTR			LN229
PAX3	2	223066536	C	A	3'UTR			U343
AP1S3	2	224621705	C	T	3'UTR			T98G;LN229
MRPL44	2	224831845	T	C	3'UTR			U343
KIAA1486	2	226517842	A	G	3'UTR			U343
COL4A4	2	227869687	T	A	3'UTR			T98G
COL4A4	2	227924858	G	C	Missense_Mutation	c.2158C>G	p.P720A	U373
TM4SF20	2	228243833	C	T	Nonsense_Mutation	c.152G>A	p.W51*	LN18
AGFG1	2	228418480	C	T	Missense_Mutation	c.1598C>T	p.A533V	LN18
AGFG1	2	228422187	C	T	3'UTR			T98G
AGFG1	2	228425323	G	T	3'UTR			U343
SLC19A3	2	228550981	C	A	3'UTR			LN18
TRIP12	2	230678674	G	T	Missense_Mutation	c.1754C>A	p.A585E	LN18
FBXO36	2	230876334	A	T	3'UTR			LN229
FBXO36	2	230876339	C	T	3'UTR			T98G;LN229
SLC16A14	2	230924024	G	T	Silent	c.45C>A	p.G15G	U343
SPATA3	2	231861071	T	C	Silent	c.123T>C	p.S41S	T98G;U343
C2orf52	2	232373637	G	A	3'UTR			U87;LN18
ALPPL2	2	233271853	G	A	Missense_Mutation	c.154G>A	p.A52T	U343
GIGYF2	2	233712244	A	C	Missense_Mutation	c.3647A>C	p.Q1216P	LN229
GIGYF2	2	233722924	C	A	3'UTR			T98G
GIGYF2	2	233723841	G	A	3'UTR			U343
ATG16L1	2	234203305	G	A	3'UTR			U343
DGKD	2	234378657	T	A	3'UTR			T98G
USP40	2	234460088	T	A	Missense_Mutation	c.771A>T	p.E257D	U343
UGT1A10	2	234545985	G	C	Missense_Mutation	c.817G>C	p.G273R	LN229
UGT1A4	2	234627599	C	T	Missense_Mutation	c.133C>T	p.R45W	U343
ARL4C	2	235402613	G	A	3'UTR			U343
CXCR7	2	237489813	G	C	Silent	c.705G>C	p.L235L	LN229
SCLY	2	239007278	C	A	3'UTR			T98G
SCLY	2	239007288	G	A	3'UTR			T98G
ESPNL	2	239040992	C	T	3'UTR			U373
PRR21	2	240981487	A	G	Missense_Mutation	c.913T>C	p.C305R	U87;LN18
PRR21	2	240981668	C	A	Silent	c.732G>T	p.T244T	T98G
PRR21	2	240982052	C	G	Silent	c.348G>C	p.S116S	T98G;U373
PRR21	2	240982199	A	C	Missense_Mutation	c.201T>G	p.C67W	U87;LN18
PRR21	2	240982247	A	G	Silent	c.153T>C	p.H51H	U87;LN18
PRR21	2	240982271	G	A	Silent	c.129C>T	p.H43H	U87;U373;LN18
DUSP28	2	241503165	G	A	3'UTR			LN18
AQP12B	2	241621869	G	A	Missense_Mutation	c.386C>T	p.T129M	T98G;U343
AQP12A	2	241631886	C	G	Silent	c.519C>G	p.P173P	LN229;U343
AQP12A	2	241631901	C	T	Silent	c.534C>T	p.P178P	LN229
KIF1A	2	241653480	C	T	3'UTR			U343
KIF1A	2	241656500	G	C	3'UTR			LN18
PASK	2	242045706	G	A	3'UTR			U343
HDLBP	2	242255089	A	G	5'UTR			U373
SEPT2	2	242275419	G	A	Missense_Mutation	c.247G>A	p.A83T	U373
BOK	2	242509574	G	A	Silent	c.384G>A	p.A128A	T98G
BOK	2	242509686	C	T	Missense_Mutation	c.496C>T	p.R166W	U87
THAP4	2	242545809	C	T	Silent	c.1320G>A	p.G440G	U373
LOC728323	2	243102218	A	T	RNA	c.877A>T		T98G
CNTN6	3	1369150	C	A	Missense_Mutation	c.1093C>A	p.Q365K	LN229
CNTN6	3	1427449	G	T	Missense_Mutation	c.2672G>T	p.S891I	LN18
SUMF1	3	4461766	T	C	Missense_Mutation	c.584A>G	p.D195G	LN18
ITPR1	3	4725969	G	A	Missense_Mutation	c.3476G>A	p.G1159E	LN229
ITPR1	3	4808245	A	G	Missense_Mutation	c.5432A>G	p.K1811R	LN18
SETD5	3	9517941	G	A	3'UTR			U343
RPUSD3	3	9880780	C	T	Missense_Mutation	c.800G>A	p.R267H	LN229
PRRT3	3	9991634	G	A	Nonsense_Mutation	c.166C>T	p.Q56*	LN18
FANCD2	3	10088404	C	T	Silent	c.1275C>T	p.Y425Y	U87;T98G;U343;U373;LN18
C3orf24	3	10123021	T	A	3'UTR			U373
GHRL	3	10334080	C	T	Intron			T98G
HRH1	3	11304207	C	G	3'UTR			LN18
VGLL4	3	11599935	A	C	3'UTR			U343
SYN2	3	12232271	G	A	3'UTR			U87
RPL32	3	12883062	G	A	5'Flank			LN18
TPRXL	3	14105897	C	G	Missense_Mutation	c.221C>G	p.P74R	T98G
TPRXL	3	14106075	C	T	Silent	c.399C>T	p.S133S	LN229
TPRXL	3	14106091	T	C	Missense_Mutation	c.415T>C	p.S139P	T98G
TPRXL	3	14106309	C	T	Silent	c.633C>T	p.S211S	T98G;U373;LN18
TPRXL	3	14106310	T	C	Missense_Mutation	c.634T>C	p.S212P	T98G;LN18
TPRXL	3	14106354	C	T	Silent	c.678C>T	p.S226S	T98G
XPC	3	14188826	G	A	Silent	c.2568C>T	p.L856L	U87
C3orf19	3	14714126	G	T	3'UTR			U343
FGD5	3	14860941	G	T	Silent	c.363G>T	p.V121V	T98G
FGD5	3	14861310	G	T	Missense_Mutation	c.732G>T	p.Q244H	LN18
METTL6	3	15451709	G	A	3'UTR			U343
DPH3	3	16299653	A	C	3'UTR			U373
DPH3	3	16300539	G	A	3'UTR			LN18
DPH3	3	16302035	A	T	3'UTR			T98G
KCNH8	3	19575182	G	A	Missense_Mutation	c.2915G>A	p.R972Q	T98G
KCNH8	3	19575772	C	G	3'UTR			LN18
EFHB	3	19975470	T	C	Missense_Mutation	c.41A>G	p.D14G	T98G
RAB5A	3	20026014	G	T	3'UTR			LN229
UBE2E2	3	23631407	G	A	3'UTR			U343
NR1D2	3	24020200	C	T	3'UTR			U373
THRB	3	24160170	T	C	3'UTR			U343
THRB	3	24162440	C	A	3'UTR			U343
EOMES	3	27758960	G	A	Silent	c.1662C>T	p.P554P	U343
RBMS3	3	29781217	G	A	Missense_Mutation	c.406G>A	p.E136K	LN229
GADL1	3	30842407	T	A	Missense_Mutation	c.1224A>T	p.R408S	U373
GADL1	3	30842408	C	T	Missense_Mutation	c.1223G>A	p.R408K	U373
ZNF860	3	32031962	A	G	Missense_Mutation	c.1391A>G	p.H464R	U343;LN18
GPD1L	3	32169619	A	T	Missense_Mutation	c.99A>T	p.K33N	U343
CLASP2	3	33538860	A	G	3'UTR			U87
STAC	3	36485006	G	C	Missense_Mutation	c.262G>C	p.A88P	LN18
TRANK1	3	36897121	G	A	Silent	c.2310C>T	p.P770P	LN229
TRANK1	3	36897248	G	A	Missense_Mutation	c.2183C>T	p.T728M	LN229
GOLGA4	3	37408032	A	G	3'UTR			LN18
GOLGA4	3	37408033	A	C	3'UTR			LN18
GOLGA4	3	37408043	C	A	3'UTR			LN229;LN18
GOLGA4	3	37408048	A	C	3'UTR			LN229;LN18
GOLGA4	3	37408053	A	T	3'UTR			LN18
GOLGA4	3	37408055	A	G	3'UTR			LN18
GOLGA4	3	37408063	A	T	3'UTR			LN229;LN18
GOLGA4	3	37408065	A	C	3'UTR			LN18
GOLGA4	3	37408082	C	A	3'UTR			LN18
GOLGA4	3	37408083	C	G	3'UTR			LN229;LN18
GOLGA4	3	37408094	C	T	3'UTR			LN18
GOLGA4	3	37408146	G	A	3'UTR			LN229;LN18
GOLGA4	3	37408164	T	A	3'UTR			LN229;LN18
DLEC1	3	38158576	G	T	Missense_Mutation	c.4290G>T	p.M1430I	LN18
OXSR1	3	38296480	C	T	3'UTR			U343
SCN10A	3	38753854	C	A	Missense_Mutation	c.3887G>T	p.S1296I	U343
TTC21A	3	39169953	G	T	Nonsense_Mutation	c.1675G>T	p.E559*	LN18
TTC21A	3	39177880	C	G	Missense_Mutation	c.2998C>G	p.L1000V	LN229
CSRNP1	3	39184217	C	A	3'UTR			U87
CX3CR1	3	39305413	C	A	3'UTR			LN18
CTNNB1	3	41281407	G	T	3'UTR			U87
NKTR	3	42688238	G	A	3'UTR			U373
ZBTB47	3	42706944	A	G	3'UTR			LN18
SNRK	3	43391965	A	G	3'UTR			U373
ABHD5	3	43760333	A	C	3'UTR			U373
ZNF660	3	44637531	C	G	3'UTR			LN229
ZNF502	3	44764222	G	C	3'UTR			U87
ZNF501	3	44775787	C	T	5'UTR			U87
KIAA1143	3	44791554	T	C	3'UTR			LN18
KIF15	3	44867648	A	G	Silent	c.2667A>G	p.K889K	LN18
ZDHHC3	3	44960187	C	T	3'UTR			LN18
CLEC3B	3	45067902	G	C	Silent	c.48G>C	p.L16L	U343
SACM1L	3	45772830	C	A	Missense_Mutation	c.959C>A	p.T320K	U373
SACM1L	3	45785869	T	C	3'UTR			U343
CCR5	3	46414752	T	C	Missense_Mutation	c.359T>C	p.I120T	U373
LRRC2	3	46559854	C	T	3'UTR			LN229
TDGF1	3	46623000	C	T	3'UTR			LN229
SETD2	3	47165691	C	A	Missense_Mutation	c.435G>T	p.K145N	T98G
KLHL18	3	47385972	C	A	3'UTR			U343
MAP4	3	48130681	G	A	Translation_Start_Site	c.-437C>T		LN229
ATRIP	3	48501234	C	T	Missense_Mutation	c.974C>T	p.S325L	LN229
WDR6	3	49049501	T	G	Silent	c.624T>G	p.G208G	LN229
MST1	3	49723800	C	G	Missense_Mutation	c.962G>C	p.W321S	LN18
RNF123	3	49753371	C	G	Missense_Mutation	c.3267C>G	p.I1089M	LN229
AMIGO3	3	49755217	G	A	3'UTR			LN18
SEMA3F	3	50225857	G	A	3'UTR			LN18
SEMA3B	3	50311197	G	T	Silent	c.930G>T	p.V310V	LN18
RASSF1	3	50375431	T	G	Missense_Mutation	c.274A>C	p.T92P	U87;LN229
CACNA2D2	3	50400468	A	G	3'UTR			U87
C3orf18	3	50603061	C	T	Missense_Mutation	c.70G>A	p.E24K	LN18
RBM15B	3	51430231	G	A	Silent	c.1401G>A	p.Q467Q	LN18
TLR9	3	52257156	C	A	Missense_Mutation	c.1176G>T	p.M392I	LN229
DNAH1	3	52383371	C	T	Missense_Mutation	c.2461C>T	p.R821C	LN18
NISCH	3	52522178	G	A	Silent	c.2670G>A	p.V890V	LN18
NEK4	3	52794915	G	C	Missense_Mutation	c.859C>G	p.Q287E	LN18
DCP1A	3	53320168	T	C	3'UTR			LN18
CACNA1D	3	53699739	C	A	Missense_Mutation	c.819C>A	p.H273Q	LN229
IL17RB	3	53899447	T	G	3'UTR			LN18
ACTR8	3	53902533	G	A	3'UTR			U373
WNT5A	3	55500473	A	G	3'UTR			U343
WNT5A	3	55501104	C	G	3'UTR			LN229
WNT5A	3	55502843	C	T	3'UTR			U87
C3orf63	3	56655922	A	T	3'UTR			LN229
DNAH12	3	57389137	G	A	Nonsense_Mutation	c.6790C>T	p.Q2264*	U87
DNAH12	3	57438710	C	A	Missense_Mutation	c.3577G>T	p.A1193S	T98G;LN229;U343;U373
SLMAP	3	57743346	C	T	5'UTR			U373
FAM107A	3	58552257	G	C	3'UTR			LN18
CADPS	3	62385092	C	T	Missense_Mutation	c.4051G>A	p.E1351K	LN18
CADPS	3	62503871	G	A	Silent	c.2346C>T	p.I782I	LN18
LOC285401	3	63109766	A	G	RNA	c.998A>G		U87
ATXN7	3	63988112	T	C	3'UTR			T98G
SLC25A26	3	66271193	A	G	5'UTR			U343
LRIG1	3	66430252	G	A	3'UTR			U343
FAM19A1	3	68594157	C	A	3'UTR			LN18
UBA3	3	69113220	T	G	Silent	c.471A>C	p.R157R	T98G
LMOD3	3	69157782	C	T	3'UTR			LN18
MITF	3	70008536	G	A	Missense_Mutation	c.1126G>A	p.E376K	U373
MITF	3	70014778	T	C	3'UTR			U343
FOXP1	3	71005566	C	T	3'UTR			LN229;U343
FOXP1	3	71026827	T	C	Silent	c.1395A>G	p.R465R	LN18
RYBP	3	72426054	G	C	3'UTR			U343
RYBP	3	72426072	T	A	3'UTR			U87
RYBP	3	72426075	T	A	3'UTR			U87
FLJ10213	3	73111089	A	G	5'UTR			U343
CNTN3	3	74313394	G	T	3'UTR			LN18
FAM86D	3	75471102	G	A	3'UTR			U373
FAM86D	3	75471122	G	A	3'UTR			U373
FAM86D	3	75471153	T	C	3'UTR			T98G;U373
FAM86D	3	75471192	A	T	3'UTR			U373
FAM86D	3	75475685	A	G	Missense_Mutation	c.553T>C	p.W185R	T98G;LN229;U343
FAM86D	3	75481976	G	T	5'UTR			T98G;U373
FAM86D	3	75484101	A	G	5'UTR			LN18
FAM86D	3	75484244	A	G	5'UTR			U87;T98G;LN229;U343
FRG2C	3	75713597	C	A	Missense_Mutation	c.67C>A	p.P23T	LN229
FRG2C	3	75713633	G	C	Missense_Mutation	c.103G>C	p.D35H	U373
FRG2C	3	75714819	G	A	Missense_Mutation	c.476G>A	p.R159Q	U87;T98G;LN229;U343;U373;LN18
FRG2C	3	75714835	C	T	Silent	c.492C>T	p.A164A	U87;T98G;LN229;U343;U373;LN18
FRG2C	3	75714923	G	C	Missense_Mutation	c.580G>C	p.V194L	U373
ZNF717	3	75786163	C	T	Missense_Mutation	c.2611G>A	p.E871K	U87;U343;U373;LN18
ZNF717	3	75786230	C	T	Silent	c.2544G>A	p.R848R	LN229;U343;U373;LN18
ZNF717	3	75786264	G	T	Missense_Mutation	c.2510C>A	p.T837K	U343
ZNF717	3	75786288	A	G	Missense_Mutation	c.2486T>C	p.L829P	U87;T98G;LN229;U343;U373;LN18
ZNF717	3	75786302	G	A	Silent	c.2472C>T	p.S824S	U87;U373
ZNF717	3	75786337	G	A	Missense_Mutation	c.2437C>T	p.P813S	U87;LN229;LN18
ZNF717	3	75786354	G	A	Missense_Mutation	c.2420C>T	p.T807I	U87;LN229;U343;LN18
ZNF717	3	75786355	T	A	Missense_Mutation	c.2419A>T	p.T807S	T98G;U343;U373;LN18
ZNF717	3	75786381	T	C	Missense_Mutation	c.2393A>G	p.K798R	U87;T98G;LN229;U343;U373
ZNF717	3	75786403	A	T	Missense_Mutation	c.2371T>A	p.C791S	T98G;U343;U373;LN18
ZNF717	3	75786438	G	A	Missense_Mutation	c.2336C>T	p.T779I	U87;T98G;U343;U373;LN18
ZNF717	3	75786440	C	T	Silent	c.2334G>A	p.G778G	U87;T98G;LN229;U343;U373;LN18
ZNF717	3	75786450	G	A	Missense_Mutation	c.2324C>T	p.T775M	U87;T98G;U343;U373;LN18
ZNF717	3	75786506	T	C	Silent	c.2268A>G	p.K756K	U87;T98G;LN229;U343;U373;LN18
ZNF717	3	75786521	G	A	Silent	c.2253C>T	p.T751T	U87;U343;U373;LN18
ZNF717	3	75786533	T	G	Silent	c.2241A>C	p.V747V	U87;T98G;LN229;U373;LN18
ZNF717	3	75786628	G	C	Missense_Mutation	c.2146C>G	p.Q716E	U87;T98G
ZNF717	3	75786687	A	T	Missense_Mutation	c.2087T>A	p.L696H	U87;T98G;LN229;U343;U373;LN18
ZNF717	3	75786737	A	T	Missense_Mutation	c.2037T>A	p.N679K	U87;T98G;LN229;U343;U373;LN18
ZNF717	3	75786741	A	G	Missense_Mutation	c.2033T>C	p.M678T	U87;T98G;LN229;U343;U373;LN18
ZNF717	3	75786754	G	T	Missense_Mutation	c.2020C>A	p.R674S	U87;T98G;LN229;U343;U373;LN18
ZNF717	3	75786802	G	C	Missense_Mutation	c.1972C>G	p.R658G	LN18
ZNF717	3	75786802	G	A	Missense_Mutation	c.1972C>T	p.R658C	U87;U343;U373
ZNF717	3	75787015	C	T	Missense_Mutation	c.1759G>A	p.G587S	LN229;LN18
ZNF717	3	75787159	C	T	Missense_Mutation	c.1615G>A	p.E539K	U87;U373;LN18
ZNF717	3	75787225	G	A	Missense_Mutation	c.1549C>T	p.R517C	U87;U373
ZNF717	3	75787251	T	C	Missense_Mutation	c.1523A>G	p.E508G	U87;U373
ZNF717	3	75787253	G	A	Silent	c.1521C>T	p.Y507Y	U87;U373;LN18
ZNF717	3	75787269	G	A	Missense_Mutation	c.1505C>T	p.T502I	U343
ZNF717	3	75787277	C	T	Nonsense_Mutation	c.1497G>A	p.W499*	U87;U373;LN18
ZNF717	3	75787280	T	C	Silent	c.1494A>G	p.Q498Q	U87;U373;LN18
ZNF717	3	75787299	G	A	Missense_Mutation	c.1475C>T	p.S492L	U343
ZNF717	3	75787313	C	G	Silent	c.1461G>C	p.T487T	U343;LN18
ZNF717	3	75787319	C	T	Silent	c.1455G>A	p.G485G	U373
ZNF717	3	75787335	T	G	Missense_Mutation	c.1439A>C	p.E480A	U373
ZNF717	3	75787338	T	C	Missense_Mutation	c.1436A>G	p.Y479C	U343
ZNF717	3	75787405	C	T	Missense_Mutation	c.1369G>A	p.G457R	U87;T98G;LN229;U343;U373;LN18
ZNF717	3	75787416	C	T	Missense_Mutation	c.1358G>A	p.C453Y	U87;LN229
ZNF717	3	75787427	T	C	Silent	c.1347A>G	p.K449K	U87;T98G;LN229;U343;U373;LN18
ZNF717	3	75787464	C	T	Missense_Mutation	c.1310G>A	p.R437K	U87;T98G;LN229;U343;U373;LN18
ZNF717	3	75787486	C	T	Missense_Mutation	c.1288G>A	p.E430K	U87;T98G;LN229;U343;U373;LN18
ZNF717	3	75787490	A	T	Nonsense_Mutation	c.1284T>A	p.C428*	T98G;U343;U373;LN18
ZNF717	3	75787581	C	T	Missense_Mutation	c.1193G>A	p.S398N	U373
ZNF717	3	75787770	C	T	Missense_Mutation	c.1004G>A	p.G335E	U87;LN229;U373;LN18
ZNF717	3	75787864	T	A	Missense_Mutation	c.910A>T	p.M304L	T98G;U343;LN18
ZNF717	3	75787962	G	C	Missense_Mutation	c.812C>G	p.T271S	U87;T98G;LN229;U343;U373;LN18
ZNF717	3	75788023	C	T	Missense_Mutation	c.751G>A	p.V251I	U87;T98G;LN229;U343;U373;LN18
ZNF717	3	75788028	G	C	Nonsense_Mutation	c.746C>G	p.S249*	U87;U343;U373;LN18
ZNF717	3	75788028	G	A	Missense_Mutation	c.746C>T	p.S249L	LN229
ZNF717	3	75788033	A	T	Missense_Mutation	c.741T>A	p.N247K	LN229
ZNF717	3	75788130	C	A	Missense_Mutation	c.644G>T	p.G215V	U87;T98G;U343;U373;LN18
ZNF717	3	75788158	G	C	Missense_Mutation	c.616C>G	p.L206V	U87;T98G
ZNF717	3	75788316	C	T	Missense_Mutation	c.458G>A	p.G153E	U87;U343;U373
ZNF717	3	75788363	G	C	Missense_Mutation	c.411C>G	p.N137K	U87;LN229
ZNF717	3	75788382	C	T	Missense_Mutation	c.392G>A	p.G131E	T98G;LN18
ZNF717	3	75788390	A	C	Silent	c.384T>G	p.V128V	T98G;U343;LN18
ZNF717	3	75788432	T	A	Missense_Mutation	c.342A>T	p.Q114H	U87;LN229;LN18
ZNF717	3	75788434	G	T	Missense_Mutation	c.340C>A	p.Q114K	U87;U343;U373;LN18
ZNF717	3	75788489	C	T	Silent	c.285G>A	p.Q95Q	LN229
ZNF717	3	75790448	T	C	Missense_Mutation	c.256A>G	p.T86A	T98G;U343
ZNF717	3	75790797	C	T	Missense_Mutation	c.148G>A	p.V50M	T98G;U373;LN18
ZNF717	3	75790814	C	T	Missense_Mutation	c.131G>A	p.R44K	T98G;U373;LN18
ROBO2	3	77695851	T	A	3'UTR			LN229
GBE1	3	81635280	T	C	Missense_Mutation	c.1298A>G	p.Y433C	LN18
VGLL3	3	86990233	T	C	3'UTR			LN229
CGGBP1	3	88102444	A	G	3'UTR			U87
ZNF654	3	88192760	T	C	3'UTR			U87
EPHA3	3	89448536	G	T	Missense_Mutation	c.1500G>T	p.K500N	U87
EPHA3	3	89530280	T	G	3'UTR			LN18
EPHA3	3	89531028	T	C	3'UTR			LN229
NSUN3	3	93803112	G	A	Missense_Mutation	c.284G>A	p.R95K	U343
EPHA6	3	97439165	T	G	Missense_Mutation	c.2845T>G	p.S949A	LN18
OR5H14	3	97868373	C	T	Silent	c.144C>T	p.V48V	LN18
OR5H6	3	97983315	G	T	Missense_Mutation	c.187G>T	p.V63F	LN18
OR5H2	3	98002660	T	A	Missense_Mutation	c.929T>A	p.V310E	U373
OR5K3	3	98110089	A	G	Missense_Mutation	c.580A>G	p.I194V	T98G
CPOX	3	98298769	T	G	3'UTR			LN18
DCBLD2	3	98519480	C	T	Missense_Mutation	c.1801G>A	p.E601K	U87
LNP1	3	100170634	T	C	Silent	c.228T>C	p.F76F	LN18
ABI3BP	3	100523693	G	A	Missense_Mutation	c.1690C>T	p.R564C	U343
SENP7	3	101044746	G	T	3'UTR			LN18
PCNP	3	101312829	A	G	3'UTR			LN18
LOC285359	3	101431291	C	T	RNA	c.14C>T		U373
ZPLD1	3	102153948	G	C	Intron			U373
ZPLD1	3	102176682	C	T	Silent	c.567C>T	p.N189N	LN18
ZPLD1	3	102196651	C	T	3'UTR			T98G
CBLB	3	105587792	C	T	5'UTR			U373
BBX	3	107493693	C	T	Silent	c.2043C>T	p.D681D	U343
MYH15	3	108188945	A	G	Missense_Mutation	c.1558T>C	p.W520R	U373
KIAA1524	3	108301845	G	T	Missense_Mutation	c.336C>A	p.H112Q	LN229
C3orf66	3	108902394	T	A	RNA	c.810T>A		T98G
C3orf66	3	108902399	C	T	RNA	c.815C>T		T98G
C3orf66	3	108902402	A	C	RNA	c.818A>C		T98G
C3orf66	3	108902403	G	A	RNA	c.819G>A		T98G
CD96	3	111260936	C	T	Translation_Start_Site	c.-159C>T		U343
CD96	3	111369124	C	T	3'UTR			U87
SLC9A10	3	111958734	C	A	Missense_Mutation	c.1399G>T	p.D467Y	LN229
SLC35A5	3	112301545	A	G	Missense_Mutation	c.1237A>G	p.K413E	LN18
SLC35A5	3	112301599	T	C	3'UTR			U87
C3orf17	3	112722388	T	A	3'UTR			U87
SIDT1	3	113347605	T	A	3'UTR			T98G
ATP6V1A	3	113524266	G	C	Missense_Mutation	c.1655G>C	p.R552P	U87;T98G;U373;LN18
QTRTD1	3	113789576	A	G	Missense_Mutation	c.437A>G	p.D146G	U343
LSAMP	3	115522328	T	G	RNA	c.1691A>C		U343
LSAMP	3	115525440	C	A	5'Flank			LN229
LSAMP	3	115525855	A	G	5'Flank			LN18
IGSF11	3	118619548	C	G	3'UTR			T98G
IGSF11	3	118619811	G	A	3'UTR			U343
IGSF11	3	118620903	C	T	3'UTR			LN229
KTELC1	3	119211929	G	A	3'UTR			LN18
PLA1A	3	119327758	G	A	Silent	c.417G>A	p.L139L	LN229
NR1I2	3	119534660	G	A	Missense_Mutation	c.1142G>A	p.R381Q	U373
LRRC58	3	120046094	C	T	3'UTR			U343
LRRC58	3	120046559	T	C	3'UTR			U343
GTF2E1	3	120500557	C	T	3'UTR			U87;U343
GTF2E1	3	120500562	C	T	3'UTR			U87
KPNA1	3	122143568	G	T	3'UTR			U343
PARP15	3	122324875	G	C	Missense_Mutation	c.279G>C	p.L93F	LN229
LOC100129550	3	122608913	G	A	3'UTR			U343
MYLK	3	123339137	G	A	Missense_Mutation	c.5285C>T	p.A1762V	U87
MYLK	3	123444801	C	T	Nonsense_Mutation	c.1641G>A	p.W547*	U343
KALRN	3	124141799	C	T	Missense_Mutation	c.2677C>T	p.R893C	T98G
KALRN	3	124160883	G	A	Missense_Mutation	c.3284G>A	p.R1095Q	T98G
MUC13	3	124646722	G	A	Silent	c.168C>T	p.T56T	U343
ZXDC	3	126160744	C	G	Missense_Mutation	c.2258G>C	p.S753T	U87
UROC1	3	126200898	G	A	3'UTR			LN18
MGLL	3	127409602	G	A	3'UTR			U343
MGLL	3	127410934	C	T	3'UTR			T98G
KBTBD12	3	127703752	A	G	3'UTR			LN18
RAB43	3	128808768	G	A	3'UTR			U343
IFT122	3	129159153	C	G	5'UTR			U343;U373
IFT122	3	129214358	T	C	Missense_Mutation	c.2116T>C	p.F706L	U87
RHO	3	129252461	G	T	Missense_Mutation	c.947G>T	p.C316F	LN229
LOC729375	3	129817351	C	G	RNA	c.1160G>C		LN18
LOC729375	3	129817652	C	A	RNA	c.859G>T		T98G
COL29A1	3	130188060	G	A	Silent	c.7212G>A	p.L2404L	LN229
ASTE1	3	130743070	G	T	Missense_Mutation	c.1081C>A	p.Q361K	LN18
DNAJC13	3	132257539	G	A	3'UTR			U373
ACAD11	3	132280047	G	T	Missense_Mutation	c.2016C>A	p.H672Q	LN18
TMEM108	3	133099789	G	A	Missense_Mutation	c.1234G>A	p.D412N	U343
TMEM108	3	133116011	A	G	3'UTR			U343
CDV3	3	133306085	T	A	Intron			U87
RAB6B	3	133543998	C	T	3'UTR			U343
CEP63	3	134277013	G	C	Missense_Mutation	c.1497G>C	p.Q499H	U343
KY	3	134322008	A	T	3'UTR			U343
PPP2R3A	3	135863965	T	C	Missense_Mutation	c.3410T>C	p.L1137P	U343
MSL2	3	135868443	G	A	3'UTR			LN229
MSL2	3	135869607	A	G	3'UTR			LN18
STAG1	3	136056630	C	T	3'UTR			U87
TXNDC6	3	137980743	G	A	3'UTR			LN229
ESYT3	3	138191420	C	G	Silent	c.1956C>G	p.T652T	LN229
PIK3CB	3	138374293	C	T	Missense_Mutation	c.3151G>A	p.E1051K	LN18
CLSTN2	3	140123494	T	C	Missense_Mutation	c.523T>C	p.Y175H	LN18
CLSTN2	3	140139977	G	A	Silent	c.648G>A	p.R216R	U343
CLSTN2	3	140285666	G	C	3'UTR			U343
ZBTB38	3	141164514	A	G	Missense_Mutation	c.3284A>G	p.H1095R	LN18
XRN1	3	142026396	A	G	3'UTR			U87
XRN1	3	142029287	C	A	3'UTR			U373
ATR	3	142180851	C	G	Missense_Mutation	c.7123G>C	p.G2375R	LN229
PLS1	3	142342403	A	C	Intron			U343
PLSCR5	3	146309539	T	G	Missense_Mutation	c.583A>C	p.T195P	U343
ZIC4	3	147105746	C	A	3'UTR			U87
HPS3	3	148890117	A	T	3'UTR			U343
C3orf16	3	149485117	T	C	Silent	c.1332A>G	p.T444T	LN229
TSC22D2	3	150177356	G	T	3'UTR			U87;LN229
TSC22D2	3	150177373	G	T	3'UTR			U87;LN229;U343
TSC22D2	3	150177375	C	T	3'UTR			LN229
GPR171	3	150916146	C	T	3'UTR			U87
MED12L	3	151151658	A	T	3'UTR			LN18
IGSF10	3	151162844	C	T	Missense_Mutation	c.4925G>A	p.R1642K	LN18
LOC201651	3	151501808	G	A	RNA	c.415G>A		U87
LOC401093	3	151982491	G	A	3'UTR			U373
LOC401093	3	151983176	A	T	3'UTR			LN229
LOC401093	3	151985418	C	T	3'UTR			U343
MBNL1	3	152180928	C	T	3'UTR			U373
MBNL1	3	152182874	G	A	3'UTR			U343
RAP2B	3	152881444	A	T	3'UTR			U87;LN229
GPR149	3	154146894	C	A	Missense_Mutation	c.511G>T	p.G171C	T98G
MME	3	154899220	C	T	3'UTR			T98G
SSR3	3	156259615	C	A	3'UTR			U87
TIPARP	3	156424125	G	T	3'UTR			T98G
Unknown	3	156528607	T	A	Intron			U343
CCNL1	3	156877807	C	T	Missense_Mutation	c.77G>A	p.S26N	LN229
VEPH1	3	157099115	C	T	Missense_Mutation	c.957G>A	p.M319I	U373
IFT80	3	159995413	G	A	Nonsense_Mutation	c.1882C>T	p.R628*	LN18
TRIM59	3	160154264	T	C	3'UTR			U343
B3GALNT1	3	160802572	A	G	3'UTR			LN18
B3GALNT1	3	160802767	A	C	3'UTR			U343
B3GALNT1	3	160823055	C	T	5'Flank			U343
NMD3	3	160939113	C	T	5'UTR			U343
NMD3	3	160960409	C	T	Missense_Mutation	c.985C>T	p.R329C	U343
OTOL1	3	161221313	A	C	Missense_Mutation	c.1017A>C	p.R339S	U343
SI	3	164783055	A	G	Silent	c.801T>C	p.P267P	U87
SLITRK3	3	164904653	A	G	3'UTR			LN18
WDR49	3	167319961	T	G	Missense_Mutation	c.206A>C	p.Q69P	LN18
GOLIM4	3	167742734	T	C	Silent	c.1773A>G	p.E591E	U373
SAMD7	3	169639018	A	G	Missense_Mutation	c.103A>G	p.T35A	U373
PHC3	3	169807733	G	A	3'UTR			U87
PHC3	3	169809111	T	G	3'UTR			T98G
PRKCI	3	169953080	G	A	Missense_Mutation	c.164G>A	p.R55Q	T98G
SKIL	3	170110594	C	A	3'UTR			LN18
CLDN11	3	170152256	C	G	3'UTR			U343
SLC7A14	3	170183878	C	T	3'UTR			T98G
EIF5A2	3	170606756	G	C	3'UTR			LN18
FNDC3B	3	172116801	T	A	3'UTR			U343
NLGN1	3	173998907	C	A	Nonsense_Mutation	c.2286C>A	p.Y762*	LN18
NAALADL2	3	175520838	A	G	Missense_Mutation	c.2235A>G	p.I745M	T98G
NAALADL2	3	175521637	G	A	3'UTR			LN18
NAALADL2	3	175521638	C	A	3'UTR			LN18
NAALADL2	3	175521644	A	G	3'UTR			LN18
NAALADL2	3	175521645	A	C	3'UTR			LN18
NAALADL2	3	175521648	G	T	3'UTR			LN18
NAALADL2	3	175521649	C	T	3'UTR			LN18
NAALADL2	3	175521655	T	G	3'UTR			LN18
NAALADL2	3	175521656	T	C	3'UTR			LN18
TBL1XR1	3	176742525	C	A	3'UTR			U87
ZNF639	3	179052328	T	G	3'UTR			T98G
GNB4	3	179114862	A	T	3'UTR			U343
TTC14	3	180326177	A	T	Intron			U373
TTC14	3	180326181	A	T	Intron			U343
KLHL24	3	183400731	T	C	3'UTR			LN229
CLCN2	3	184075454	G	A	Silent	c.726C>T	p.A242A	T98G
POLR2H	3	184086184	C	T	3'UTR			U343
CHRD	3	184107220	A	G	3'UTR			U343
C3orf70	3	184798565	G	A	3'UTR			U373
TMEM41A	3	185208773	C	T	3'UTR			U373
IGF2BP2	3	185362986	T	G	3'UTR			LN18
ETV5	3	185764636	G	A	3'UTR			T98G
ETV5	3	185765065	T	A	3'UTR			U343
ETV5	3	185765654	A	C	3'UTR			LN229
DGKG	3	185985555	T	C	Silent	c.1128A>G	p.K376K	LN18
DNAJB11	3	186288680	A	G	5'UTR			U373
Unknown	3	186462170	G	A	IGR			LN18
RFC4	3	186507968	G	C	Missense_Mutation	c.959C>G	p.S320C	LN229
MASP1	3	186944295	G	A	Silent	c.1455C>T	p.I485I	LN229
MASP1	3	186944297	T	G	Missense_Mutation	c.1453A>C	p.I485L	U87
LPP	3	187896855	T	A	Intron			LN229
LPP	3	188596547	T	A	3'UTR			U87;LN229;U373
TP63	3	189598920	T	A	Intron			U373
TP63	3	189613364	G	A	3'UTR			LN18
TP63	3	189614230	T	G	3'UTR			LN229
TMEM207	3	190159242	T	A	Missense_Mutation	c.143A>T	p.N48I	U343
CCDC50	3	191114583	T	C	3'UTR			T98G
FGF12	3	191860668	G	A	3'UTR			U87
C3orf59	3	192635916	C	G	5'UTR			LN229
CPN2	3	194063149	C	T	Missense_Mutation	c.283G>A	p.G95R	LN18
ATP13A3	3	194124646	T	G	3'UTR			T98G
ATP13A3	3	194124657	T	G	3'UTR			T98G
LSG1	3	194371645	C	T	Missense_Mutation	c.1384G>A	p.D462N	U343
SDHAP2	3	195384954	C	A	5'UTR			LN18
SDHAP2	3	195384959	A	T	5'UTR			LN18
SDHAP2	3	195384968	G	T	5'UTR			LN18
SDHAP2	3	195384977	G	T	5'UTR			LN18
SDHAP2	3	195384986	C	T	5'UTR			LN18
SDHAP2	3	195400825	T	A	Missense_Mutation	c.121T>A	p.C41S	U373
MUC20	3	195451108	G	A	Intron			U373
MUC20	3	195452689	C	T	Silent	c.702C>T	p.D234D	T98G;U373
MUC20	3	195452799	C	T	Missense_Mutation	c.812C>T	p.T271I	T98G;U373
MUC20	3	195452805	T	C	Missense_Mutation	c.818T>C	p.L273P	LN18
MUC20	3	195452951	G	C	Missense_Mutation	c.964G>C	p.D322H	U87;T98G;LN229;U343;U373
MUC20	3	195453310	G	A	Silent	c.1323G>A	p.P441P	LN18
MUC20	3	195453406	G	C	Silent	c.1419G>C	p.T473T	U87
MUC20	3	195453412	C	T	Silent	c.1425C>T	p.A475A	U87
MUC4	3	195501074	G	C	Missense_Mutation	c.12662C>G	p.P4221R	U343
MUC4	3	195505742	G	C	Missense_Mutation	c.12325C>G	p.H4109D	T98G
MUC4	3	195505774	G	T	Missense_Mutation	c.12293C>A	p.P4098H	LN18
MUC4	3	195505822	G	A	Missense_Mutation	c.12245C>T	p.P4082L	LN18
MUC4	3	195505835	C	T	Missense_Mutation	c.12232G>A	p.A4078T	LN18
MUC4	3	195505836	G	C	Missense_Mutation	c.12231C>G	p.H4077Q	U87;T98G;U373;LN18
MUC4	3	195505838	G	C	Missense_Mutation	c.12229C>G	p.H4077D	LN18
MUC4	3	195505855	G	T	Missense_Mutation	c.12212C>A	p.S4071Y	LN18
MUC4	3	195505877	G	A	Missense_Mutation	c.12190C>T	p.P4064S	U373
MUC4	3	195505886	C	G	Missense_Mutation	c.12181G>C	p.D4061H	U373
MUC4	3	195505892	T	A	Missense_Mutation	c.12175A>T	p.T4059S	U373
MUC4	3	195505909	C	T	Missense_Mutation	c.12158G>A	p.S4053N	T98G;LN18
MUC4	3	195505909	C	A	Missense_Mutation	c.12158G>T	p.S4053I	U373
MUC4	3	195505910	T	C	Missense_Mutation	c.12157A>G	p.S4053G	T98G;U373;LN18
MUC4	3	195505930	C	G	Missense_Mutation	c.12137G>C	p.G4046A	T98G;U373;LN18
MUC4	3	195505932	G	C	Missense_Mutation	c.12135C>G	p.H4045Q	T98G;U373
MUC4	3	195505944	C	T	Silent	c.12123G>A	p.V4041V	T98G;U373
MUC4	3	195505945	A	G	Missense_Mutation	c.12122T>C	p.V4041A	T98G;U373
MUC4	3	195505955	C	T	Missense_Mutation	c.12112G>A	p.A4038T	T98G;LN229;U373
MUC4	3	195505960	G	C	Missense_Mutation	c.12107C>G	p.T4036S	T98G;U373
MUC4	3	195506005	A	C	Missense_Mutation	c.12062T>G	p.I4021S	LN18
MUC4	3	195506007	G	A	Silent	c.12060C>T	p.T4020T	LN18
MUC4	3	195506037	G	T	Silent	c.12030C>A	p.S4010S	T98G;LN229;U343;U373
MUC4	3	195506060	C	G	Missense_Mutation	c.12007G>C	p.V4003L	U343
MUC4	3	195506076	C	G	Missense_Mutation	c.11991G>C	p.Q3997H	U343
MUC4	3	195506099	T	G	Missense_Mutation	c.11968A>C	p.T3990P	U343
MUC4	3	195506099	T	C	Missense_Mutation	c.11968A>G	p.T3990A	T98G;U373
MUC4	3	195506102	C	T	Missense_Mutation	c.11965G>A	p.D3989N	U343
MUC4	3	195506118	C	G	Silent	c.11949G>C	p.T3983T	T98G;U373
MUC4	3	195506146	A	G	Missense_Mutation	c.11921T>C	p.L3974P	T98G;U373
MUC4	3	195506147	G	T	Missense_Mutation	c.11920C>A	p.L3974I	T98G;U373
MUC4	3	195506149	C	T	Missense_Mutation	c.11918G>A	p.S3973N	T98G;U373
MUC4	3	195506267	C	T	Missense_Mutation	c.11800G>A	p.A3934T	T98G;U373
MUC4	3	195506293	T	C	Missense_Mutation	c.11774A>G	p.N3925S	LN229
MUC4	3	195506302	G	T	Missense_Mutation	c.11765C>A	p.P3922H	LN229
MUC4	3	195506303	G	T	Missense_Mutation	c.11764C>A	p.P3922T	U343
MUC4	3	195506306	G	C	Missense_Mutation	c.11761C>G	p.L3921V	LN229
MUC4	3	195506315	T	C	Missense_Mutation	c.11752A>G	p.T3918A	LN229;U343
MUC4	3	195506339	T	G	Missense_Mutation	c.11728A>C	p.T3910P	T98G
MUC4	3	195506357	G	A	Missense_Mutation	c.11710C>T	p.P3904S	U373
MUC4	3	195506364	G	C	Missense_Mutation	c.11703C>G	p.H3901Q	T98G;U373
MUC4	3	195506387	G	T	Missense_Mutation	c.11680C>A	p.P3894T	U373
MUC4	3	195506410	G	A	Missense_Mutation	c.11657C>T	p.A3886V	T98G;U373
MUC4	3	195506469	G	A	Silent	c.11598C>T	p.S3866S	T98G;LN18
MUC4	3	195506499	G	A	Silent	c.11568C>T	p.P3856P	T98G;LN229;U343;U373;LN18
MUC4	3	195506507	C	T	Missense_Mutation	c.11560G>A	p.A3854T	T98G;LN229;U373
MUC4	3	195506516	T	A	Missense_Mutation	c.11551A>T	p.T3851S	U373
MUC4	3	195506517	G	A	Silent	c.11550C>T	p.S3850S	LN229
MUC4	3	195506522	C	A	Missense_Mutation	c.11545G>T	p.A3849S	T98G;U373
MUC4	3	195506549	A	G	Missense_Mutation	c.11518T>C	p.S3840P	LN229;U343;LN18
MUC4	3	195506555	C	T	Missense_Mutation	c.11512G>A	p.A3838T	U343
MUC4	3	195506556	G	A	Silent	c.11511C>T	p.H3837H	T98G;LN18
MUC4	3	195506558	G	C	Missense_Mutation	c.11509C>G	p.H3837D	U343
MUC4	3	195506569	A	G	Missense_Mutation	c.11498T>C	p.V3833A	T98G;LN229;U343
MUC4	3	195506581	T	C	Missense_Mutation	c.11486A>G	p.D3829G	U343
MUC4	3	195506582	C	T	Missense_Mutation	c.11485G>A	p.D3829N	T98G;U343;U373
MUC4	3	195506583	G	A	Silent	c.11484C>T	p.T3828T	T98G
MUC4	3	195506590	G	A	Missense_Mutation	c.11477C>T	p.P3826L	T98G;U373
MUC4	3	195506597	G	A	Missense_Mutation	c.11470C>T	p.P3824S	U343
MUC4	3	195506603	T	C	Missense_Mutation	c.11464A>G	p.T3822A	T98G;U373;LN18
MUC4	3	195506606	C	G	Missense_Mutation	c.11461G>C	p.D3821H	T98G;U373;LN18
MUC4	3	195506610	T	G	Silent	c.11457A>C	p.T3819T	T98G;U373
MUC4	3	195506626	G	A	Missense_Mutation	c.11441C>T	p.T3814I	T98G;U373
MUC4	3	195506627	T	G	Missense_Mutation	c.11440A>C	p.T3814P	T98G;U373;LN18
MUC4	3	195506650	G	A	Missense_Mutation	c.11417C>T	p.A3806V	U373
MUC4	3	195506740	G	C	Missense_Mutation	c.11327C>G	p.P3776R	LN229
MUC4	3	195506746	G	A	Missense_Mutation	c.11321C>T	p.A3774V	T98G;U373
MUC4	3	195506747	C	T	Missense_Mutation	c.11320G>A	p.A3774T	LN229;U343
MUC4	3	195506752	C	T	Missense_Mutation	c.11315G>A	p.R3772H	LN229;U343
MUC4	3	195506775	G	A	Silent	c.11292C>T	p.T3764T	T98G;LN229;U373
MUC4	3	195506917	A	C	Missense_Mutation	c.11150T>G	p.I3717S	T98G;U343;U373
MUC4	3	195506940	G	C	Missense_Mutation	c.11127C>G	p.H3709Q	U373;LN18
MUC4	3	195506946	T	G	Silent	c.11121A>C	p.T3707T	U373
MUC4	3	195506967	G	A	Silent	c.11100C>T	p.T3700T	U373
MUC4	3	195506974	G	A	Missense_Mutation	c.11093C>T	p.P3698L	T98G;LN18
MUC4	3	195506982	G	C	Silent	c.11085C>G	p.T3695T	U343;U373
MUC4	3	195506983	G	A	Missense_Mutation	c.11084C>T	p.T3695I	LN229;U343;U373
MUC4	3	195506987	T	C	Missense_Mutation	c.11080A>G	p.T3694A	T98G
MUC4	3	195506990	C	G	Missense_Mutation	c.11077G>C	p.D3693H	T98G
MUC4	3	195507001	A	G	Missense_Mutation	c.11066T>C	p.V3689A	LN18
MUC4	3	195507062	C	T	Missense_Mutation	c.11005G>A	p.D3669N	LN229;U343;U373
MUC4	3	195507189	G	A	Silent	c.10878C>T	p.S3626S	U373
MUC4	3	195507193	G	A	Missense_Mutation	c.10874C>T	p.A3625V	T98G;LN229;U373
MUC4	3	195507228	G	C	Missense_Mutation	c.10839C>G	p.H3613Q	T98G;U373;LN18
MUC4	3	195507242	C	A	Missense_Mutation	c.10825G>T	p.A3609S	T98G;U373;LN18
MUC4	3	195507251	G	T	Missense_Mutation	c.10816C>A	p.P3606T	U343;U373
MUC4	3	195507262	T	G	Missense_Mutation	c.10805A>C	p.H3602P	LN229;U343;U373
MUC4	3	195507323	T	C	Missense_Mutation	c.10744A>G	p.T3582A	T98G;LN18
MUC4	3	195507324	G	C	Missense_Mutation	c.10743C>G	p.H3581Q	T98G;LN18
MUC4	3	195507379	G	C	Missense_Mutation	c.10688C>G	p.T3563R	U343;U373
MUC4	3	195507385	G	A	Missense_Mutation	c.10682C>T	p.A3561V	T98G;U373
MUC4	3	195507398	C	T	Missense_Mutation	c.10669G>A	p.D3557N	T98G;U373;LN18
MUC4	3	195507399	C	G	Silent	c.10668G>C	p.T3556T	T98G;U373;LN18
MUC4	3	195507406	G	A	Missense_Mutation	c.10661C>T	p.P3554L	T98G;U373;LN18
MUC4	3	195507412	C	G	Missense_Mutation	c.10655G>C	p.R3552P	T98G;U373;LN18
MUC4	3	195507422	C	G	Missense_Mutation	c.10645G>C	p.D3549H	T98G;U373;LN18
MUC4	3	195507445	T	A	Missense_Mutation	c.10622A>T	p.D3541V	T98G;U373;LN18
MUC4	3	195507475	G	C	Missense_Mutation	c.10592C>G	p.T3531R	LN229;U343;U373
MUC4	3	195507694	A	G	Missense_Mutation	c.10373T>C	p.L3458P	T98G;U343;U373
MUC4	3	195507702	G	C	Silent	c.10365C>G	p.T3455T	T98G;U343;U373
MUC4	3	195507717	G	T	Silent	c.10350C>A	p.S3450S	T98G;LN229;U373
MUC4	3	195507721	A	G	Missense_Mutation	c.10346T>C	p.V3449A	LN18
MUC4	3	195507731	G	A	Missense_Mutation	c.10336C>T	p.L3446F	T98G;U343
MUC4	3	195507744	A	C	Silent	c.10323T>G	p.L3441L	LN18
MUC4	3	195507762	T	G	Silent	c.10305A>C	p.T3435T	U373
MUC4	3	195507780	G	A	Silent	c.10287C>T	p.D3429D	LN18
MUC4	3	195507851	C	T	Missense_Mutation	c.10216G>A	p.A3406T	LN18
MUC4	3	195507854	G	C	Missense_Mutation	c.10213C>G	p.H3405D	LN18
MUC4	3	195507982	T	G	Missense_Mutation	c.10085A>C	p.H3362P	U373
MUC4	3	195507995	T	C	Missense_Mutation	c.10072A>G	p.T3358A	LN18
MUC4	3	195508078	G	A	Missense_Mutation	c.9989C>T	p.P3330L	LN18
MUC4	3	195508098	T	G	Silent	c.9969A>C	p.T3323T	LN18
MUC4	3	195508108	G	A	Missense_Mutation	c.9959C>T	p.S3320L	T98G;U373
MUC4	3	195508111	G	A	Missense_Mutation	c.9956C>T	p.S3319F	LN18
MUC4	3	195508194	T	G	Silent	c.9873A>C	p.T3291T	U373
MUC4	3	195508201	G	A	Missense_Mutation	c.9866C>T	p.A3289V	LN18
MUC4	3	195508202	C	A	Missense_Mutation	c.9865G>T	p.A3289S	LN18
MUC4	3	195508231	A	G	Missense_Mutation	c.9836T>C	p.M3279T	LN18
MUC4	3	195508249	A	G	Missense_Mutation	c.9818T>C	p.V3273A	T98G;U373
MUC4	3	195508343	A	T	Missense_Mutation	c.9724T>A	p.S3242T	T98G
MUC4	3	195508500	G	C	Missense_Mutation	c.9567C>G	p.D3189E	T98G;U373
MUC4	3	195508501	T	C	Missense_Mutation	c.9566A>G	p.D3189G	U373
MUC4	3	195508502	C	T	Missense_Mutation	c.9565G>A	p.D3189N	T98G;U373
MUC4	3	195508510	A	T	Missense_Mutation	c.9557T>A	p.L3186H	T98G;U373
MUC4	3	195508523	C	T	Missense_Mutation	c.9544G>A	p.A3182T	U373
MUC4	3	195508526	G	C	Missense_Mutation	c.9541C>G	p.H3181D	U373
MUC4	3	195508537	A	G	Missense_Mutation	c.9530T>C	p.V3177A	T98G;LN229;U373
MUC4	3	195508661	A	G	Missense_Mutation	c.9406T>C	p.S3136P	T98G;U343;U373
MUC4	3	195508667	T	C	Missense_Mutation	c.9400A>G	p.T3134A	T98G;U343;U373
MUC4	3	195508668	G	C	Missense_Mutation	c.9399C>G	p.D3133E	T98G;U343;U373
MUC4	3	195508670	C	G	Missense_Mutation	c.9397G>C	p.D3133H	T98G;U343;U373
MUC4	3	195508678	G	T	Missense_Mutation	c.9389C>A	p.S3130Y	T98G;U373
MUC4	3	195508709	A	G	Missense_Mutation	c.9358T>C	p.S3120P	T98G;U373
MUC4	3	195508716	A	C	Missense_Mutation	c.9351T>G	p.H3117Q	T98G;U373
MUC4	3	195508722	G	T	Silent	c.9345C>A	p.T3115T	T98G;U373
MUC4	3	195508796	C	G	Missense_Mutation	c.9271G>C	p.V3091L	LN229;U343
MUC4	3	195508986	G	A	Silent	c.9081C>T	p.V3027V	T98G;LN229;U343;U373
MUC4	3	195509036	C	G	Missense_Mutation	c.9031G>C	p.V3011L	T98G;LN18
MUC4	3	195509113	G	A	Missense_Mutation	c.8954C>T	p.A2985V	LN18
MUC4	3	195509122	G	A	Missense_Mutation	c.8945C>T	p.P2982L	LN18
MUC4	3	195509127	A	G	Silent	c.8940T>C	p.T2980T	LN18
MUC4	3	195509171	G	T	Missense_Mutation	c.8896C>A	p.L2966I	LN18
MUC4	3	195509267	G	T	Missense_Mutation	c.8800C>A	p.P2934T	LN18
MUC4	3	195509331	C	A	Silent	c.8736G>T	p.P2912P	T98G;U343;LN18
MUC4	3	195509353	G	A	Missense_Mutation	c.8714C>T	p.A2905V	LN229;U343
MUC4	3	195509354	C	T	Missense_Mutation	c.8713G>A	p.A2905T	LN229;U343
MUC4	3	195509374	T	G	Missense_Mutation	c.8693A>C	p.H2898P	LN229;U343
MUC4	3	195509388	G	A	Silent	c.8679C>T	p.H2893H	LN18
MUC4	3	195509394	T	G	Silent	c.8673A>C	p.T2891T	LN229;U343
MUC4	3	195509423	G	A	Missense_Mutation	c.8644C>T	p.P2882S	LN18
MUC4	3	195509429	A	G	Missense_Mutation	c.8638T>C	p.S2880P	T98G;LN229;U343;U373
MUC4	3	195509563	A	T	Missense_Mutation	c.8504T>A	p.V2835D	LN229;U343
MUC4	3	195509585	C	T	Missense_Mutation	c.8482G>A	p.G2828S	LN18
MUC4	3	195509606	C	T	Missense_Mutation	c.8461G>A	p.D2821N	LN18
MUC4	3	195509651	G	A	Missense_Mutation	c.8416C>T	p.L2806F	T98G;U373
MUC4	3	195509655	G	T	Silent	c.8412C>A	p.T2804T	LN18
MUC4	3	195509676	C	G	Missense_Mutation	c.8391G>C	p.Q2797H	T98G;U343;U373
MUC4	3	195509689	G	A	Missense_Mutation	c.8378C>T	p.A2793V	T98G;U343;U373
MUC4	3	195509769	A	G	Silent	c.8298T>C	p.A2766A	T98G;U343;U373
MUC4	3	195509784	C	T	Silent	c.8283G>A	p.V2761V	T98G;U343;U373
MUC4	3	195509817	G	A	Silent	c.8250C>T	p.A2750A	U343
MUC4	3	195509858	G	C	Missense_Mutation	c.8209C>G	p.L2737V	LN18
MUC4	3	195509879	A	G	Missense_Mutation	c.8188T>C	p.S2730P	T98G;U373;LN18
MUC4	3	195509939	G	T	Missense_Mutation	c.8128C>A	p.P2710T	LN229
MUC4	3	195509974	A	G	Missense_Mutation	c.8093T>C	p.F2698S	T98G;LN229;U373;LN18
MUC4	3	195510020	T	A	Missense_Mutation	c.8047A>T	p.T2683S	LN18
MUC4	3	195510030	C	G	Silent	c.8037G>C	p.S2679S	LN18
MUC4	3	195510046	G	A	Missense_Mutation	c.8021C>T	p.P2674L	LN18
MUC4	3	195510053	G	A	Missense_Mutation	c.8014C>T	p.P2672S	LN18
MUC4	3	195510062	G	C	Missense_Mutation	c.8005C>G	p.H2669D	LN18
MUC4	3	195510068	T	A	Missense_Mutation	c.7999A>T	p.T2667S	LN18
MUC4	3	195510073	G	A	Missense_Mutation	c.7994C>T	p.A2665V	U343
MUC4	3	195510083	G	T	Missense_Mutation	c.7984C>A	p.P2662T	U343
MUC4	3	195510085	C	T	Missense_Mutation	c.7982G>A	p.S2661N	U343
MUC4	3	195510107	C	T	Missense_Mutation	c.7960G>A	p.A2654T	U343
MUC4	3	195510134	T	C	Missense_Mutation	c.7933A>G	p.N2645D	U343
MUC4	3	195510156	G	A	Silent	c.7911C>T	p.H2637H	T98G;LN229
MUC4	3	195510192	A	C	Silent	c.7875T>G	p.L2625L	T98G;LN229;U373
MUC4	3	195510194	G	C	Missense_Mutation	c.7873C>G	p.L2625V	T98G;LN229;U373
MUC4	3	195510238	A	G	Splice_Site	c.7831_splice	p.V2611_splice	T98G;LN229;U373
MUC4	3	195510293	A	G	Intron			U87;T98G;LN229
MUC4	3	195510341	A	G	Intron			U87;T98G;LN229;U343;U373;LN18
MUC4	3	195510347	T	C	Intron			T98G;LN229;LN18
MUC4	3	195510470	T	C	Intron			U87;T98G;U373
MUC4	3	195510534	A	G	Intron			T98G;LN229;LN18
MUC4	3	195510582	C	G	Intron			LN229;U343;U373
MUC4	3	195510611	G	T	Intron			T98G
MUC4	3	195510613	C	T	Intron			T98G
MUC4	3	195510614	T	C	Intron			T98G
MUC4	3	195510653	A	C	Missense_Mutation	c.7798T>G	p.S2600A	LN229;U343
MUC4	3	195510662	C	T	Missense_Mutation	c.7789G>A	p.D2597N	LN229;U343
MUC4	3	195510671	G	A	Missense_Mutation	c.7780C>T	p.P2594S	LN18
MUC4	3	195510677	G	A	Missense_Mutation	c.7774C>T	p.P2592S	LN18
MUC4	3	195510707	T	G	Missense_Mutation	c.7744A>C	p.T2582P	T98G;LN229;U343;U373;LN18
MUC4	3	195510762	G	A	Silent	c.7689C>T	p.V2563V	T98G;LN229;U373
MUC4	3	195510786	T	G	Silent	c.7665A>C	p.T2555T	T98G;LN229;U373
MUC4	3	195510910	G	T	Missense_Mutation	c.7541C>A	p.P2514H	T98G;U373
MUC4	3	195510912	T	A	Silent	c.7539A>T	p.L2513L	T98G;U373
MUC4	3	195511029	G	A	Silent	c.7422C>T	p.S2474S	LN229
MUC4	3	195511051	C	A	Missense_Mutation	c.7400G>T	p.G2467V	LN229;U343;LN18
MUC4	3	195511093	C	T	Missense_Mutation	c.7358G>A	p.S2453N	LN18
MUC4	3	195511094	T	C	Missense_Mutation	c.7357A>G	p.S2453G	LN18
MUC4	3	195511115	C	T	Missense_Mutation	c.7336G>A	p.A2446T	LN18
MUC4	3	195511118	G	C	Missense_Mutation	c.7333C>G	p.H2445D	LN18
MUC4	3	195511138	A	G	Missense_Mutation	c.7313T>C	p.V2438A	LN18
MUC4	3	195511139	C	T	Missense_Mutation	c.7312G>A	p.V2438I	LN18
MUC4	3	195511142	T	C	Missense_Mutation	c.7309A>G	p.N2437D	T98G;U373;LN18
MUC4	3	195511156	C	G	Missense_Mutation	c.7295G>C	p.R2432P	LN18
MUC4	3	195511176	A	T	Silent	c.7275T>A	p.A2425A	LN18
MUC4	3	195511186	A	G	Missense_Mutation	c.7265T>C	p.L2422P	LN18
MUC4	3	195511187	G	T	Missense_Mutation	c.7264C>A	p.L2422I	LN18
MUC4	3	195511189	C	T	Missense_Mutation	c.7262G>A	p.G2421D	LN18
MUC4	3	195511204	T	G	Missense_Mutation	c.7247A>C	p.H2416P	T98G;LN18
MUC4	3	195511214	G	C	Missense_Mutation	c.7237C>G	p.H2413D	LN18
MUC4	3	195511273	G	A	Missense_Mutation	c.7178C>T	p.A2393V	T98G
MUC4	3	195511283	C	G	Missense_Mutation	c.7168G>C	p.A2390P	T98G
MUC4	3	195511285	T	C	Missense_Mutation	c.7166A>G	p.D2389G	T98G;U373
MUC4	3	195511286	C	T	Missense_Mutation	c.7165G>A	p.D2389N	T98G;U373
MUC4	3	195511336	G	C	Missense_Mutation	c.7115C>G	p.T2372S	T98G;LN18
MUC4	3	195511390	T	G	Missense_Mutation	c.7061A>C	p.H2354P	T98G;U343;U373
MUC4	3	195511396	G	A	Missense_Mutation	c.7055C>T	p.P2352L	LN18
MUC4	3	195511403	C	T	Missense_Mutation	c.7048G>A	p.A2350T	T98G;U373
MUC4	3	195511438	G	T	Missense_Mutation	c.7013C>A	p.P2338H	LN18
MUC4	3	195511446	C	G	Silent	c.7005G>C	p.T2335T	T98G;LN229;U343;U373;LN18
MUC4	3	195511451	T	C	Missense_Mutation	c.7000A>G	p.T2334A	LN18
MUC4	3	195511465	G	A	Missense_Mutation	c.6986C>T	p.A2329V	LN229;U343;U373;LN18
MUC4	3	195511474	A	G	Missense_Mutation	c.6977T>C	p.L2326P	T98G;LN229;U343;U373;LN18
MUC4	3	195511486	G	T	Missense_Mutation	c.6965C>A	p.P2322H	LN18
MUC4	3	195511500	G	C	Missense_Mutation	c.6951C>G	p.H2317Q	U343
MUC4	3	195511523	C	G	Missense_Mutation	c.6928G>C	p.A2310P	T98G;LN229;U373;LN18
MUC4	3	195511525	T	C	Missense_Mutation	c.6926A>G	p.D2309G	T98G;LN229;U373;LN18
MUC4	3	195511526	C	T	Missense_Mutation	c.6925G>A	p.D2309N	T98G;LN229;U373;LN18
MUC4	3	195511556	T	A	Missense_Mutation	c.6895A>T	p.T2299S	T98G;U343;U373
MUC4	3	195511638	G	A	Silent	c.6813C>T	p.T2271T	T98G;LN18
MUC4	3	195511668	G	A	Silent	c.6783C>T	p.D2261D	T98G;U373
MUC4	3	195511686	G	T	Silent	c.6765C>A	p.T2255T	T98G
MUC4	3	195511690	G	C	Missense_Mutation	c.6761C>G	p.T2254S	T98G;LN18
MUC4	3	195511780	G	A	Missense_Mutation	c.6671C>T	p.P2224L	T98G;U373
MUC4	3	195511781	G	A	Missense_Mutation	c.6670C>T	p.P2224S	LN18
MUC4	3	195511788	G	A	Silent	c.6663C>T	p.H2221H	LN18
MUC4	3	195511815	G	A	Silent	c.6636C>T	p.T2212T	LN18
MUC4	3	195511822	G	T	Missense_Mutation	c.6629C>A	p.P2210H	LN18
MUC4	3	195511877	G	A	Missense_Mutation	c.6574C>T	p.P2192S	T98G;U373
MUC4	3	195511911	G	A	Silent	c.6540C>T	p.T2180T	T98G;LN18
MUC4	3	195511918	G	T	Missense_Mutation	c.6533C>A	p.P2178H	LN18
MUC4	3	195511925	A	G	Missense_Mutation	c.6526T>C	p.S2176P	LN18
MUC4	3	195511959	G	A	Silent	c.6492C>T	p.T2164T	T98G;U373
MUC4	3	195512117	C	G	Missense_Mutation	c.6334G>C	p.A2112P	LN18
MUC4	3	195512186	T	C	Missense_Mutation	c.6265A>G	p.I2089V	U87;T98G;LN229;U343;U373;LN18
MUC4	3	195512212	G	T	Missense_Mutation	c.6239C>A	p.P2080H	T98G;U373
MUC4	3	195512229	G	A	Silent	c.6222C>T	p.S2074S	LN18
MUC4	3	195512233	G	A	Missense_Mutation	c.6218C>T	p.A2073V	LN18
MUC4	3	195512246	T	C	Missense_Mutation	c.6205A>G	p.S2069G	LN18
MUC4	3	195512262	C	G	Silent	c.6189G>C	p.T2063T	LN18
MUC4	3	195512267	T	C	Missense_Mutation	c.6184A>G	p.T2062A	LN18
MUC4	3	195512270	C	G	Missense_Mutation	c.6181G>C	p.D2061H	LN18
MUC4	3	195512281	A	G	Missense_Mutation	c.6170T>C	p.V2057A	LN18
MUC4	3	195512302	G	A	Missense_Mutation	c.6149C>T	p.P2050L	U373
MUC4	3	195512329	G	A	Missense_Mutation	c.6122C>T	p.A2041V	LN18
MUC4	3	195512343	G	A	Silent	c.6108C>T	p.T2036T	T98G;LN229;U373
MUC4	3	195512355	C	A	Silent	c.6096G>T	p.P2032P	LN18
MUC4	3	195512363	T	C	Missense_Mutation	c.6088A>G	p.T2030A	LN18
MUC4	3	195512366	C	G	Missense_Mutation	c.6085G>C	p.D2029H	LN18
MUC4	3	195512370	A	T	Silent	c.6081T>A	p.T2027T	LN18
MUC4	3	195512412	C	A	Missense_Mutation	c.6039G>T	p.Q2013H	LN18
MUC4	3	195512415	T	A	Silent	c.6036A>T	p.G2012G	LN18
MUC4	3	195512421	A	G	Silent	c.6030T>C	p.S2010S	LN18
MUC4	3	195512424	T	C	Silent	c.6027A>G	p.V2009V	LN18
MUC4	3	195512435	T	C	Missense_Mutation	c.6016A>G	p.T2006A	LN18
MUC4	3	195512480	A	G	Missense_Mutation	c.5971T>C	p.S1991P	U343
MUC4	3	195512567	G	A	Missense_Mutation	c.5884C>T	p.P1962S	T98G;U373
MUC4	3	195512568	T	C	Silent	c.5883A>G	p.V1961V	T98G;U373
MUC4	3	195512597	G	A	Missense_Mutation	c.5854C>T	p.P1952S	T98G;U373
MUC4	3	195512665	G	A	Missense_Mutation	c.5786C>T	p.A1929V	LN18
MUC4	3	195512742	G	A	Silent	c.5709C>T	p.T1903T	U373
MUC4	3	195513102	A	G	Silent	c.5349T>C	p.S1783S	T98G;LN229;U373;LN18
MUC4	3	195513173	G	A	Missense_Mutation	c.5278C>T	p.P1760S	U343
MUC4	3	195513180	C	G	Missense_Mutation	c.5271G>C	p.Q1757H	U343
MUC4	3	195513397	C	T	Missense_Mutation	c.5054G>A	p.G1685D	T98G
MUC4	3	195513413	G	A	Missense_Mutation	c.5038C>T	p.P1680S	U373
MUC4	3	195513433	G	A	Missense_Mutation	c.5018C>T	p.A1673V	T98G;U373
MUC4	3	195513442	G	T	Missense_Mutation	c.5009C>A	p.T1670N	T98G
MUC4	3	195513446	T	C	Missense_Mutation	c.5005A>G	p.S1669G	T98G;U373
MUC4	3	195513468	G	C	Missense_Mutation	c.4983C>G	p.H1661Q	LN18
MUC4	3	195513474	T	G	Silent	c.4977A>C	p.T1659T	LN18
MUC4	3	195513493	C	A	Missense_Mutation	c.4958G>T	p.S1653I	U373
MUC4	3	195513515	C	T	Missense_Mutation	c.4936G>A	p.A1646T	T98G;U373
MUC4	3	195513519	A	T	Silent	c.4932T>A	p.G1644G	T98G;U373
MUC4	3	195513539	C	G	Missense_Mutation	c.4912G>C	p.A1638P	LN18
MUC4	3	195513540	A	G	Silent	c.4911T>C	p.N1637N	LN18
MUC4	3	195513541	T	C	Missense_Mutation	c.4910A>G	p.N1637S	LN18
MUC4	3	195513827	G	T	Missense_Mutation	c.4624C>A	p.P1542T	U373
MUC4	3	195513830	T	C	Missense_Mutation	c.4621A>G	p.S1541G	U373
MUC4	3	195513846	C	G	Missense_Mutation	c.4605G>C	p.M1535I	T98G;U373
MUC4	3	195514835	T	C	Missense_Mutation	c.3616A>G	p.T1206A	T98G
MUC4	3	195514859	C	T	Missense_Mutation	c.3592G>A	p.A1198T	T98G;LN18
MUC4	3	195514862	G	C	Missense_Mutation	c.3589C>G	p.H1197D	T98G;LN18
MUC4	3	195514873	G	A	Missense_Mutation	c.3578C>T	p.A1193V	T98G;LN18
MUC4	3	195514882	G	A	Missense_Mutation	c.3569C>T	p.P1190L	T98G;LN18
MUC4	3	195514948	G	A	Missense_Mutation	c.3503C>T	p.P1168L	T98G;LN229;U373
MUC4	3	195515003	T	C	Missense_Mutation	c.3448A>G	p.T1150A	T98G;U343;U373
MUC4	3	195515008	C	G	Missense_Mutation	c.3443G>C	p.G1148A	T98G;U343;U373
MUC4	3	195515017	A	G	Missense_Mutation	c.3434T>C	p.V1145A	T98G;U373;LN18
MUC4	3	195515025	A	G	Silent	c.3426T>C	p.T1142T	T98G;LN18
MUC4	3	195515031	G	A	Silent	c.3420C>T	p.T1140T	U373
MUC4	3	195515134	G	T	Missense_Mutation	c.3317C>A	p.P1106H	U373
MUC4	3	195515194	G	C	Missense_Mutation	c.3257C>G	p.T1086S	U373
MUC4	3	195515314	A	G	Missense_Mutation	c.3137T>C	p.F1046S	T98G
MUC4	3	195515382	G	A	Silent	c.3069C>T	p.T1023T	T98G
MUC4	3	195515387	T	C	Missense_Mutation	c.3064A>G	p.T1022A	T98G;U373
MUC4	3	195515412	G	A	Silent	c.3039C>T	p.S1013S	U343
MUC4	3	195515414	T	C	Missense_Mutation	c.3037A>G	p.S1013G	T98G;U343;U373
MUC4	3	195515422	G	T	Missense_Mutation	c.3029C>A	p.P1010H	U343
TNK2	3	195596397	C	T	Intron			LN229
C3orf34	3	196433391	C	T	3'UTR			U87
PAK2	3	196529982	A	G	Missense_Mutation	c.383A>G	p.K128R	U87
PAK2	3	196530013	A	G	Silent	c.414A>G	p.K138K	U87;T98G;U373
PAK2	3	196530022	C	T	Silent	c.423C>T	p.S141S	U87;T98G;U373
PAK2	3	196556244	C	T	3'UTR			LN229;U373
KIAA0226	3	197400793	A	G	3'UTR			LN18
LMLN	3	197765775	G	A	3'UTR			U373;LN18
LMLN	3	197767435	C	T	3'UTR			U373
LMLN	3	197767492	C	G	3'UTR			U373
FAM157A	3	197884250	G	A	Missense_Mutation	c.598G>A	p.A200T	LN18
GAK	4	870321	G	A	Missense_Mutation	c.2051C>T	p.A684V	LN18
FGFRL1	4	1019725	A	G	3'UTR			T98G
FGFRL1	4	1019737	A	G	3'UTR			T98G
FGFRL1	4	1019745	G	A	3'UTR			T98G
FGFRL1	4	1019754	C	T	3'UTR			T98G;LN229
FGFRL1	4	1019778	G	A	3'UTR			T98G
FGFRL1	4	1020099	G	A	3'UTR			T98G;LN229
LOC100130872	4	1190479	G	C	RNA	c.4073C>G		T98G
C4orf42	4	1245297	A	G	3'UTR			U87
CRIPAK	4	1388324	A	C	Missense_Mutation	c.25A>C	p.N9H	U343
CRIPAK	4	1388379	G	A	Missense_Mutation	c.80G>A	p.C27Y	T98G;LN229
CRIPAK	4	1388693	C	G	Missense_Mutation	c.394C>G	p.H132D	U343
CRIPAK	4	1388724	C	G	Missense_Mutation	c.425C>G	p.P142R	U87;U343
CRIPAK	4	1388755	C	G	Silent	c.456C>G	p.P152P	U87;U343
CRIPAK	4	1388757	T	C	Missense_Mutation	c.458T>C	p.M153T	U87;T98G;U343
CRIPAK	4	1388759	C	T	Missense_Mutation	c.460C>T	p.R154W	T98G;LN229
CRIPAK	4	1388786	G	C	Missense_Mutation	c.487G>C	p.D163H	LN229
CRIPAK	4	1388790	T	C	Missense_Mutation	c.491T>C	p.V164A	U87;U343
CRIPAK	4	1388817	C	G	Missense_Mutation	c.518C>G	p.P173R	T98G;LN229
CRIPAK	4	1388819	T	C	Missense_Mutation	c.520T>C	p.C174R	T98G;LN229
CRIPAK	4	1388850	C	T	Missense_Mutation	c.551C>T	p.T184M	T98G
CRIPAK	4	1389005	T	C	Missense_Mutation	c.706T>C	p.C236R	U87;U343
CRIPAK	4	1389156	T	C	Missense_Mutation	c.857T>C	p.M286T	U87;T98G;LN229;U343;U373
SLBP	4	1694537	T	C	3'UTR			U343
FGFR3	4	1807095	A	G	Missense_Mutation	c.1426A>G	p.K476E	LN229
WHSC1	4	1980745	G	T	3'UTR			LN229
MFSD10	4	2932486	T	G	3'UTR			LN229
C4orf10	4	2938591	T	G	Intron			T98G
C4orf10	4	2939075	G	A	Intron			U343
HTT	4	3210609	G	A	Missense_Mutation	c.6268G>A	p.V2090M	T98G
HGFAC	4	3451074	C	G	Silent	c.1896C>G	p.T632T	LN18
LOC348926	4	3944082	C	A	RNA	c.3000G>T		LN18
OTOP1	4	4190595	G	C	Missense_Mutation	c.1774C>G	p.P592A	U87;T98G;LN229;U343;U373;LN18
OTOP1	4	4228424	T	C	Silent	c.168A>G	p.K56K	LN229
OTOP1	4	4228425	T	C	Missense_Mutation	c.167A>G	p.K56R	LN229
TMEM128	4	4239587	G	T	Silent	c.474C>A	p.V158V	U87;T98G;LN229;U343;U373;LN18
D4S234E	4	4420576	G	C	3'UTR			LN229
JAKMIP1	4	6055589	C	T	3'UTR			U343
PPP2R2C	4	6324174	A	G	3'UTR			LN18
MRFAP1	4	6644173	C	T	3'UTR			U343
KIAA0232	4	6883555	C	A	3'UTR			LN229
TBC1D14	4	6925650	G	T	Missense_Mutation	c.534G>T	p.L178F	LN18
TBC1D14	4	7033182	A	G	3'UTR			LN18
SORCS2	4	7684509	A	G	Missense_Mutation	c.1381A>G	p.I461V	LN18
AFAP1	4	7762995	A	G	3'UTR			U373
CLNK	4	10492096	G	C	Missense_Mutation	c.1282C>G	p.L428V	LN18
CLNK	4	10492117	G	C	Missense_Mutation	c.1261C>G	p.L421V	LN18
BOD1L	4	13606200	T	C	Missense_Mutation	c.2324A>G	p.Q775R	U373
FBXL5	4	15606407	T	C	3'UTR			LN18
FAM200B	4	15683504	G	T	5'UTR			LN229
PROM1	4	15993881	T	C	Missense_Mutation	c.1901A>G	p.Y634C	LN18
TAPT1	4	16162552	A	C	3'UTR			LN18
SLIT2	4	20487846	C	G	Missense_Mutation	c.563C>G	p.T188S	LN18
KCNIP4	4	20730685	A	G	3'UTR			U373
KCNIP4	4	20731004	T	A	3'UTR			U87
KCNIP4	4	21851201	C	A	Intron			LN18
LGI2	4	25003231	A	C	3'UTR			U373
LGI2	4	25003446	C	A	3'UTR			LN229
SEPSECS	4	25122448	C	T	3'UTR			LN18
ZCCHC4	4	25371926	T	A	3'UTR			U343
ANAPC4	4	25384996	G	A	Missense_Mutation	c.349G>A	p.E117K	LN18
SLC34A2	4	25679900	A	G	3'UTR			LN18
C4orf52	4	25931192	C	A	3'UTR			U343
STIM2	4	27010450	A	G	Missense_Mutation	c.1600A>G	p.K534E	LN18
PCDH7	4	31144716	C	A	3'UTR			LN18
PCDH7	4	31146071	G	A	3'UTR			U343
ARAP2	4	36126503	T	G	Missense_Mutation	c.3727A>C	p.I1243L	LN229
WDR19	4	39259138	G	A	Silent	c.3147G>A	p.S1049S	U87
UBE2K	4	39784192	T	C	3'UTR			LN18
PDS5A	4	39927524	G	T	Silent	c.459C>A	p.I153I	U373
RBM47	4	40517970	T	C	Intron			T98G
RBM47	4	40517971	C	T	Intron			T98G
BEND4	4	42115706	G	C	3'UTR			LN18
BEND4	4	42116456	C	T	3'UTR			U87
ATP8A1	4	42412210	T	C	3'UTR			LN18
ATP8A1	4	42580361	G	A	Silent	c.1044C>T	p.I348I	LN18
NIPAL1	4	48036946	G	A	Silent	c.510G>A	p.G170G	LN18
SLAIN2	4	48424145	C	G	3'UTR			LN18
DCUN1D4	4	52781294	C	G	3'UTR			U343
DCUN1D4	4	52781342	T	C	3'UTR			LN229
DCUN1D4	4	52782264	T	A	3'UTR			T98G
FIP1L1	4	54325667	A	C	3'UTR			U373
LNX1	4	54326456	T	G	3'UTR			T98G
PDGFRA	4	55131140	G	T	Missense_Mutation	c.683G>T	p.G228V	U343
LOC644145	4	56686245	C	T	5'UTR			U87
PPAT	4	57261372	G	A	3'UTR			U343
PAICS	4	57307878	C	T	Silent	c.66C>T	p.Y22Y	U343
SRP72	4	57368539	G	C	3'UTR			LN229
TECRL	4	65175635	C	G	Missense_Mutation	c.566G>C	p.C189S	LN18
EPHA5	4	66467814	T	C	Missense_Mutation	c.455A>G	p.N152S	LN18
GNRHR	4	68621639	C	G	5'UTR			LN18
TMPRSS11BNL	4	69056303	G	A	3'UTR			U343
TMPRSS11BNL	4	69083662	A	G	5'UTR			T98G
YTHDC1	4	69178464	A	G	3'UTR			U373
YTHDC1	4	69202928	C	T	Missense_Mutation	c.700G>A	p.E234K	LN229
UGT2B15	4	69512364	G	T	3'UTR			U373
UGT2B15	4	69535644	C	T	Silent	c.693G>A	p.K231K	U87
UGT2B11	4	70066376	C	G	Missense_Mutation	c.1372G>C	p.D458H	T98G
UGT2B11	4	70071252	C	A	Missense_Mutation	c.1036G>T	p.A346S	U87
UGT2B11	4	70074170	C	A	Nonsense_Mutation	c.901G>T	p.E301*	U87
AMTN	4	71398313	T	G	3'UTR			LN18
GRSF1	4	71686187	G	A	3'UTR			T98G
DCK	4	71895288	A	T	3'UTR			U373
SLC4A4	4	72437450	T	G	3'UTR			T98G
ADAMTS3	4	73148386	G	A	3'UTR			U343
ANKRD17	4	73956734	C	T	Missense_Mutation	c.6611G>A	p.S2204N	U343
CXCL5	4	74862272	A	T	3'UTR			U373
PARM1	4	75975076	C	T	3'UTR			T98G
THAP6	4	76452179	T	G	Missense_Mutation	c.424T>G	p.Y142D	T98G
CDKL2	4	76503205	C	A	3'UTR			T98G;U373
CDKL2	4	76539446	C	G	Missense_Mutation	c.356G>C	p.S119T	LN229
PPEF2	4	76781918	G	A	Missense_Mutation	c.2164C>T	p.R722C	LN18
CCNG2	4	78087432	G	T	3'UTR			LN18
MRPL1	4	78815311	G	C	Missense_Mutation	c.577G>C	p.V193L	LN18
FRAS1	4	79418059	G	C	Missense_Mutation	c.9059G>C	p.G3020A	LN229
FRAS1	4	79430016	G	A	Missense_Mutation	c.9636G>A	p.M3212I	LN229
FRAS1	4	79462198	A	G	Missense_Mutation	c.11959A>G	p.T3987A	U373
ANXA3	4	79494356	G	A	Missense_Mutation	c.38G>A	p.R13K	U373
ANXA3	4	79507417	G	A	Missense_Mutation	c.316G>A	p.A106T	U373
ANXA3	4	79531558	T	A	3'UTR			LN18
ANTXR2	4	80824997	A	T	3'UTR			LN18
FGF5	4	81208629	G	C	3'UTR			LN229
FGF5	4	81208647	G	T	3'UTR			LN18
FGF5	4	81211523	C	T	3'UTR			U343
BMP3	4	81976889	T	G	3'UTR			LN18
PRKG2	4	82061814	T	G	Missense_Mutation	c.1417A>C	p.K473Q	T98G
PLAC8	4	84011704	G	A	3'UTR			T98G
PLAC8	4	84011708	G	A	3'UTR			LN18
PLAC8	4	84011740	G	A	3'UTR			U87;U373;LN18
CDS1	4	85570663	C	T	3'UTR			LN18
MAPK10	4	86938111	G	T	3'UTR			LN229
AFF1	4	88059697	A	G	3'UTR			U343;U373
AFF1	4	88061754	C	G	3'UTR			LN18
AFF1	4	88061813	C	G	3'UTR			LN18
DSPP	4	88536667	T	C	Silent	c.2853T>C	p.S951S	U343
DSPP	4	88536673	T	C	Silent	c.2859T>C	p.S953S	U343
DSPP	4	88536899	A	G	Missense_Mutation	c.3085A>G	p.N1029D	U87;LN229;U373;LN18
DSPP	4	88537096	T	C	Silent	c.3282T>C	p.S1094S	U87
DSPP	4	88537108	T	C	Silent	c.3294T>C	p.D1098D	U87;LN229;LN18
DSPP	4	88537114	C	T	Silent	c.3300C>T	p.S1100S	U87;LN229;LN18
DSPP	4	88537123	C	T	Silent	c.3309C>T	p.S1103S	U87;LN229
DSPP	4	88537132	C	T	Silent	c.3318C>T	p.S1106S	LN229
DSPP	4	88537135	T	A	Missense_Mutation	c.3321T>A	p.D1107E	LN229
DSPP	4	88537159	T	C	Silent	c.3345T>C	p.S1115S	U87
DSPP	4	88537178	A	G	Missense_Mutation	c.3364A>G	p.N1122D	U373
DSPP	4	88537189	C	T	Silent	c.3375C>T	p.D1125D	U373
DSPP	4	88537204	C	T	Silent	c.3390C>T	p.S1130S	LN229;U373
DSPP	4	88537249	T	C	Silent	c.3435T>C	p.S1145S	LN18
DSPP	4	88537258	T	C	Silent	c.3444T>C	p.S1148S	U87
DSPP	4	88537306	T	C	Silent	c.3492T>C	p.D1164D	U373
MEPE	4	88767129	T	C	Missense_Mutation	c.1109T>C	p.V370A	LN18
PIGY	4	89444698	G	C	Missense_Mutation	c.154C>G	p.P52A	LN229
NAP1L5	4	89618960	G	A	5'UTR			U87
GPRIN3	4	90170900	A	T	Missense_Mutation	c.362T>A	p.L121H	LN18
SNCA	4	90646487	G	A	3'UTR			LN229
SNCA	4	90758224	G	T	5'Flank			U373
MMRN1	4	90857071	C	T	Missense_Mutation	c.2240C>T	p.A747V	U87
FAM190A	4	91229397	T	G	5'UTR			LN18
PDLIM5	4	95508966	T	G	Intron			U373
RAP1GDS1	4	99364190	G	T	3'UTR			LN229
RAP1GDS1	4	99364191	C	T	3'UTR			LN229
EIF4E	4	99801150	G	C	3'UTR			U343
ADH1A	4	100203632	G	C	Silent	c.699C>G	p.A233A	LN18
ADH1B	4	100228151	T	A	3'UTR			LN18
ADH1C	4	100264091	A	G	Missense_Mutation	c.689T>C	p.F230S	LN18
ADH7	4	100349116	G	C	Silent	c.414C>G	p.G138G	LN18
DDIT4L	4	101108877	T	C	Missense_Mutation	c.539A>G	p.K180R	U343
EMCN	4	101317683	C	T	3'UTR			U87;LN229
EMCN	4	101317687	C	T	3'UTR			U87;LN229
EMCN	4	101317697	C	T	3'UTR			LN229
PPP3CA	4	102015066	G	A	Nonsense_Mutation	c.649C>T	p.R217*	U87
NFKB1	4	103527721	C	T	Silent	c.1818C>T	p.A606A	T98G
NFKB1	4	103538255	C	A	3'UTR			T98G
MANBA	4	103592517	A	G	Missense_Mutation	c.1151T>C	p.M384T	LN18
CISD2	4	103808519	C	T	Missense_Mutation	c.340C>T	p.H114Y	U343
CISD2	4	103808666	C	A	3'UTR			LN18
NHEDC1	4	103832650	T	A	Missense_Mutation	c.874A>T	p.I292F	LN229;LN18
NHEDC1	4	103832665	T	C	Missense_Mutation	c.859A>G	p.I287V	LN229;LN18
NHEDC1	4	103832687	T	C	Missense_Mutation	c.837A>G	p.I279M	LN18
GSTCD	4	106767682	G	T	3'UTR			U87
TBCK	4	107168372	T	G	Missense_Mutation	c.855A>C	p.K285N	U87
DKK2	4	107843525	C	A	3'UTR			LN229
[truncated: 4,884 more rows]
