# Supplementary material for: Elucidating the cancer-specific genetic alteration spectrum of glioblastoma derived cell lines from whole exome and RNA sequencing
Source: Oncotarget. 2015 Oct 19;6(41):43452–71. doi: 10.18632/oncotarget.6171 (PMC4791243; doi:10.18632/oncotarget.6171)
Supplement: Supplementary file 4 [file oncotarget-06-43452-s004.xlsx]

## Sheet: Figure3A
Supplementary table S3: Indels and cancer specific SNVs in figure 3A
Gene	TCGA Mutation %	LN18	U373	U343	LN229	T98G	U87
TP53	27.84	COSMIC;CCLE;In-House	In-House		COSMIC;CCLE;In-House	COSMIC;CCLE;In-House
EGFR	25.43		In-House
PTEN	30.58	In-House	In-House		In-House	COSMIC;CCLE;In-House
NF1	10.65		In-House				COSMIC;CCLE;In-House
PIK3CA	10.31
PIK3R1	8.59
SPTA1	9.28				COSMIC;In-House
RB1	8.59
ATRX	5.5						COSMIC;In-House
TCHH	5.15	COSMIC;In-House	In-House
IDH1	5.15
KEL	4.47
ABCC9	3.78
PDGFRA	3.09			In-House
LRP2	6.19
RIMS2	4.12
PKHD1	5.5					COSMIC;CCLE
FAT2	3.78			In-House
COL1A2	4.12
STAG2	4.12
NLRP5	4.12
HEATR2B7	4.12
GABRA6	3.78				COSMIC;CCLE
SEMA3C	3.78
CDH18	3.78
SCN9A	3.78
SYNE1	4.47		In-House
NOS1	1.72
COL6A3	4.81					In-House
TRPA1	1.72
HCN1	4.12
BCOR	2.75
LZTR1	3.09
ABCB1	3.44
ADAM29	3.09	In-House
SEMG1	2.75
DRD5	3.09
CXord22	3.09

## Sheet: Figure3B
Supplementary table S3: Indels and cancer specific SNVs in figure 3B
Gene	TCGA Mutation %	LN18	U373	U343	LN229	T98G	U87
IDH1	5.15
ATRX	5.5						COSMIC;In-House
SETD2	1.72					In-House
CREBBP	1.72
TEP1	1.37
SETD1A	1.03
TERT	1.03
BAP1	0.69
SRCAP	1.03					In-House
TET2	0.69
MLL3	3.44	COSMIC;CCLE,In-House		In-House	In-House	COSMIC,CCLE,In-house	In-House
MLL2	1.72
MLL4	2.06	In-House
MLL	1.03
BMI1	0.69
EHMT2	0.69
EZH2	1.03
HLTF	1.03
SMARCA2	1.03
ARID1A	0.69
SMARCA5	0.69
SMARCAL1	0.69
SMARCC2	0.69
KDM2B	1.03
KDM1B	0.69
KDM4D	0.69
KDM5A	1.03					CCLE
KDM5C	0.69
KDM6A	1.03
KDM6B	0.69
KDM5B	0.69
MYSM1	0.69
HDAC2	1.03
HDAC9	0.69

## Sheet: Figure4
Supplementary table S3: Indels and cancer specific SNVs in figure 4
Gene	TCGA Mutation %	LN18	U373	U343	LN229	T98G	U87
MBD4	0.34
TDG	0.69
OGG1	0.34
MPG	0.34
NEIL2	0.34
NEIL3	0.34
APEX2	0.34
XRCC1	0.69
MSH6	0.69
PMS2	0.69
MSH4	0.69
MSH5	0.69
MLH3	0.34
PMS1	0.69
RAD23B	0.34
DDB1	0.34
RPA2	0.34
GTF2H1	0.69
GTF2H3	0	COSMIC;In-House
GTF2H4	0.34
CDK7	0.34
ERCC1/2	0.69	COSMIC;CCLE;In-House
RAD54L	0.34						COSMIC
RAD54B	0.69
BRCA1	1.37
RAD9A	0
RAD9B	0			In-House
RAD21	0.34				COSMIC;In-House
RAD50	0.34		In-House				In-House
MRE11A	0.34
MGMT	0.34
BRCA2	1.37	COSMIC;CCLE;In-house				COSMIC
FANCC	0				COSMIC;CCLE;In-house
FANCD2	0.69
FANCB	0	COSMIC;In-House
FANCM	1.37				COSMIC;CCLE;In-house
PKRDC	0
POLB	0	COSMIC;In-House
POLA2	0.34	COSMIC;In-House
POLD1	0.34
POLE	0.34
POLQ	1.03
POLL	0.34
TREX2	0.34
SPO11	0.34
SHPRH	0.69					COSMIC;In-House
RNF168	1.03
RNF8	0.34
BLM	0.34					COSMIC;In-House
WRN	0.34
RECQL4	0.34	CCLE			CCLE	CCLE	CCLE
ATM	1.37
RPA4	0.69
RECQL5	1.03
ATR	1.37				In-House
ATRX	5.5						COSMIC;In-House
MDC1	1.72
CHEK1	1.03
CHEK2	1.72
TP53	27.84	COSMIC;CCLE;In-house	In-house		COSMIC;CCLE;In-house	COSMIC;CCLE;In-house
PER1	0.34					COSMIC;In-House
