# Supplementary material for: Elucidating the cancer-specific genetic alteration spectrum of glioblastoma derived cell lines from whole exome and RNA sequencing
Source: Oncotarget. 2015 Oct 19;6(41):43452–71. doi: 10.18632/oncotarget.6171 (PMC4791243; doi:10.18632/oncotarget.6171)
Supplement: Supplementary file 5 [file oncotarget-06-43452-s005.xlsx]

## Sheet: Supplementary table S4
Supplementary table S4: Selected non-synonymous cancer-specific SNVs predicted to be deleterious/damaging by SIFT and PolyPhen-2 softwares.
Hugo Symbol	Chromosome	Start position	Reference Allele	Tumor Allele	Variant Classification	cDNA Change	Protein Change	Cell Lines	pph2_class	Prediction_SIFT
TP53	17	7577120	C	T	Missense Mutation	c.818G>A	p.R273H	U373	deleterious	damaging
TP53	17	7579394	G	A	Missense Mutation	c.293C>T	p.P98L	LN229	deleterious	damaging
TP53	17	7577568	C	G	Missense Mutation	c.713G>C	p.C238S	LN18	deleterious	damaging
TP53	17	7577570	C	T	Missense Mutation	c.711G>A	p.M237I	T98G	deleterious	damaging
MLL3	7	151932997	C	T	Missense Mutation	c.2674G>A	p.G892R	U343	deleterious	damaging
MLL3	7	151927025	A	G	Missense Mutation	c.2959T>C	p.Y987H	U87;LN229	deleterious	damaging
MLL3	7	151927021	C	A	Missense Mutation	c.2963G>T	p.C988F	U87;T98G;LN229;U343;U373;LN18	deleterious	damaging
NF1	17	29585519	A	T	Missense Mutation	c.4331A>T	p.K1444M	U87	deleterious	damaging
BRCA2	13	32911058	A	T	Missense Mutation	c.2566A>T	p.N856Y	LN18	deleterious	damaging
ATR	3	142180851	C	G	Missense Mutation	c.7123G>C	p.G2375R	LN229	deleterious	damaging
SPTA1	1	158615299	G	T	Missense Mutation	c.3982C>A	p.L1328M	LN229	deleterious	damaging
PDGFRA	4	55131140	G	T	Missense Mutation	c.683G>T	p.G228V	U343	deleterious	damaging
ERCC2	19	45855589	G	A	Missense Mutation	c.2068C>T	p.R690W	LN18	deleterious	damaging
FANCM	14	45623172	T	C	Missense Mutation	c.1100T>C	p.L367S	LN229	deleterious	damaging
