# Supplementary material for: Elucidating the cancer-specific genetic alteration spectrum of glioblastoma derived cell lines from whole exome and RNA sequencing
Source: Oncotarget. 2015 Oct 19;6(41):43452–71. doi: 10.18632/oncotarget.6171 (PMC4791243; doi:10.18632/oncotarget.6171)
Supplement: Supplementary file 6 [file oncotarget-06-43452-s006.xlsx]

## Sheet: Supplementary table S5
Supplementary table S5: Differentially expressed genes in TP53 mutant versus TP53 wild type cell lines.
Gene	Mean WT	Mean MUT	Log2 Fold Change	p value
CYTL1	0	186.092	Inf	0.032603
FLI1	0	332.74	Inf	0.0252401
MID2	0	123.19	Inf	0.0113625
ZNF879	0	51.3403	Inf	0.0346998
PDGFD	0.53734	1447.46	11.3954	0.0125124
A2M	11.4086	4998.11	8.77512	0.0436449
STK32B	1.91179	739.284	8.59506	0.0409869
MAGEA12	1.91179	628.472	8.36078	0.0305001
FOXF2	1.64312	478.986	8.1874	0.0382128
GPX3	4.06115	1157.44	8.15484	0.013818
TUSC3	11.4086	1488.87	7.02796	0.0125448
C1orf233	2.18046	253.85	6.8632	0.0319659
TWIST2	1.64312	156.822	6.57655	0.0285799
NID1	34.6187	3285.76	6.56853	0.0367292
ZNF469	2.98647	263.913	6.46548	0.0252019
HOXB13	1.64312	142.602	6.43941	0.0151517
MAGEE1	1.64312	119.818	6.18826	0.0244451
DKK3	90.9488	6624.65	6.18665	0.00800627
TINAGL1	7.10984	510.772	6.16672	0.040219
ZNF544	7.85364	503.924	6.0037	0.00580421
BOK	4.36093	252.809	5.85727	0.0401056
SFRP1	8.75296	473.83	5.75845	0.00846385
S1PR5	3.55492	187.174	5.71842	0.0186189
KRT18	16.1315	758.744	5.55566	0.0325825
THRB	8.42208	341.715	5.34247	0.0180861
FILIP1L	14.9946	588.254	5.29393	0.0353251
CYB5A	32.2318	832.575	4.69102	0.00716819
ARHGEF17	93.398	1692.95	4.18	0.00590433
PXDN	245.007	4332.41	4.14427	0.0424327
BDH1	24.5535	396.245	4.01239	0.0225092
LONRF3	8.21562	127.073	3.95115	0.0432982
TBX3	102.142	1453.73	3.83111	0.0132383
RGL3	16.9686	221.812	3.7084	0.047197
PAWR	51.2055	669.122	3.7079	0.00646902
FN1	826.582	10670.3	3.6903	0.0469022
ADORA2B	89.0483	1090.35	3.61406	0.00644517
IL8	69.7748	774.768	3.47299	0.0205506
SLC38A1	246.437	2730.11	3.46967	0.0207034
PAPSS2	135.511	1397.04	3.36589	0.0228698
B3GNT9	83.839	795.925	3.24694	0.046175
MYD88	124.753	1076.98	3.10985	0.00581035
PTPRJ	161.199	1345.73	3.06148	0.0228018
ARMCX5	27.9331	223.774	3.00199	0.0458559
PFKM	234.362	1685.79	2.84661	0.0448891
PMAIP1	123.234	826.238	2.74515	0.00781874
LAMB1	1588.3	9855.81	2.63349	0.0231933
STC1	468.403	2526.13	2.43111	0.0318684
GGT7	291.017	1419.33	2.28603	0.0493664
MAGI2-AS3	148.418	676.182	2.18774	0.0399603
CTSC	695.254	3058.19	2.13707	0.0449719
HK2	303.636	1260.21	2.05325	0.041693
CLMP	110.864	454.653	2.03597	0.0459852
TMEM168	159.652	607.093	1.92699	0.0313698
GPRC5A	230.575	788.972	1.77474	0.0298166
FIGNL1	215.787	680.476	1.65694	0.0364695
CDC42EP1	823.844	2015.56	1.29074	0.0449066
PLAU	975.985	2285.57	1.22763	0.0493134
SLC16A3	1344.55	2897.95	1.10791	0.0337092
ARSI	4380.57	1.78587	-11.2603	0.0212887
RASSF9	572.878	0.261998	-11.0945	0.00801078
SHISA9	865.603	0.519544	-10.7022	0.00958578
CYBA	5594.81	4.01496	-10.4445	0.0295745
MIR142	319.035	0.261998	-10.2499	0.038788
CGB8	1373.65	1.13759	-10.2378	0.039177
PLD5	1468.41	1.39046	-10.0445	0.0127721
CD6	522.782	0.523997	-9.96244	0.0375912
MT1L	838.262	0.910494	-9.84654	0.0391296
LRRN1	1187.25	1.30109	-9.8337	0.0136456
BLK	1654.06	2.10248	-9.6197	0.044372
CACNA1A	1364.26	1.85406	-9.52322	0.0218386
SBSN	2740.7	3.81394	-9.48905	0.0419367
NTS	2710.59	4.21621	-9.32845	0.0164361
PKP1	3023.19	4.92008	-9.26318	0.0131126
PRSS3	1198.64	1.95849	-9.25745	0.0449318
MRGPRF	672.575	1.24865	-9.07318	0.0492518
MFAP5	4078.94	7.87312	-9.01704	0.0168937
AQP4	795.862	1.54972	-9.00436	0.018199
INPP5D	4622.28	9.0158	-9.00193	0.0173515
VSTM4	1451.13	3.07323	-8.8832	0.0269883
OTOP1	179.265	0.382045	-8.87414	0.0236274
CA2	2058.04	4.39163	-8.8723	0.0187623
FUT9	108.036	0.257545	-8.71248	0.0249669
KRT5	24530.4	59.0764	-8.69777	0.0193147
PCDH8	155.829	0.386498	-8.65528	0.0288552
DIRAS2	359.243	0.986657	-8.5082	0.0234366
UGT1A7	544.057	1.69867	-8.3232	0.0288148
KCNJ5	376.231	1.19213	-8.30193	0.0264664
ADCY2	413.907	1.39492	-8.21298	0.0237628
GRID1	142.932	0.506544	-8.14043	0.0359612
CYP4B1	133.891	0.510997	-8.03353	0.0298571
EPHA7	79.795	0.382045	-7.70641	0.0416021
PDPN	740.248	3.70675	-7.64171	0.0314416
CDH1	1989.21	10.0201	-7.63315	0.0423554
RGS8	99.7698	0.519544	-7.58522	0.0267792
KAL1	116.903	0.631043	-7.53335	0.0423158
HOXB2	908.57	5.06458	-7.48701	0.0018191
PCDH19	207.506	1.15913	-7.48397	0.0313975
ACTG2	3265.18	18.8809	-7.43409	0.044496
PALMD	124.657	0.742327	-7.39169	0.00340304
CCAT1	119.289	0.720565	-7.37112	0.0447625
CALB1	1998.38	12.6986	-7.29801	0.0356508
LCN1	80.3945	0.515091	-7.28613	0.0320729
SLC34A2	72.9651	0.493328	-7.20851	0.0214928
MSLN	964.949	6.53839	-7.20537	0.0467576
HOXB-AS1	34.4209	0.261998	-7.03758	0.0393413
ERG	96.8257	0.742327	-7.02719	0.0138125
RMST	66.9299	0.519544	-7.00926	0.0390142
PLXDC2	524.175	4.52785	-6.85508	0.0421348
OLFM4	28.7788	0.257545	-6.80404	0.0413916
IRF8	200.221	2.01076	-6.63771	0.0444395
NKX2-5	64.0367	0.648496	-6.62566	0.0357129
GRIK1	1157.95	11.9294	-6.60091	0.0437126
OTOF	36.1262	0.382045	-6.56316	0.0231771
OTOS	47.6479	0.519544	-6.51902	0.0298384
MAP1LC3C	102.219	1.12437	-6.5064	0.0414585
AHSG	10.5403	0.124499	-6.40364	0.0243084
EPHX2	242.705	2.9534	-6.36068	0.0153427
KRT4	133.953	1.73789	-6.26825	0.0408704
DSCAML1	38.2444	0.510997	-6.22579	0.0379525
PKD2L1	8.95942	0.124499	-6.1692	0.0259732
MYL2	34.1833	0.515091	-6.05232	0.0380657
FMOD	8.15341	0.124499	-6.03319	0.0369824
PLEKHG4B	1854.87	32.2057	-5.84786	0.00996523
GPIHBP1	14.6326	0.257545	-5.82822	0.0105427
EBF2	68.2958	1.23178	-5.79298	0.0130491
SFN	445.446	8.22654	-5.75882	0.0107235
ACTL8	33.4395	0.617828	-5.7582	0.0271616
C10orf82	6.51029	0.124499	-5.70851	0.0304997
TEPP	6.51029	0.124499	-5.70851	0.0304997
TKTL2	6.51029	0.124499	-5.70851	0.0304997
PRKG1	105.714	2.06517	-5.67776	0.00645556
FEZF1-AS1	1977.03	38.8768	-5.66828	0.0380176
SLC8A3	148.461	2.9575	-5.64957	0.0476605
ANK1	1899.43	38.4184	-5.62762	0.0275587
GABBR2	222.708	4.61441	-5.59286	0.0474463
IGFL2	49.1269	1.03463	-5.56932	0.00796981
NTF3	35.258	0.755327	-5.5447	0.0445037
FEZF1	663.411	14.676	-5.49837	0.0443314
LEFTY2	32.3337	0.772636	-5.38711	0.0337758
EPHA10	43.236	1.03499	-5.38454	0.0165369
RUNX1T1	133.209	3.25548	-5.35468	0.0468243
CDH23	564.732	15.1141	-5.2236	0.00803791
ATP2B3	4.59849	0.124499	-5.20695	0.0400915
RAPGEF5	121.987	3.34881	-5.18694	0.0426436
SLC13A2	18.2497	0.519544	-5.13449	0.0434353
CHIT1	16.2446	0.471566	-5.10636	0.0143752
DLGAP2	24.3358	0.707349	-5.10452	0.0157293
ITM2A	8.92832	0.261998	-5.09076	0.0183358
C21orf88	75.9826	2.23531	-5.08712	0.0349256
SHANK2	57.0428	1.70313	-5.06579	0.0188978
TEK	227.855	7.0085	-5.02286	0.0469631
NEBL-AS1	8.15341	0.257545	-4.98451	0.0300975
KCNN2	62.2408	2.01777	-4.94703	0.0282687
BAI1	26.4852	0.884279	-4.90454	0.0199154
GGT8P	18.394	0.63959	-4.84594	0.0191203
PAX7	20.6055	0.755327	-4.76979	0.0132144
PIK3C2G	21.3182	0.781542	-4.76962	0.02766
NAT16	189.717	7.0811	-4.74374	0.0144481
DCX	13.2581	0.519544	-4.67349	0.0169411
HRK	38.4933	1.55863	-4.62626	0.0115978
DPP6	33.9768	1.38637	-4.61517	0.042998
PLXNA4	255.935	10.6455	-4.58746	0.013516
GPR1	178.535	7.6991	-4.53538	0.0158285
CDH3	85.7792	3.72604	-4.52491	0.0330248
FOXP2	56.2877	2.48248	-4.50296	0.0144281
CSF2RB	8.42208	0.386498	-4.44565	0.039849
KCNJ6	71.3842	3.34399	-4.41596	0.0491201
CA6	24.7289	1.15913	-4.41508	0.0262393
CAPN8	16.6066	0.781542	-4.40929	0.0474075
KCNJ8	26.4852	1.30999	-4.33756	0.0209209
LGR6	10.3339	0.519544	-4.31399	0.0383952
B3GALT5	292.445	15.1712	-4.26876	0.0137995
MAB21L2	12.421	0.648496	-4.25954	0.0360882
AHNAK2	15162.2	828.534	-4.19378	0.0137935
FAM179A	55.4619	3.04152	-4.18863	0.0409867
DPF3	541.217	30.7875	-4.13579	0.0322022
CLECL1	4.59849	0.261998	-4.13353	0.0279747
POU2AF1	21.8556	1.28809	-4.0847	0.0418542
RIMS2	34.8761	2.06977	-4.0747	0.0205339
ADAMTS14	239.908	14.5005	-4.04831	0.0170474
EDN2	12.421	0.781542	-3.99032	0.0313503
TCERG1L	8.12231	0.519544	-3.96657	0.0212317
TBX5	4.06115	0.261998	-3.95426	0.0270086
RAI2	24.8109	1.65048	-3.91002	0.0470029
CEND1	2585.9	172.566	-3.90545	0.016898
RCSD1	16.8442	1.13292	-3.89413	0.0367534
GGT3P	44.0533	3.03685	-3.8586	0.0439778
PAPPA-AS2	17.9499	1.28773	-3.80108	0.0442458
CYP4F2	10.003	0.720565	-3.79516	0.0413523
MZB1	22.1242	1.73789	-3.67022	0.0465886
TRPC7-AS2	3.25514	0.257545	-3.65982	0.0394516
APOL4	21.618	1.71613	-3.65501	0.0341452
FCGR1A	3.25514	0.261998	-3.63509	0.0396085
UBE2QL1	11.8837	0.964894	-3.62247	0.0358121
ATP6V0D2	5.97295	0.493328	-3.59782	0.0476969
PARVG	16.8131	1.39528	-3.59096	0.0474859
ANKRD2	21.3182	1.79032	-3.5738	0.0449993
CELP	4.59849	0.386498	-3.57263	0.0391683
SEZ6	24.6978	2.13279	-3.53357	0.0484957
FRMD7	8.65965	0.772636	-3.48645	0.0313821
CACNB4	154.25	13.7644	-3.48626	0.0381439
BCAS1	56.4631	5.32751	-3.40577	0.041864
LEFTY1	5.13583	0.493328	-3.37998	0.0325167
FXYD6	251.69	24.5077	-3.36034	0.0264266
OR7E43P	8.65965	0.853611	-3.34266	0.0467742
TCEAL7	700.551	69.9046	-3.32503	0.0294014
RFX4	15.1388	1.55008	-3.28784	0.040484
KCNG3	16.5133	1.75534	-3.2338	0.0402678
SLITRK5	271.846	28.9899	-3.22917	0.0499305
PVRL4	23.7985	2.57828	-3.20639	0.0405759
HMSD	95.8868	10.8139	-3.14845	0.0375355
ZNF536	435.519	50.5699	-3.10638	0.0311286
RCAN2	839.672	99.8133	-3.07252	0.0340847
SERPINI2	4.32982	0.523997	-3.04668	0.0469566
RGS6	79.0624	9.65367	-3.03384	0.0499486
ADPRHL1	96.2064	11.8307	-3.02359	0.0484357
TESC	5.94184	0.733564	-3.01791	0.0427819
NCAM1	3768.64	474.688	-2.98899	0.0486436
CLYBL	332.291	44.6975	-2.89418	0.0280604
IRX3	2109.78	288.758	-2.86916	0.0409385
C7orf57	87.0094	12.5778	-2.79029	0.0492968
NCS1	4520.71	999.038	-2.17794	0.0470826
ARMCX2	1009.11	226.255	-2.15706	0.0481708
PDLIM2	1129.42	266.621	-2.08271	0.0411679
FDXR	1553.52	371.224	-2.06518	0.033208
CRIP2	3030.62	868.85	-1.80243	0.0350207
CDH13	2836.74	953.844	-1.57241	0.0473923
