# Supplementary material for: Elucidating the cancer-specific genetic alteration spectrum of glioblastoma derived cell lines from whole exome and RNA sequencing
Source: Oncotarget. 2015 Oct 19;6(41):43452–71. doi: 10.18632/oncotarget.6171 (PMC4791243; doi:10.18632/oncotarget.6171)
Supplement: Supplementary file 7 [file oncotarget-06-43452-s007.xlsx]

## Sheet: Gene expression
Supplementary table S6: Differential gene expression from whole RNA sequencing data.
Gene name	Avg. of Normals	Avg. of GBM cell lines	log2 Fold Change	pval	padj	Regulation
HOXD10	0	556.063	Inf	3.12491e-08	6.15791e-06	Up
HOXA-AS2	0	122.063	Inf	4.21708e-07	4.02048e-05	Up
HOXD-AS2	0	103.175	Inf	1.08987e-06	8.19303e-05	Up
HOXA2	0	51.8976	Inf	8.12538e-06	0.000377963	Up
HOXC8	0	105.313	Inf	1.13788e-05	0.000488958	Up
HOXA6	0	18.5172	Inf	3.0218e-05	0.00106943	Up
AKR1C7P	0	12.5526	Inf	7.67497e-05	0.00219964	Up
HOXC11	0	115.216	Inf	8.59429e-05	0.00240824	Up
HOXA-AS3	0	11.8413	Inf	0.000115887	0.00298865	Up
HIST1H3B	0	11.1165	Inf	0.000153063	0.00365617	Up
GATA6-AS1	0	24.4283	Inf	0.000210666	0.00469278	Up
MAGEA6	0	829.474	Inf	0.000217716	0.00480401	Up
RP11-685G9.2	0	8.87878	Inf	0.000224166	0.00490659	Up
HOXB-AS3	0	18.2923	Inf	0.00027572	0.00569233	Up
RP11-746P2.3	0	7.52322	Inf	0.000304367	0.00613179	Up
HOXA11	0	15.5105	Inf	0.000419159	0.00782806	Up
HOXD12	0	6.87532	Inf	0.000455149	0.00831034	Up
HOXC-AS2	0	14.4614	Inf	0.000570569	0.00986039	Up
HOXC-AS3	0	32.0247	Inf	0.000769664	0.0123321	Up
IL21-AS1	0	18.2874	Inf	0.000806764	0.0128006	Up
RP11-297P16.4	0	5.23253	Inf	0.000875545	0.0135693	Up
RP11-522D2.1	0	6.93579	Inf	0.000946168	0.0143354	Up
HOXC-AS5	0	22.2524	Inf	0.00115687	0.0167764	Up
RP11-360O19.4	0	2.83519	Inf	0.00141693	0.0195259	Up
IL37	0	5.60607	Inf	0.00147309	0.0200965	Up
HMGN2P24	0	3.99748	Inf	0.0015073	0.0204354	Up
CAMP	0	6.6705	Inf	0.00159192	0.0212739	Up
SCARNA23	0	1.27523	Inf	0.00272391	0.0315498	Up
HIST1H3G	0	13.3426	Inf	0.00281139	0.0323374	Up
RP11-114B7.6	0	8.27212	Inf	0.00293425	0.0332544	Up
HOXA4	0	11.5712	Inf	0.00337832	0.0369357	Up
HOXC-AS1	0	33.5709	Inf	0.0034419	0.0373828	Up
RP11-119K6.6	0	5.65146	Inf	0.0035573	0.0380709	Up
NEPNP	0	1.73219	Inf	0.00364568	0.0387687	Up
AC004066.2	0	2.38843	Inf	0.00366488	0.0388709	Up
MIR10A	0	2.12695	Inf	0.00422736	0.042918	Up
CCDC140	0	9.0231	Inf	0.00433148	0.0435838	Up
MAGEA3	0.141211	933.378	12.6904	0.000462908	0.00840975	Up
HOXD9	0.11657	633.624	12.4082	1.79011e-08	4.46659e-06	Up
MAGEA11	0.11657	508.199	12.09	0.00344733	0.0373901	Up
PITX1	0.683942	2181.47	11.6391	1.61132e-06	0.000110234	Up
CTAG2	0.141211	422.625	11.5473	0.000958432	0.0145033	Up
HOXC13	0.11657	299.682	11.328	1.36266e-07	1.79679e-05	Up
GATA4	0.12606	197.924	10.6166	0.000631703	0.0106162	Up
HOXD11	0.144214	219.801	10.5738	7.57369e-07	6.38189e-05	Up
HOXC10	0.285425	418.85	10.5191	8.18409e-10	6.08246e-07	Up
HOXD13	0.141211	170.263	10.2357	2.85739e-06	0.000169274	Up
HOTAIR	0.135683	157.965	10.1852	1.54582e-05	0.000634253	Up
CD70	2.16921	1987.57	9.83962	0.000164037	0.0038508	Up
HOXA3	0.252253	230.048	9.83285	9.64931e-07	7.44788e-05	Up
HOXD8	0.564844	428.253	9.5664	1.92607e-08	4.63121e-06	Up
HOXB6	0.144214	100.601	9.44622	0.00181216	0.0234691	Up
RP11-443P15.2	0.68947	476.392	9.43245	0.00450919	0.044839	Up
RP11-818F20.5	0.141211	93.2602	9.36727	7.74212e-05	0.002215	Up
MYBL2	6.92992	4378.42	9.30336	8.64919e-06	0.000398362	Up
KIF20A	5.64065	3539.39	9.29342	5.8129e-09	2.06617e-06	Up
DLGAP5	2.75555	1688.98	9.2596	3.26038e-11	1.12942e-07	Up
TOP2A	22.9413	13065	9.15354	1.60601e-08	4.07117e-06	Up
HOXC9	0.271365	152.052	9.13012	5.08499e-05	0.00160506	Up
HJURP	7.70101	3955.65	9.00465	4.93637e-07	4.52169e-05	Up
RRM2	11.299	5792.94	9.00196	3.20169e-08	6.26658e-06	Up
KRT80	5.46319	2799.93	9.00143	0.0014573	0.0199606	Up
HOXB4	0.387936	197.363	8.99082	0.00366608	0.0388709	Up
HOXB7	0.916951	462.537	8.97851	0.00169983	0.0223507	Up
HOXA10	0.252253	126.052	8.96493	0.000263344	0.0054886	Up
PITX2	0.267271	132.233	8.95057	0.00170498	0.0223735	Up
PBK	5.59751	2647.97	8.88588	1.08496e-09	7.04711e-07	Up
MAGEC2	0.11657	54.6041	8.87166	0.00265638	0.0309684	Up
LINC00942	1.92201	896.986	8.86633	0.00119226	0.0171337	Up
RP5-884M6.1	0.252253	107.511	8.73539	0.00335124	0.0367294	Up
AURKB	4.648	1946.99	8.71042	7.36268e-11	1.5943e-07	Up
HOXA5	0.276894	114.572	8.69271	4.96614e-06	0.000264492	Up
HOXB9	0.271365	108.287	8.64041	0.00184388	0.0237218	Up
MKI67	24.1055	9464.15	8.61697	1.78089e-09	9.70614e-07	Up
E2F8	1.08881	424.171	8.60575	2.47011e-09	1.10651e-06	Up
EN1	0.690904	256.318	8.53524	0.000392472	0.0074059	Up
CEP55	6.59665	2364.39	8.48552	6.68721e-10	5.45005e-07	Up
MELK	4.71878	1685.11	8.48021	1.09906e-09	7.04711e-07	Up
UBE2C	7.16504	2521.16	8.4589	1.59788e-09	8.85632e-07	Up
HOXB3	1.98221	648.036	8.35282	0.000522346	0.00921815	Up
CDCA2	4.41269	1439.36	8.34955	1.26446e-08	3.44472e-06	Up
HOXC6	0.743043	233.838	8.29785	3.30624e-05	0.00114774	Up
TROAP	5.44538	1695.18	8.28219	2.35583e-09	1.08504e-06	Up
SHOX2	1.06935	321.558	8.2322	7.91434e-07	6.49279e-05	Up
LINC00704	0.11657	34.7544	8.21985	0.00205888	0.0255986	Up
IRX3	4.69394	1287.84	8.09994	0.000434694	0.00804923	Up
CENPA	3.8047	1026.48	8.07571	3.41519e-09	1.37877e-06	Up
NDC80	7.41736	1887.32	7.99122	7.08099e-07	6.10964e-05	Up
APOBEC3B	2.367	588.194	7.95709	1.00911e-05	0.000446415	Up
RP1-30G7.2	0.12606	31.017	7.9428	3.32889e-05	0.00115438	Up
BIRC5	8.55217	2089.12	7.93239	2.03793e-06	0.000131084	Up
GALNT5	3.72288	908.058	7.93022	0.0025764	0.0302952	Up
MIR3687	0.12606	30.6907	7.92754	0.000754571	0.0121493	Up
CDC45	7.31484	1734.3	7.88931	8.47501e-09	2.59011e-06	Up
FAM64A	8.18515	1861.46	7.82921	7.71869e-09	2.42701e-06	Up
MNX1	0.141211	30.0735	7.7345	0.000334725	0.00657409	Up
PLEKHN1	0.76625	160.818	7.7134	6.88846e-05	0.0020312	Up
NCAPG	8.1148	1617.33	7.63884	1.15447e-07	1.56649e-05	Up
AC012531.25	0.11657	22.6632	7.60301	0.000122231	0.00310021	Up
KIF14	6.07137	1178.81	7.60109	1.37501e-07	1.80579e-05	Up
HOXA1	0.401995	76.2777	7.56794	7.13382e-06	0.000346339	Up
FAM111B	5.00121	906.475	7.50185	4.88615e-09	1.8157e-06	Up
ASF1B	12.5051	2183.54	7.44801	3.03393e-09	1.27195e-06	Up
ASPM	16.5609	2888.86	7.44658	4.99606e-07	4.55087e-05	Up
EVA1A	9.3436	1577.14	7.39911	4.60047e-06	0.000248251	Up
BUB1B	10.0365	1661.79	7.37133	8.92138e-08	1.29661e-05	Up
NLRP11	0.242631	39.7242	7.35511	0.00224323	0.0273308	Up
ALPK2	16.144	2628.69	7.3472	7.03254e-05	0.00206067	Up
HMGA2	5.84656	917.249	7.29358	0.00112039	0.0163562	Up
CCNB2	15.8097	2471.97	7.2887	1.3254e-09	7.73961e-07	Up
GTSE1	12.8003	1996.34	7.28503	1.84605e-06	0.000122449	Up
IGF2BP3	5.50509	842.413	7.25762	0.000191955	0.00435306	Up
BUB1	17.0046	2594.15	7.25319	1.8006e-07	2.17207e-05	Up
KIF2C	25.0808	3793.01	7.24062	2.82302e-08	5.95584e-06	Up
LINC01021	1.22893	182.412	7.21366	0.00355783	0.0380709	Up
TERT	0.897838	129.354	7.17065	0.000559299	0.00972336	Up
HOXB13	0.967798	131.88	7.0903	0.000106191	0.00280044	Up
CTD-2116N20.1	0.144214	19.0436	7.04495	0.000313772	0.00625269	Up
CASC5	9.69275	1277.53	7.04224	8.6097e-08	1.2569e-05	Up
KIFC1	18.5793	2367.86	6.99374	2.70715e-07	2.93135e-05	Up
KIF23	27.0284	3396.54	6.97345	4.88827e-07	4.4902e-05	Up
KIF4A	24.0947	2953.63	6.93763	9.6569e-07	7.44788e-05	Up
E2F2	5.71239	693.345	6.92334	5.44543e-07	4.86532e-05	Up
UCN2	1.94698	231.057	6.89086	0.000466869	0.00847231	Up
KIAA0101	9.83377	1166.22	6.88988	6.82927e-09	2.23324e-06	Up
CDC25C	5.52694	635.597	6.84549	4.07517e-08	7.48663e-06	Up
E2F7	8.93717	1019.82	6.83429	0.000239683	0.00513702	Up
NEIL3	6.59589	750.347	6.82985	0.000230151	0.00498091	Up
RP11-145A3.1	0.271365	30.1415	6.79537	0.000166729	0.00389444	Up
MCOLN2	5.34575	589.492	6.78494	0.000421599	0.00785119	Up
HOTAIRM1	3.28537	360.676	6.7785	7.99364e-06	0.000373429	Up
F2RL2	8.63979	947.264	6.77663	0.00211325	0.026107	Up
NUSAP1	40.274	4270.94	6.72856	2.17146e-07	2.52823e-05	Up
TTK	10.3456	1058.31	6.67661	3.53059e-07	3.55242e-05	Up
SKA1	6.71238	677.797	6.65789	1.80668e-07	2.17207e-05	Up
ERCC6L	5.82943	572.724	6.61834	2.26319e-07	2.58771e-05	Up
MCM10	8.02266	756.277	6.55869	7.74384e-07	6.45999e-05	Up
CDK1	32.3365	2970.35	6.52133	2.86662e-08	6.00906e-06	Up
ABCC3	59.7793	5491.15	6.52132	0.000142753	0.00346819	Up
DEPDC1	18.8459	1725.59	6.51669	4.78346e-07	4.4063e-05	Up
HOXA13	0.826587	75.428	6.51179	0.000187644	0.00427307	Up
ESPL1	18.653	1698.07	6.50835	2.45875e-06	0.000150007	Up
ORC1	11.3869	1031.69	6.50149	1.13159e-05	0.000487539	Up
HMMR	16.4732	1474.64	6.4841	2.25882e-05	0.00085954	Up
DTL	18.1831	1599.03	6.45845	8.57508e-08	1.2569e-05	Up
SGOL1	4.75578	415.439	6.44881	6.54997e-07	5.74238e-05	Up
GPX8	22.0395	1911	6.43809	8.7556e-07	6.96635e-05	Up
RP11-932O9.10	0.432642	37.1227	6.42299	9.83395e-05	0.00265579	Up
KIF18A	8.69181	716.793	6.36576	7.88655e-07	6.49279e-05	Up
HIST1H2BH	0.261743	20.5183	6.29261	0.000311866	0.00622988	Up
ESCO2	8.08171	632.762	6.29086	9.90314e-06	0.000441202	Up
CRNDE	11.2238	874.785	6.2843	0.000520537	0.00919899	Up
GSG2	4.18506	325.083	6.27941	1.22316e-05	0.000516775	Up
TGFBI	254.695	18796.7	6.20557	0.00383307	0.0401361	Up
CDC20	87.2582	6351.14	6.18558	9.12647e-06	0.000413358	Up
FOXM1	47.1998	3432.42	6.1843	2.14543e-06	0.000135591	Up
GATA3	2.80314	199.547	6.15354	6.03025e-05	0.00183097	Up
CDCA8	33.4964	2371.78	6.14582	3.34376e-05	0.00115809	Up
CCNA2	33.29	2298.74	6.10961	7.19991e-05	0.00209098	Up
RP11-227D13.4	0.144214	9.83291	6.09134	0.00205766	0.0255986	Up
CKAP2L	20.1679	1360.83	6.07628	8.64506e-07	6.89518e-05	Up
EXO1	19.3652	1283.94	6.05097	1.14176e-06	8.48558e-05	Up
CENPM	18.1468	1193.69	6.03956	0.000237865	0.00511889	Up
MLF1IP	18.6531	1202.14	6.01005	3.80781e-07	3.76191e-05	Up
NTF4	0.267271	16.702	5.96557	0.000994186	0.0149396	Up
WNT5A-AS1	2.22184	137.209	5.94847	0.00186457	0.0239111	Up
SHCBP1	57.1617	3504.7	5.9381	2.63453e-05	0.000961514	Up
TK1	96.9945	5890.64	5.92438	1.71966e-06	0.000115709	Up
POLQ	13.2313	787.065	5.89445	7.50458e-07	6.34128e-05	Up
RP11-18B3.2	0.279897	16.2925	5.86317	0.000335887	0.00659294	Up
AURKA	51.612	2946	5.83491	7.05076e-07	6.09965e-05	Up
KIF18B	34.7955	1970.44	5.82347	3.04606e-07	3.22359e-05	Up
LOXL2	127.601	7191.9	5.81666	1.17299e-05	0.000499914	Up
TPX2	126.814	7134.13	5.81395	5.90437e-07	5.23249e-05	Up
NUF2	23.2874	1297.22	5.79973	4.94158e-06	0.000263613	Up
OSR2	1.66409	89.9172	5.75579	0.00274217	0.0317135	Up
NCAPH	27.2204	1463.85	5.74894	2.78658e-06	0.000165379	Up
PTTG1	89.0204	4687.82	5.71864	0.00305411	0.0342969	Up
MMP2	314.508	16486	5.712	0.00421307	0.0427995	Up
KYNU	26.0384	1337.88	5.68317	0.00287473	0.0328121	Up
ADAMTS12	13.0511	664.996	5.6711	0.000205902	0.00461494	Up
EZH2	48.8582	2481.07	5.66622	3.74716e-07	3.73585e-05	Up
IGF2BP2	35.7077	1793.8	5.65064	1.00293e-05	0.000445521	Up
CENPK	13.8033	674.462	5.61065	9.03546e-06	0.000411516	Up
CENPF	146.871	7139.56	5.60322	0.000280152	0.00575094	Up
CPA4	25.4111	1195.07	5.5555	0.00416143	0.0424045	Up
RP11-161H23.9	0.252253	11.8197	5.55017	0.00185551	0.0238323	Up
RNA5SP323	0.141211	6.51877	5.52867	0.00122599	0.0175223	Up
SKA3	18.492	840.644	5.50652	1.08292e-06	8.1784e-05	Up
TACC3	98.5745	4466.99	5.50194	0.000296908	0.0060268	Up
LINC00475	2.41231	106.93	5.4701	0.00201908	0.025249	Up
RP11-22B23.2	0.411485	18.2369	5.46988	0.00134348	0.0187588	Up
TFAP2A	18.094	784.741	5.43864	0.00100852	0.0150936	Up
ANXA2	847.022	35546.2	5.39115	9.07591e-06	0.000412784	Up
TFAP2C	36.3249	1508.7	5.3762	0.000571008	0.00986039	Up
AC104801.1	0.135683	5.60732	5.369	0.00431892	0.0435367	Up
RAD51	15.6159	644.581	5.36727	7.28439e-06	0.00034979	Up
PLK1	91.3448	3653.84	5.32195	5.86542e-06	0.00030158	Up
CENPI	18.1592	725.987	5.32117	5.56684e-05	0.00172062	Up
HOXC4	6.43044	248.616	5.27286	0.000136766	0.00336812	Up
PHLDA2	21.5411	816.331	5.24399	0.00160249	0.0213462	Up
ANXA2P2	113.693	4205.42	5.20903	6.86971e-05	0.0020275	Up
IQGAP3	61.2464	2235.92	5.1901	2.69425e-05	0.00097461	Up
DEPDC1B	24.5335	893.348	5.1864	2.39801e-05	0.000900313	Up
AC005355.2	0.282422	10.2408	5.18033	0.00334704	0.0367205	Up
TEX19	0.670358	24.2232	5.17532	0.0035246	0.0378391	Up
FAM83D	46.0077	1638.81	5.15463	0.000159773	0.00377782	Up
RP11-558F24.4	3.62165	127.593	5.13876	0.000741166	0.0120058	Up
MIR4258	0.144214	5.00067	5.11584	0.00415111	0.0423214	Up
SPC25	20.971	726.016	5.11353	5.40566e-06	0.000282833	Up
TFAP2A-AS1	1.19828	41.4189	5.11125	0.000741074	0.0120058	Up
PRR11	75.9108	2622.5	5.11049	4.55321e-05	0.00148006	Up
MTFR2	7.54872	260.251	5.10753	0.000133188	0.00331208	Up
ARHGAP11A	60.6987	2088.12	5.10439	1.08893e-05	0.00047227	Up
KIF11	82.1939	2819.32	5.10017	1.02221e-05	0.000450503	Up
RP11-485G7.6	0.271365	9.23906	5.08944	0.00249241	0.0295305	Up
C11orf82	20.216	680.299	5.0726	3.39224e-05	0.00116768	Up
PLAU	77.4658	2592.73	5.06477	0.0012893	0.0181652	Up
BRIP1	20.7646	692.901	5.06045	8.80641e-06	0.000403897	Up
CELSR1	37.7277	1256.77	5.05796	0.00426103	0.0431527	Up
CAV1	445.454	14777.9	5.05201	0.00107696	0.0158782	Up
NEK2	35.1989	1162.3	5.04531	1.94272e-05	0.000759009	Up
RP11-875O11.3	0.386845	12.564	5.0214	0.0012528	0.0178199	Up
EME1	18.1753	589.89	5.02039	4.1959e-05	0.00138877	Up
RP11-114H23.2	0.261743	8.40467	5.00497	0.00448283	0.0446794	Up
RP11-336N8.4	0.681892	21.0021	4.94485	0.00338647	0.0369876	Up
LHX1	2.9472	90.4684	4.94	0.000799206	0.0127053	Up
OIP5	6.59752	191.913	4.86238	0.000108651	0.00284925	Up
PIF1	22.2179	638.474	4.84483	3.0072e-05	0.00106656	Up
RP11-152P17.2	10.9272	313.975	4.84465	0.0043738	0.0438735	Up
RP11-328N19.1	0.917558	26.2106	4.8362	0.00224817	0.0273679	Up
FAM60CP	0.402954	11.4799	4.83235	0.00246772	0.029343	Up
FANCI	131.304	3735.2	4.83021	7.25874e-06	0.000349585	Up
CDC6	89.3627	2540.27	4.82916	7.41505e-05	0.00214002	Up
NQO1	700.291	19674	4.81219	0.000965771	0.0145876	Up
CKS2	66.7012	1868.1	4.80771	6.16947e-06	0.000312303	Up
CCNB1	197.821	5535.76	4.80651	4.01698e-06	0.00022189	Up
CDCA4	52.3356	1455.1	4.79718	0.000278589	0.00574048	Up
LOXL1	72.9721	2016.61	4.78845	0.00257431	0.0302924	Up
DLX4	4.97117	137.03	4.78477	0.0028611	0.0327148	Up
DIAPH3	39.9489	1094.63	4.77614	0.000145236	0.00350508	Up
TCF19	90.002	2459.38	4.77219	7.10828e-06	0.000346339	Up
RP11-32D17.4	0.233141	6.35441	4.76849	0.00412022	0.0421048	Up
CENPE	47.0397	1270.43	4.75529	6.44066e-05	0.00192701	Up
PPIC	57.2197	1545.23	4.75516	0.00410084	0.0419723	Up
EPHA2	200.281	5385.82	4.74907	0.000914516	0.0139796	Up
RP4-694A7.2	0.383842	10.1072	4.71873	0.00242095	0.0289355	Up
TFPI2	53.0723	1393.97	4.71509	0.00480656	0.0469467	Up
TICRR	33.3466	875.527	4.71454	2.00029e-05	0.000775936	Up
ASB9	10.0512	260.586	4.69632	0.00136186	0.0189588	Up
CTD-2510F5.4	10.5284	271.729	4.68981	0.000359579	0.00694952	Up
C20orf24	16.6137	421.859	4.66632	0.000384744	0.00732036	Up
ITGA3	1051.42	26626.1	4.66243	0.00382844	0.0401005	Up
GINS2	64.3741	1618.72	4.65223	1.04365e-05	0.000456873	Up
RAD51AP1	32.0236	804.971	4.65173	0.000163729	0.00384634	Up
BRCA2	19.3462	483.82	4.64435	0.000869438	0.0135067	Up
PAX9	5.01309	124.318	4.63219	0.000578851	0.00996432	Up
KIF15	48.7708	1203.94	4.62561	6.25491e-05	0.00188171	Up
SLC1A5	191.583	4718.88	4.6224	3.08656e-05	0.00108765	Up
CBX2	47.0812	1157.53	4.61975	0.00201463	0.0252126	Up
MYOF	358.477	8730.55	4.60612	0.0016949	0.0222948	Up
ZWINT	113.896	2772.37	4.60532	6.09749e-06	0.000310492	Up
NNMT	84.283	2046.9	4.60206	0.00284015	0.0325537	Up
C2orf48	2.75242	66.7374	4.59972	0.00138288	0.0191535	Up
ANXA1	564.083	13651.8	4.59704	0.000163713	0.00384634	Up
LMNB1	149.651	3585.89	4.58266	6.66967e-05	0.00198277	Up
FANCD2	62.3358	1476.26	4.56574	9.80528e-06	0.000438635	Up
PRSS23	386.919	9113.04	4.55783	9.33949e-05	0.00256002	Up
CENPH	58.536	1328.79	4.50465	3.21466e-05	0.00112071	Up
F2R	112.525	2535.91	4.49419	0.000295962	0.00601507	Up
CDKN3	66.2493	1489.9	4.49117	0.00400671	0.0413584	Up
BCL2L12	43.68	974.709	4.47993	5.19444e-05	0.00163422	Up
LRRC8E	1.18892	26.4253	4.47419	0.00401731	0.0414024	Up
TUBB6	276.189	6116.77	4.46904	0.000923443	0.014065	Up
SERPINH1P1	0.383842	8.45671	4.46151	0.00460387	0.0455113	Up
MTHFD2P7	0.257781	5.66294	4.45733	0.00423714	0.0429436	Up
PARPBP	21.4639	466.103	4.44066	0.000137061	0.00337248	Up
CDCA5	175.084	3801.27	4.44037	0.00035153	0.00683036	Up
ISL2	4.03397	87.5658	4.44009	0.00186451	0.0239111	Up
GAS2L3	40.5706	871.414	4.42485	0.000161849	0.00381312	Up
CDK2	70.5309	1510.3	4.42043	0.00021508	0.00476189	Up
RP11-523H20.3	1.20346	25.6104	4.41147	0.00373168	0.0393644	Up
HELLS	54.1856	1146.03	4.40259	2.33424e-05	0.000880153	Up
CENPW	33.5871	709.187	4.40019	0.000119109	0.00304533	Up
ARHGEF39	18.1836	382.168	4.3935	0.000201647	0.00452578	Up
RP11-334A14.2	1.00096	20.9154	4.38511	0.00506731	0.0488808	Up
XRCC2	36.2337	745.232	4.36229	7.42114e-05	0.00214002	Up
CDCA3	73.3643	1489.12	4.34324	1.61844e-05	0.000656191	Up
MCOLN3	8.57917	172.364	4.32848	0.00377148	0.0396596	Up
PLP2	92.0141	1845.78	4.32623	3.93883e-05	0.00131914	Up
C11orf35	10.9305	218.009	4.31795	0.00224878	0.0273679	Up
FOXD2-AS1	8.58185	170.914	4.31584	0.00197055	0.0248511	Up
SMC4	175.771	3480.54	4.30754	0.000139396	0.00340432	Up
PROCR	73.7309	1459.33	4.30689	0.000949071	0.0143683	Up
DDX12P	23.7508	466.954	4.29723	0.000333456	0.00655308	Up
PERP	189.231	3704.79	4.29117	0.00287358	0.0328104	Up
TFPI	62.3887	1214.18	4.28256	0.00258261	0.0303463	Up
CLSPN	43.4841	840.187	4.27215	0.0010581	0.0156548	Up
ATP6V1B1	5.28697	101.396	4.26141	0.00444881	0.0444486	Up
FRRS1	5.74384	109.456	4.25219	0.000816052	0.0129229	Up
UHRF1	96.2225	1830.69	4.24987	4.87088e-05	0.00156128	Up
PKMYT1	51.3092	965.98	4.2347	0.000210424	0.00469278	Up
CD109	247.58	4660.06	4.23438	0.0020792	0.0257546	Up
APOBEC3C	111.659	2085.74	4.2234	0.000234483	0.00505793	Up
CDC25A	52.7688	980.955	4.21643	0.000643353	0.0107719	Up
PRC1	266.406	4876.85	4.19425	0.000134593	0.00333435	Up
AC006273.5	2.21235	40.4285	4.19172	0.00472119	0.0463627	Up
RECQL4	204.244	3703.47	4.18052	0.00313036	0.0349015	Up
IKBIP	92.0189	1651.19	4.16543	4.50795e-05	0.00147076	Up
CTD-2267D19.6	3.33131	59.5248	4.15933	0.00354636	0.0379748	Up
STIL	86.3616	1532.92	4.14975	0.000314188	0.00625335	Up
RP11-650L12.2	2.00302	35.2459	4.13721	0.00241582	0.0289059	Up
KIF20B	80.4141	1414.84	4.13705	0.00016892	0.00393437	Up
TNFRSF12A	202.466	3442.25	4.0876	0.000120066	0.00306023	Up
GINS4	37.9025	641.871	4.08192	0.000351534	0.00683036	Up
CEP152	45.2065	753.832	4.05964	8.95999e-05	0.00248938	Up
TRAM2	272.421	4534.38	4.057	6.9537e-05	0.00204471	Up
POLE2	23.3323	386.183	4.04888	0.00119251	0.0171337	Up
CDT1	101.324	1671.09	4.04374	0.00114054	0.0165754	Up
TRIP13	95.6586	1549.08	4.01738	0.000150578	0.00360471	Up
MXD3	85.81	1382.62	4.01011	0.000498573	0.00892019	Up
LAMC1	711.489	11454.6	4.00894	0.000547078	0.00956173	Up
NRM	83.819	1343.12	4.00216	0.00108805	0.0159983	Up
KIRREL	315.012	5029.26	3.99686	0.000450149	0.00824205	Up
SLFN12	22.3468	353.051	3.98174	0.0031812	0.0353044	Up
FBXO43	3.72968	58.8778	3.9806	0.00452199	0.0449054	Up
WDR76	72.8074	1148.06	3.97897	9.8513e-05	0.00265579	Up
FAM72C	3.81153	59.9177	3.97454	0.00466867	0.0459749	Up
RCC1	160.264	2511.34	3.96993	0.000503739	0.00897209	Up
CD44	1857.31	29091.2	3.96929	0.00016147	0.00380694	Up
KDELR3	60.4397	945.717	3.96784	0.000565686	0.00980312	Up
NEDD4	116.431	1812.14	3.96015	0.00467187	0.0459749	Up
LEPRE1	316.672	4901.12	3.95205	0.00119597	0.0171759	Up
PMAIP1	53.5264	821.64	3.94019	0.00344041	0.0373828	Up
KIF4B	1.78066	27.2959	3.9382	0.00461966	0.0455984	Up
MTHFD2	162.379	2423.26	3.89952	0.000440088	0.00813068	Up
RP11-424C20.2	20.5325	304.221	3.88914	0.000772742	0.0123688	Up
LRR1	44.7292	651.745	3.86502	0.00101936	0.0152072	Up
RAD54L	79.3165	1148.19	3.85559	0.000132328	0.00329821	Up
AC093391.2	4.68691	67.7659	3.85385	0.00479819	0.0469006	Up
TGFB1I1	103.313	1488.56	3.84881	0.00467823	0.045996	Up
PLK4	64.9583	935.401	3.848	0.00151979	0.0205536	Up
CKS1B	182.412	2619.79	3.84418	0.000765699	0.0122861	Up
FAM72D	8.74033	123.674	3.82271	0.00272174	0.0315392	Up
SPAG5	234.071	3308.36	3.8211	9.84749e-05	0.00265579	Up
CCDC18	32.6843	458.353	3.80979	0.000392478	0.0074059	Up
TYMS	163.024	2268.24	3.79842	3.62047e-05	0.00123198	Up
AGPAT9	62.7841	855.597	3.76846	0.00290981	0.0330739	Up
KNTC1	146.627	1979.61	3.75499	0.000654076	0.0108962	Up
MCM8	96.4125	1296.99	3.7498	0.000831249	0.0130812	Up
ELF4	98.1553	1318.95	3.74819	0.00317437	0.0352718	Up
FLNA	3975.5	53154	3.74097	0.000245709	0.0052379	Up
FAM60A	63.5888	847.253	3.73595	0.00156753	0.02106	Up
PDF	11.8432	156.046	3.71984	0.00215849	0.0264858	Up
ARHGAP11B	34.8081	456.012	3.71158	0.000911156	0.0139428	Up
PILRB	30.7909	402.859	3.7097	0.00395424	0.041011	Up
TMPO-AS1	22.926	298.19	3.70118	0.00118978	0.0171293	Up
C17orf53	33.5199	434.588	3.69656	0.00169484	0.0222948	Up
BTN2A3P	11.1158	144.007	3.69546	0.00268701	0.0312809	Up
CHEK1	108.648	1402.11	3.68986	0.00011359	0.00294624	Up
FAM72B	14.5938	188.057	3.68774	0.0032144	0.0355902	Up
ATAD2	271.07	3461.52	3.67467	0.000505273	0.00898962	Up
EYA4	107.478	1372.08	3.67425	0.00296281	0.0334901	Up
LAMB1	771.386	9838.77	3.67295	0.00516291	0.0495545	Up
DBF4P1	7.39013	93.3271	3.65863	0.00313303	0.0349192	Up
DBF4	105.867	1329.93	3.65103	0.000346007	0.006743	Up
ORC6	124.019	1549.23	3.64291	0.000332952	0.00655106	Up
WEE1	96.6488	1203.19	3.63797	0.000116862	0.0030084	Up
CTNNAL1	274.557	3339.35	3.60439	0.000143612	0.00348368	Up
PVT1	45.0337	539.701	3.58308	0.00285145	0.0326489	Up
BNC2	50.1717	600.855	3.58207	0.0045268	0.0449396	Up
RP11-22B23.1	35.8146	425.15	3.56935	0.00293405	0.0332544	Up
MCM2	394.781	4640.75	3.55523	5.89528e-05	0.00180001	Up
WDR62	155.182	1810.07	3.54401	0.00196042	0.0247615	Up
RP11-192N10.2	21.8368	253.917	3.53952	0.00222585	0.0271595	Up
MYO1C	641.673	7449.39	3.53721	0.000102179	0.00272097	Up
MAD2L1	194.814	2257.14	3.53432	0.000208984	0.00466714	Up
TIMELESS	243.835	2789.73	3.51615	0.000670538	0.0110968	Up
MAP7D3	95.319	1084.33	3.50789	0.000671437	0.0111022	Up
SGOL2	78.2483	885.869	3.50096	0.000252483	0.00534745	Up
TWIST1	74.2867	830.788	3.4833	0.00116816	0.0168654	Up
ECT2	280.765	3110.51	3.46972	0.0008396	0.0131583	Up
CCDC80	361.337	3979.06	3.46101	0.0044988	0.0447976	Up
HAUS8	64.0074	680.695	3.4107	0.00175391	0.0228504	Up
KDELC1	59.2708	618.636	3.3837	0.0027992	0.0322426	Up
NCAPG2	361.233	3767.57	3.38263	0.000719287	0.011749	Up
PDIA4	1224.09	12617.7	3.36566	0.00286834	0.0327734	Up
TAGLN2	1516.39	15628.5	3.36547	0.000996081	0.0149554	Up
CCNJL	56.4622	580.815	3.36272	0.00170218	0.0223697	Up
ZNF217	205.533	2103.66	3.35546	0.0024356	0.0290575	Up
KIAA1524	122.525	1252.13	3.35324	0.000311371	0.00622381	Up
RACGAP1	401.259	4072.76	3.3434	0.000226906	0.0049434	Up
RUNX2	105.844	1066.86	3.33336	0.000586549	0.0100528	Up
MMP14	514.153	5179.32	3.33249	0.000140588	0.00342321	Up
TONSL	189.865	1910.84	3.33116	0.00388171	0.0405287	Up
FBXO5	90.1247	902.177	3.32341	0.001381	0.0191357	Up
PYGL	236.014	2346.89	3.31381	0.00249048	0.0295291	Up
FAM111A	214	2119.5	3.30804	0.000497194	0.00891867	Up
NAT1	13.6794	133.782	3.28981	0.00511966	0.0492841	Up
TRAIP	75.5044	735.802	3.28468	0.0031906	0.0353561	Up
MCM5	499.717	4840.06	3.27584	0.00161093	0.0214403	Up
PLOD2	718.421	6938.01	3.27162	0.00520491	0.0497824	Up
FKBP10	795.672	7656.64	3.26647	0.000918438	0.0140149	Up
MALT1	255.674	2414.94	3.23961	0.00233044	0.0281223	Up
GGH	368.329	3461.92	3.2325	0.000856232	0.0133459	Up
OSMR	393.748	3699.36	3.23193	0.00392194	0.0407794	Up
E2F1	373.254	3490.81	3.22533	0.00391863	0.040758	Up
CNN2	237.231	2214.17	3.2224	0.0012951	0.0182155	Up
SYDE1	206.253	1895.49	3.20008	0.000596626	0.0101828	Up
RAI14	351.163	3219.33	3.19655	0.00046268	0.00840975	Up
KDELC2	271.029	2454.94	3.17917	0.0013364	0.018684	Up
TRIM5	98.8286	894.97	3.17884	0.000758652	0.012191	Up
DRAM1	127.991	1152.79	3.17102	0.00316163	0.0351571	Up
C16orf59	90.3155	805.596	3.15701	0.0025993	0.0304767	Up
DSCC1	71.4734	629.427	3.13856	0.00269602	0.0313634	Up
C21orf58	103.124	906.103	3.1353	0.00251473	0.0297491	Up
DSN1	257.229	2251.28	3.12962	0.00168058	0.0221683	Up
CMTM3	279.697	2407.84	3.1058	0.00200409	0.0251577	Up
PCNA	723.101	6137.94	3.08549	0.000776444	0.0124038	Up
GINS1	130.517	1097.2	3.07152	0.0019142	0.024402	Up
SP140L	69.3494	582.242	3.06966	0.00363944	0.0387288	Up
NUP37	94.6989	794.275	3.06822	0.00109953	0.0161236	Up
FNDC3B	314.184	2585.82	3.04094	0.0011104	0.0162466	Up
POLE	374.544	3078.82	3.03917	0.00050303	0.00896435	Up
BRCA1	190.092	1555.38	3.0325	0.000751039	0.0121136	Up
BORA	48.4836	394.411	3.02413	0.00399392	0.0412785	Up
REEP4	197.083	1600.78	3.0219	0.00181977	0.023549	Up
ATAD5	79.1996	641.791	3.01854	0.00182398	0.0235569	Up
TRIP10	215.476	1743.08	3.01604	0.00293485	0.0332544	Up
MICB	40.8764	325.629	2.99389	0.00351748	0.0377751	Up
GJC1	191.592	1521.67	2.98955	0.00231197	0.02796	Up
SHC1	585.72	4650.32	2.98905	0.00312148	0.0348564	Up
FANCA	161.797	1280.01	2.9839	0.00182242	0.0235553	Up
LYAR	157.617	1224.33	2.9575	0.00338284	0.0369726	Up
PTK7	334.545	2580.55	2.9474	0.00242294	0.0289487	Up
GBP2	236.31	1814.06	2.94047	0.00218489	0.0267662	Up
DNAJC22	79.3806	605.29	2.93077	0.00292032	0.0331473	Up
BAZ1A	202.882	1545.98	2.92981	0.00419782	0.0427242	Up
MCM3	803.227	6114.47	2.92835	0.000763233	0.0122526	Up
HMGB2	654.234	4977.61	2.92758	0.000488587	0.00877873	Up
CALU	1862.69	14088.8	2.91909	0.00116643	0.0168552	Up
MYCBP	77.8774	584.713	2.90845	0.00505371	0.0487968	Up
COL5A2	651.048	4884.09	2.90725	0.00472276	0.0463642	Up
RPS2P55	215.237	1612.45	2.90525	0.0029883	0.0336851	Up
CKAP4	1175.84	8774.42	2.89961	0.00108977	0.0160094	Up
RFC4	230.559	1718.54	2.89798	0.00345477	0.0374266	Up
PTRF	2211	16472.9	2.89732	0.00291695	0.0331205	Up
SPDL1	211.99	1561.23	2.88062	0.00340713	0.037176	Up
RBL1	142.307	1045.59	2.87724	0.00442098	0.0442246	Up
UBE2T	207.043	1517.41	2.87361	0.00140074	0.0193355	Up
NT5DC2	442.334	3217.4	2.86269	0.001604	0.0213568	Up
TRIP6	730.183	5271.13	2.85178	0.00156737	0.02106	Up
WWTR1	753.877	5409.48	2.84309	0.00466725	0.0459749	Up
FAM129B	1199.45	8562.37	2.83564	0.00150568	0.020422	Up
TSPAN4	326.007	2317.89	2.82984	0.00508007	0.048975	Up
PHLDA1	1334.17	9451.1	2.82454	0.00146731	0.0200344	Up
PRIM2	94.4431	660.561	2.80617	0.00379931	0.0398593	Up
GLA	252.644	1761.84	2.8019	0.00245748	0.0292438	Up
MYBL1	149.48	1030.61	2.78548	0.0020746	0.025717	Up
PRIM1	103.695	714.214	2.78401	0.00378077	0.0397029	Up
SLC25A10	302.556	2062.68	2.76925	0.00225753	0.0274436	Up
MCM7	1479.41	10075.9	2.76781	0.00200174	0.0251423	Up
MYO19	358.719	2419.71	2.7539	0.00182812	0.0236011	Up
PLEKHG2	214.484	1442.38	2.74951	0.00205927	0.0255986	Up
RFC3	230.066	1546.54	2.74893	0.00178458	0.0231853	Up
HEXB	854.61	5715.91	2.74165	0.00432314	0.0435524	Up
AMMECR1	117.556	785.456	2.74019	0.0037874	0.0397598	Up
WDHD1	134.341	889.407	2.72694	0.00421305	0.0427995	Up
PSMB8	333.964	2157.86	2.69184	0.00398115	0.041218	Up
BTN2A2	113.381	731.777	2.69023	0.00375984	0.0395849	Up
TMEM106C	762.643	4917.9	2.68896	0.00247967	0.0294364	Up
LMNB2	1264.02	8101.05	2.68008	0.00256694	0.0302165	Up
CHST14	214.976	1374.09	2.67623	0.00432779	0.0435723	Up
RAD18	200.115	1243.73	2.63577	0.00360509	0.0385136	Up
CCND1	857.623	5305.35	2.62903	0.0028591	0.0327136	Up
ACTL6A	215.288	1331.47	2.62868	0.00179739	0.0233333	Up
GNG12	810.963	5007.02	2.62624	0.00247376	0.0293947	Up
MCM6	583.565	3590.59	2.62126	0.00303463	0.0341016	Up
DHFRP1	140.143	860.548	2.61836	0.00267606	0.0311755	Up
NEDD1	160.066	982.84	2.61829	0.00315447	0.0351103	Up
KPNA2	1264.15	7761.69	2.6182	0.00196878	0.0248384	Up
POLD1	246.324	1461.31	2.56863	0.00369263	0.0390281	Up
ARHGAP18	220.916	1309.14	2.56705	0.00469823	0.0461649	Up
YBX3	648.878	3779.09	2.54202	0.00361598	0.0385719	Up
LIMA1	668.038	3846.46	2.52553	0.00507374	0.0489284	Up
RPS2P5	769.991	4428.03	2.52375	0.00217182	0.0266294	Up
RBBP8	199.478	1143.66	2.51936	0.00318162	0.0353044	Up
PTBP1	1431.46	8169.82	2.51282	0.00388405	0.0405287	Up
TMEM194A	310.201	1764.97	2.50837	0.0030925	0.034621	Up
PTPN14	588.138	3340.72	2.50593	0.00354648	0.0379748	Up
SHMT2	881.204	5000.68	2.50458	0.00420193	0.0427527	Up
SHMT1	358.489	2030.31	2.5017	0.00363064	0.038683	Up
GMNN	199.715	1125.16	2.49412	0.00390262	0.0406562	Up
RRAS2	219.313	1228.52	2.48586	0.0047511	0.0465725	Up
TGIF1	204.036	1142.32	2.48507	0.00382229	0.040049	Up
UACA	492.832	2701.73	2.45471	0.00402414	0.0414368	Up
HDAC1	779.285	4241.95	2.4445	0.00449261	0.0447614	Up
RRM1	929.601	5054.56	2.4429	0.00234848	0.0282864	Up
CHTF18	311.369	1632.67	2.39053	0.00480085	0.0469055	Up
CKAP2	463.26	2402.73	2.37478	0.00405221	0.041631	Up
NCAPD2	1103.32	5651.68	2.35683	0.00288147	0.0328546	Up
MSN	3188.47	16225.2	2.3473	0.00463127	0.0456757	Up
DESI2	439.643	2212.55	2.33131	0.00447213	0.0446271	Up
DHFR	573.43	2831.43	2.30384	0.00387139	0.0404597	Up
TMPO	985.127	4815.05	2.28917	0.00458706	0.0453725	Up
NUP205	760.531	3702.76	2.28352	0.00473462	0.0464407	Up
PXN	921.319	4485.18	2.28339	0.00494682	0.0479875	Up
ADAM9	1554.43	7314.21	2.23432	0.00482707	0.0470632	Up
NCAPD3	558.548	2521.4	2.17447	0.00522336	0.0499004	Up
RPP25	504.053	196.521	-1.35889	0.00461895	0.0455984	Down
ANKRD24	1278.83	445.055	-1.52277	0.00297861	0.0336273	Down
PLXDC1	439.421	144.968	-1.59987	0.00175367	0.0228504	Down
STX1A	5331.08	1735.67	-1.61894	0.00335831	0.0367784	Down
C3AR1	342.578	108.739	-1.65556	0.0036693	0.038882	Down
CORO6	707.708	220.756	-1.6807	0.00396196	0.041078	Down
NOTCH4	599.196	179.888	-1.73593	0.00392597	0.0407954	Down
GABRQ	709.691	194.716	-1.86582	0.00362513	0.0386519	Down
RP11-363E6.4	56.2197	14.9875	-1.90731	0.00431126	0.0435131	Down
PIP5K1C	7754.26	1981.9	-1.96811	0.00425702	0.0431254	Down
CACNA1A	2729.97	686.953	-1.9906	0.00149047	0.0202493	Down
QPCT	518.582	127.921	-2.01932	0.00135042	0.0188477	Down
GALNT18	1676.61	410.782	-2.0291	0.00465441	0.0458722	Down
RNF175	661.954	158.719	-2.06025	0.00209052	0.0258653	Down
KCNC4	1525.37	351.847	-2.11613	0.000507532	0.00900531	Down
BAALC	4343.11	996.682	-2.12352	0.0012543	0.0178334	Down
SLC30A10	221.182	50.636	-2.127	0.00185852	0.0238616	Down
MAFB	730.108	164.741	-2.14792	0.00156892	0.0210641	Down
GCK	147.007	32.902	-2.15964	0.00482531	0.0470601	Down
ACSS1	2608.73	581.683	-2.16504	0.00500332	0.0484781	Down
TNFAIP8L3	632.509	141.027	-2.16512	0.00443415	0.0443293	Down
C3	8331.36	1852.46	-2.16911	0.000552862	0.00963707	Down
MAST4	1361.13	291.771	-2.22189	0.00254053	0.0299704	Down
ASB2	184.902	39.214	-2.23732	0.00473482	0.0464407	Down
TMEM233	293.981	61.9458	-2.24664	0.000731698	0.0119095	Down
ELOVL4	1177.86	244.683	-2.26718	0.00430735	0.0434871	Down
RNF112	2015.31	416.57	-2.27437	0.000139089	0.00340191	Down
SPRN	1154.15	236.9	-2.28448	0.00133317	0.0186627	Down
KCTD4	789.868	158.11	-2.32069	0.000343501	0.00669816	Down
ZDHHC14	2160.54	432.2	-2.32162	0.0047853	0.046816	Down
SCN1B	2043.36	407.9	-2.32466	0.000925335	0.0140741	Down
CIDEA	59.2907	11.7714	-2.33251	0.00248329	0.0294545	Down
TMIGD2	69.7439	13.808	-2.33656	0.00312886	0.0348966	Down
STAC2	2714.74	535.731	-2.34123	0.00238651	0.028637	Down
B3GNT1	9260.98	1807.1	-2.35749	0.00326752	0.0360618	Down
RGS12	4180.75	814.841	-2.35917	0.00399873	0.0413152	Down
SEPW1	7694.48	1498.27	-2.36052	0.00342825	0.0373238	Down
CACNA1S	69.3154	13.4586	-2.36465	0.00489485	0.0475813	Down
ARC	1159.12	225.037	-2.36479	0.000829502	0.0130725	Down
ITPKA	1848.76	358.732	-2.36558	0.00434257	0.043654	Down
RP11-713P17.3	180.004	34.801	-2.37083	0.0048611	0.0473244	Down
SEMA6B	5492.86	1060.21	-2.37321	0.000637081	0.0106782	Down
C14orf132	9144.11	1754.33	-2.38192	0.000636068	0.0106667	Down
FAM134B	2934.18	559.146	-2.39166	0.00215567	0.0264858	Down
TPRG1L	5592.18	1048.02	-2.41574	0.00406241	0.0416964	Down
LILRB2	32.2708	6.04437	-2.41656	0.00367868	0.0389421	Down
RP11-479O17.10	28.5849	5.3514	-2.41727	0.00477761	0.0467763	Down
BIN1	14144.2	2639.69	-2.42177	0.00334381	0.0367205	Down
CTIF	5975.68	1114.43	-2.42279	0.00391633	0.040747	Down
ASPHD1	2948.99	549.058	-2.42519	0.000473998	0.00857313	Down
STK32C	3114.88	578.949	-2.42767	0.0015712	0.0210659	Down
BHMT2	109.457	20.323	-2.42918	0.0012942	0.0182155	Down
GNG2	4569.02	846.312	-2.43262	0.002816	0.0323676	Down
MROH7	37.666	6.87701	-2.45341	0.00282291	0.0324129	Down
PKIA	3863.12	702.935	-2.4583	0.00134159	0.0187405	Down
TOLLIP	10046.3	1811.02	-2.47179	0.00205647	0.0255986	Down
FBXO44	4851.87	869.847	-2.47971	0.00274106	0.0317135	Down
TSPAN5	4552.96	810.366	-2.49016	0.00158123	0.0211918	Down
LPHN1	6325.53	1124.3	-2.49216	0.00287614	0.0328167	Down
SPATA18	61.7236	10.9388	-2.49637	0.00177697	0.0231049	Down
DGKI	1538.08	272.474	-2.49694	0.000444257	0.00817241	Down
IGSF8	8454.71	1493.15	-2.50139	0.00365926	0.0388511	Down
ADCY8	737.352	129.654	-2.50768	4.16688e-05	0.00138241	Down
JAM2	1308.82	224.619	-2.54272	0.000599403	0.0102142	Down
TUBB2A	10088.3	1713.17	-2.55795	0.00147855	0.0201383	Down
ACTR3B	1778.54	301.202	-2.56189	0.0038817	0.0405287	Down
RABGAP1L	3084.98	521.442	-2.56468	0.00348184	0.0375165	Down
HABP4	2978.09	497.942	-2.58034	0.00339832	0.0371046	Down
C16orf45	5739.16	950.385	-2.59425	0.000424346	0.00788396	Down
PAPLN	415.673	68.573	-2.59974	0.00140032	0.0193355	Down
DHRS9	206.328	33.8758	-2.60661	0.000975037	0.0147002	Down
SEZ6L2	9226.43	1513.91	-2.60749	0.000489701	0.00879392	Down
CHST1	3891	636.366	-2.61221	0.00110558	0.0161905	Down
ACE	272.178	44.2925	-2.61942	0.0048994	0.0475839	Down
DRD5P2	15.3536	2.49792	-2.61978	0.00391363	0.0407318	Down
ADAM23	3457.12	560.458	-2.62489	0.00500716	0.0484875	Down
DAW1	45.7806	7.38501	-2.63206	0.00467162	0.0459749	Down
CYP21A1P	27.2831	4.39214	-2.63501	0.00450358	0.0448296	Down
MEF2D	6397.29	1025.94	-2.64051	0.00437734	0.0438955	Down
TCEAL7	2538.53	405.645	-2.6457	0.00124749	0.0177598	Down
RLTPR	1071.04	170.37	-2.65227	0.000186629	0.00425294	Down
WSCD1	2029.19	322.563	-2.65325	0.00515334	0.0495063	Down
MEG3	8599.15	1362.59	-2.65785	0.00023242	0.00502337	Down
GPR155	2265.77	358.633	-2.65942	0.00262488	0.0307031	Down
XYLT1	1777.6	280.659	-2.66304	0.000113801	0.00294882	Down
PDE4A	2379.71	374.918	-2.66614	0.00114767	0.016651	Down
POU6F1	1968.52	308.883	-2.67198	0.00515242	0.0495063	Down
EPCAM	167.152	26.1989	-2.67358	0.00476315	0.0466626	Down
TRIM2	12031.4	1879.87	-2.67809	0.00401238	0.0413754	Down
RP11-344B5.2	10.6928	1.66528	-2.6828	0.00519515	0.0497248	Down
MAGI1	2540.63	395.249	-2.68435	0.00452091	0.0449054	Down
TYRO3	8425.72	1307.93	-2.68752	0.00131077	0.0184122	Down
SSBP3	6573.49	1018.44	-2.6903	0.00116789	0.0168654	Down
KIF3A	5680.14	876.766	-2.69566	0.00460786	0.0455319	Down
SLC45A1	1073.3	165.595	-2.69633	0.00245344	0.0292064	Down
YWHAH	21626.3	3328.26	-2.69995	0.00476159	0.0466613	Down
EXD1	24.6181	3.78753	-2.70039	0.00418116	0.0425679	Down
TMEM246	3610.2	553.201	-2.7062	0.0011883	0.0171183	Down
SEC61A2	2086.38	318.19	-2.71304	0.00435293	0.0437447	Down
NIM1	743.658	113.273	-2.71484	0.00304038	0.0341544	Down
DOCK8	413.155	62.8898	-2.71579	0.00363642	0.0387091	Down
FAM161B	867.547	130.834	-2.7292	0.00406019	0.0416868	Down
MAP1LC3A	3328.37	501.882	-2.7294	0.0012697	0.0179742	Down
MAP3K10	4151.88	625.581	-2.7305	0.00392345	0.0407821	Down
CNIH2	2487.74	373.794	-2.73452	0.00129049	0.0181741	Down
LYRM9	706.523	106.07	-2.73572	0.00423043	0.0429249	Down
EIF4E3	2028.38	302.802	-2.74389	0.0051797	0.049672	Down
ANKRD66	11.2044	1.66528	-2.75023	0.00465167	0.045859	Down
GABARAPL1	11298.2	1676.98	-2.75216	0.00518207	0.0496801	Down
TUBB2B	8046.52	1193.93	-2.75265	0.00143525	0.0197285	Down
PCYT1B	1428.67	211.699	-2.75458	0.0010151	0.0151574	Down
RP11-127B20.2	189.187	27.9053	-2.7612	0.00292293	0.0331654	Down
DLG3	3504.79	516.703	-2.76192	0.00442469	0.0442483	Down
ISLR	867.609	127.059	-2.77155	0.000672993	0.011118	Down
ROGDI	4324.09	632.951	-2.77223	0.00492171	0.0477723	Down
PPP1R9A	2779.07	406.083	-2.77476	0.00481332	0.0469712	Down
CLSTN2	7152.02	1041.74	-2.77936	0.00487317	0.0474278	Down
CAMKK1	6719.04	975.011	-2.78477	0.00229476	0.0277929	Down
FAM171A2	1506.61	217.922	-2.78942	0.00444305	0.0444047	Down
MT1M	387.298	55.9069	-2.79234	0.000136093	0.00336132	Down
VAT1L	2750.72	395.881	-2.79667	0.000518541	0.0091708	Down
ANGPTL4	1827.74	262.57	-2.79928	0.00420825	0.0427771	Down
SLC43A2	2147.31	306.726	-2.80751	0.0038903	0.0405666	Down
IQSEC2	4870.51	694.941	-2.80911	0.00517689	0.0496596	Down
MAPRE3	6989.01	997.166	-2.80918	0.00174111	0.0227199	Down
C8orf47	19.8678	2.82827	-2.81244	0.00504691	0.0487704	Down
TSPYL1	10018.7	1422.92	-2.81577	0.00446285	0.0445481	Down
CTXN1	4191	594.619	-2.81726	0.00184661	0.023746	Down
TPD52L1	1038.47	147.312	-2.81751	0.00300776	0.0338578	Down
MAPRE2	9568.09	1354.32	-2.82066	0.00235483	0.028342	Down
CABYR	253.896	35.8988	-2.82223	0.00283345	0.0325111	Down
KLHL2	3643.15	515.044	-2.82242	0.00310393	0.0347133	Down
FAM196A	212.044	29.9548	-2.8235	0.00454709	0.0450815	Down
ANKRD34A	1173.7	165.617	-2.82514	0.00252002	0.0297929	Down
FAM167A	1493.53	210.085	-2.82969	0.00205938	0.0255986	Down
CRY2	4450.7	625.549	-2.83084	0.00200798	0.0251678	Down
RP11-1C8.7	17.7755	2.49792	-2.83109	0.00277957	0.0320617	Down
PPP3CB	7484.19	1049.46	-2.83419	0.00341926	0.0372711	Down
FGF14	716.869	100.443	-2.83534	0.00239845	0.028719	Down
NCS1	22254.8	3115.73	-2.83648	0.00286293	0.0327231	Down
RP11-566K19.5	55.3288	7.732	-2.83912	0.00151455	0.0205012	Down
PPP1R12B	3889.58	542.391	-2.84221	0.00215727	0.0264858	Down
BHLHE41	2847.21	396.751	-2.84324	0.00217315	0.0266357	Down
DNM1P47	88.3079	12.1274	-2.86428	0.00177029	0.0230272	Down
LPA	40.6061	5.56728	-2.86665	0.00247997	0.0294364	Down
RUSC2	7441.48	1019.3	-2.86801	0.00293222	0.0332544	Down
ATP6V0A1	11151.6	1525.17	-2.87021	0.00283493	0.0325166	Down
EDNRB	2615.62	357.649	-2.87054	0.00144179	0.0197935	Down
FGF12	3484.65	475.86	-2.8724	0.00342258	0.0372948	Down
PTPRR	1232.55	167.828	-2.87659	0.00262502	0.0307031	Down
DOCK4	3400.73	462.915	-2.87702	0.00310833	0.0347506	Down
KIF1B	19010.6	2586.24	-2.87788	0.0030056	0.0338567	Down
DENND6B	1590.29	215.791	-2.88158	0.00219052	0.0268084	Down
ASTN2	1953.12	263.423	-2.89033	0.000619833	0.0104534	Down
AGAP1	8485.44	1142.43	-2.89288	0.0029865	0.0336764	Down
KIAA1324	1403.09	188.769	-2.89392	0.00283053	0.0324889	Down
SOBP	2557.86	343.789	-2.89534	0.00198224	0.0249505	Down
WBSCR17	6771.9	905.497	-2.90278	0.00519429	0.0497248	Down
GAPT	12.4958	1.66528	-2.9076	0.00365143	0.0387805	Down
GOLGA7B	2598.55	345.162	-2.91236	8.10072e-05	0.00228576	Down
BHMT	36.7469	4.87757	-2.91339	0.00253708	0.0299404	Down
RP11-579E24.1	12.57	1.66528	-2.91615	0.00350408	0.0376683	Down
MAPK8IP3	16482.7	2168.74	-2.92602	0.00189539	0.0242303	Down
SLC25A23	9789	1286.94	-2.92722	0.00251541	0.0297491	Down
ST3GAL5	2695.77	353.819	-2.92961	0.00372526	0.0393119	Down
A2MP1	20.0337	2.61239	-2.93898	0.00350249	0.0376635	Down
SCUBE2	199.598	25.9714	-2.9421	0.00463168	0.0456757	Down
SELPLG	1067.93	138.901	-2.9427	0.000420093	0.00783001	Down
AKAP6	5843.5	758.356	-2.94589	0.00263451	0.0307671	Down
SYT15	1006.57	129.732	-2.95584	0.00307182	0.0344366	Down
VILL	336.334	43.256	-2.95892	0.000848625	0.0132779	Down
MIR145	67.99	8.73519	-2.96041	0.00198054	0.0249386	Down
MCTP1	1453.36	185.13	-2.97278	0.00229136	0.0277723	Down
STXBP6	2520.63	320.965	-2.9733	0.00019425	0.00438383	Down
GALNT13	887.923	112.662	-2.97843	0.00066823	0.0110642	Down
NLRP1	8138.17	1032.21	-2.97896	0.000593064	0.0101379	Down
FBXW7	4449.3	564.264	-2.97914	0.00264415	0.0308478	Down
B3GALNT1	1923.48	243.8	-2.97995	0.00230669	0.0279168	Down
PRDM8	1584.8	200.484	-2.98274	0.000219322	0.00482965	Down
GAS7	22526.2	2849.4	-2.98287	0.00112696	0.0164082	Down
CALM1	52752.8	6639.36	-2.99013	0.00186286	0.023908	Down
SIRPA	13240.4	1663.52	-2.99263	0.000606772	0.0103129	Down
TRIM9	4867.48	609.759	-2.99686	0.00163011	0.0216165	Down
CSDC2	912.105	113.966	-3.0006	9.92084e-05	0.00266137	Down
PNPLA7	1016.5	126.996	-3.00075	0.00377602	0.0396658	Down
ANKRD34B	20.031	2.49792	-3.00343	0.00203034	0.0253703	Down
TMOD1	1154.87	143.922	-3.00437	0.00284357	0.0325815	Down
C5AR2	91.902	11.4523	-3.00446	0.00385608	0.0403255	Down
GABRG3	116.082	14.4138	-3.00962	0.000865493	0.0134646	Down
LHX2	1133.11	140.535	-3.01128	0.00194521	0.0246265	Down
MRAS	6698.4	828.979	-3.01441	0.00214912	0.0264289	Down
WDR7	3753.48	463.522	-3.01752	0.00271504	0.0314838	Down
PPEF1	219.457	27.0915	-3.01803	0.0019131	0.0243995	Down
SYT11	28072.3	3458.56	-3.0209	0.0017404	0.0227197	Down
APOC1	439.451	54.0368	-3.02369	0.00126853	0.0179723	Down
ABCA3	8111.39	996.082	-3.02561	0.00506019	0.0488266	Down
LARGE	4655.23	571.454	-3.02614	0.00334742	0.0367205	Down
KIF26B	1003.4	123.12	-3.02676	0.0034831	0.0375165	Down
CCDC170	53.2563	6.52458	-3.029	0.00259538	0.0304417	Down
PTPRN	12503.4	1530.59	-3.03016	3.19482e-05	0.00111617	Down
EVL	6002.01	731.402	-3.03671	0.00262611	0.0307031	Down
CHRDL1	1508.77	183.631	-3.03849	0.0030717	0.0344366	Down
TTC7B	3745.92	455.798	-3.03885	0.00204634	0.0255409	Down
SLC25A27	1955.23	237.329	-3.04238	0.00455786	0.0451338	Down
MAGEH1	2603.36	315.77	-3.04343	0.000457996	0.008353	Down
NTSR1	178.716	21.6704	-3.04387	0.00299021	0.0336949	Down
HCN2	2911.3	352.847	-3.04455	0.00445854	0.0445187	Down
BCL11B	460.902	55.8183	-3.04565	0.000167246	0.00390092	Down
PREPL	10538.1	1276.01	-3.04591	0.00377547	0.0396658	Down
IL17D	2160.95	260.626	-3.05161	0.00114149	0.0165754	Down
WNT9B	23.7693	2.85992	-3.05505	0.00481619	0.0469851	Down
KLHL3	1115.25	133.875	-3.05841	0.000333411	0.00655308	Down
AC109826.1	14.9059	1.78905	-3.05862	0.00433823	0.0436372	Down
DYDC2	66.2604	7.94434	-3.06015	0.00501188	0.0485179	Down
SHF	880.496	105.562	-3.06023	0.00117371	0.016924	Down
CRTC1	4461.43	534.513	-3.06121	0.0026308	0.0307468	Down
ATP1A4	44.7604	5.3607	-3.06173	0.0014646	0.0200058	Down
DNAJC12	882.373	105.518	-3.06389	0.00294716	0.0333478	Down
DNER	7977.21	953.122	-3.06515	0.000609886	0.0103497	Down
RASGRP4	53.1174	6.33868	-3.06693	0.00277278	0.0320024	Down
GDPD1	693.512	82.4796	-3.07181	0.00438816	0.0439771	Down
ANO2	54.1443	6.43094	-3.07371	0.00414708	0.0423	Down
RP4-782G3.1	48.2383	5.72755	-3.07419	0.00242855	0.0289946	Down
DOCK9	5141.49	609.646	-3.07614	0.00309538	0.0346381	Down
ARHGAP36	274.064	32.3239	-3.08384	0.000829419	0.0130725	Down
DGKZP1	2693.45	317.153	-3.0862	0.00497305	0.0482134	Down
ADC	1391.77	163.672	-3.08804	0.0010692	0.0157851	Down
NDUFA4L2	400.987	47.1508	-3.0882	0.00367375	0.0389039	Down
DAB1	768.871	90.2542	-3.09068	0.00364973	0.0387793	Down
SEMA3E	413.433	48.5062	-3.09141	0.00375789	0.0395771	Down
RALGPS1	1655.14	193.618	-3.09567	0.00175527	0.0228591	Down
PRKACB	12908	1508.75	-3.09683	0.00243336	0.0290413	Down
ADRA2A	329.68	38.4553	-3.09981	0.00148343	0.0201703	Down
ARL10	1547.54	180.038	-3.10361	0.000647155	0.0108138	Down
FAM174B	825.564	95.3724	-3.11374	0.0014318	0.0196976	Down
YPEL3	3196.51	368.597	-3.11638	0.000359341	0.00694904	Down
PIK3R6	36.0541	4.14349	-3.12125	0.00285903	0.0327136	Down
ZNF25	2251.42	258.699	-3.12148	0.00309614	0.0346381	Down
RP11-100M12.3	199.131	22.8417	-3.12397	0.000208678	0.00466437	Down
PAK6	974.487	111.47	-3.12799	0.000915397	0.0139815	Down
CADM3	7533.32	859.261	-3.13212	0.0032193	0.0356052	Down
KIAA1244	6562.83	747.76	-3.13367	0.00200634	0.0251628	Down
SHC2	1621.8	184.681	-3.13449	0.000909659	0.0139329	Down
SLC25A4	5426.94	617.778	-3.13498	0.00197774	0.0249226	Down
FAM184A	908.447	103.197	-3.13801	0.00219462	0.0268285	Down
RUFY3	8447.77	959.318	-3.13849	0.000747796	0.0120938	Down
RP1-35C21.2	7.35002	0.832641	-3.14198	0.00505412	0.0487968	Down
SPEF1	230.103	25.9783	-3.1469	0.00312575	0.0348738	Down
KCNC4-AS1	19.0258	2.14745	-3.14726	0.00404915	0.0416125	Down
RXFP3	17.8703	2.01639	-3.14772	0.00432525	0.0435602	Down
ALDH6A1	4099.35	461.028	-3.15247	0.00169427	0.0222948	Down
PPP2R2B	4709.37	522.033	-3.17332	0.000314064	0.00625335	Down
C12orf76	2622.51	289.586	-3.17888	0.00367151	0.0388928	Down
KCNQ1	123.826	13.6619	-3.18008	0.000361663	0.00697331	Down
PDE7B	433.253	47.7998	-3.18013	0.00410285	0.0419797	Down
STXBP5-AS1	191.757	21.1547	-3.18023	0.00125826	0.0178665	Down
PIK3R1	8472.84	933.219	-3.18256	0.00208549	0.0258227	Down
RP11-572C21.1	7.56121	0.832641	-3.18285	0.00501841	0.0485523	Down
PAK1	11154.3	1227.28	-3.18406	0.00414374	0.0422923	Down
SRL	38.993	4.28961	-3.1843	0.0036903	0.0390281	Down
TLL2	278.754	30.6334	-3.18582	0.000831251	0.0130812	Down
BARX2	48.7547	5.3514	-3.18755	0.00116314	0.0168403	Down
RP11-867G23.10	39.1093	4.28919	-3.18873	0.00374606	0.0394875	Down
OPRM1	25.0138	2.73901	-3.191	0.00397013	0.0411497	Down
TENM4	2076.94	227.32	-3.19167	0.000933929	0.0141785	Down
BAI2	14054.2	1537.8	-3.19206	0.00262532	0.0307031	Down
CCDC141	17.3271	1.89421	-3.19336	0.00505915	0.0488266	Down
PVRL1	6691.29	729.871	-3.19657	0.00342991	0.0373238	Down
RAB3D	434.123	47.2205	-3.20062	0.00237523	0.0285351	Down
CSGALNACT1	2131.96	231.826	-3.20106	0.00183301	0.0236362	Down
LRP4	4189.2	455.027	-3.20265	0.00062247	0.0104763	Down
AC019118.2	15.3927	1.66528	-3.20841	0.00209137	0.0258661	Down
CNTNAP1	7098.2	766.848	-3.21044	0.00427248	0.0432387	Down
RP11-38P22.2	234.466	25.2671	-3.21404	0.00360985	0.0385306	Down
FAM171A1	5930.83	638.728	-3.21496	0.00236968	0.0284998	Down
RASD2	1668.41	179.575	-3.21582	0.000673181	0.011118	Down
MAN1C1	1805.35	194.07	-3.21763	0.00345041	0.0374111	Down
SNN	7422.56	797.816	-3.21779	0.00258938	0.0303931	Down
TSPYL4	9356.53	1004.64	-3.2193	0.00320836	0.0355409	Down
ANKRD46	2471.37	265.133	-3.22052	0.00218784	0.0267856	Down
RN7SKP203	18.9425	2.03013	-3.22198	0.00429651	0.0434178	Down
SALL2	1615	172.939	-3.2232	0.00133553	0.018684	Down
DTNA	7848.82	839.863	-3.22425	0.00182062	0.0235507	Down
EPB41L1	13645.7	1457.13	-3.22724	0.00141229	0.0194784	Down
APCDD1	2230.44	238.006	-3.22826	0.000713846	0.0116717	Down
C20orf166-AS1	24.4817	2.61239	-3.22826	0.00193547	0.0245317	Down
EPHB1	1070.79	114.24	-3.22855	0.000130436	0.00326349	Down
SPRYD3	9751.17	1039.21	-3.23009	0.00120754	0.0172964	Down
RAPGEF3	2246.96	239.28	-3.2312	0.000946456	0.0143354	Down
IDS	44380	4725.65	-3.23133	0.00433159	0.0435838	Down
EPB41L4B	1968.86	209.567	-3.23188	0.00329849	0.0363423	Down
ATP8B4	118.506	12.5872	-3.23493	0.00192328	0.0244369	Down
ADRBK2	2426.48	257.201	-3.2379	0.00245321	0.0292064	Down
RNF157	4141.39	438.9	-3.23815	0.00117378	0.016924	Down
RP11-552E20.4	7.93085	0.832641	-3.25171	0.0043818	0.0439268	Down
BEX1	6296.58	661.053	-3.25173	2.28043e-05	0.000865108	Down
RP11-88I21.2	7.94697	0.832641	-3.25464	0.00451158	0.0448429	Down
NFIA	1911.4	199.62	-3.2593	0.00348422	0.0375165	Down
ARMCX4	1310.4	136.584	-3.26215	0.000240937	0.00515971	Down
DIO3OS	33.1631	3.45433	-3.2631	0.00128856	0.0181626	Down
RP11-137H2.6	699.783	72.8303	-3.2643	0.000742516	0.0120144	Down
AC092667.2	28.847	2.99299	-3.26876	0.00398479	0.0412362	Down
LSAMP	7648.43	792.711	-3.2703	0.000350096	0.00681459	Down
AC092661.1	32.1903	3.33057	-3.27279	0.000914536	0.0139796	Down
AC084809.3	8.06122	0.832641	-3.27523	0.0043603	0.0437906	Down
GRAMD2	118.357	12.1642	-3.28242	0.00271015	0.0314383	Down
EGFL6	37.0795	3.80385	-3.28509	0.00135383	0.0188791	Down
VENTX	19.6992	2.02083	-3.28511	0.00348011	0.0375165	Down
RP11-13A1.1	76.6617	7.85514	-3.2868	0.00162646	0.0215768	Down
NFAM1	165.966	16.994	-3.28779	0.00149379	0.0202859	Down
SYNJ1	5775.07	588.656	-3.29434	0.00489038	0.047567	Down
ULK2	2796.44	284.946	-3.29483	0.00110258	0.0161539	Down
RP11-434I12.5	8.17358	0.832641	-3.2952	0.00434182	0.043654	Down
GPRIN3	502.847	51.0912	-3.29897	0.00328645	0.0362462	Down
KIAA1549L	6426.14	652.61	-3.29966	0.00206984	0.0256983	Down
LMO2	1034.6	104.993	-3.3007	0.000272507	0.00564003	Down
MAP10	215.244	21.8241	-3.30198	0.00397897	0.0412152	Down
AC012507.3	34.2291	3.46226	-3.30544	0.00238593	0.028637	Down
PPFIA3	4574.24	462.146	-3.30711	0.00148052	0.0201475	Down
MYO15A	174.006	17.5743	-3.3076	0.00192933	0.0244819	Down
PTPRN2	8147.02	822.378	-3.3084	0.00162293	0.0215475	Down
ENO2	22734.8	2294.75	-3.30849	0.000990869	0.0149045	Down
TMEM200A	356.865	36.0039	-3.30915	0.00073825	0.0119809	Down
BHLHB9	1428.55	143.705	-3.31336	0.000852918	0.0133208	Down
AK7	109.765	11.027	-3.3153	0.00377466	0.0396658	Down
RNF208	1639.86	164.562	-3.31687	0.000108433	0.00284808	Down
LDHD	840.232	84.3005	-3.31718	0.00288761	0.0329016	Down
RP11-13A1.3	8.32929	0.832641	-3.32243	0.00407154	0.041764	Down
ZC3H12B	590.972	58.8074	-3.32902	0.00111868	0.0163443	Down
MEG8	45.2383	4.493	-3.33179	0.00188415	0.0241055	Down
LINC00642	16.7685	1.66528	-3.33191	0.00172664	0.0225761	Down
WASF1	5694.98	564.248	-3.33529	0.00516778	0.0495867	Down
FAM131A	5295.68	524.542	-3.33569	0.00225619	0.0274376	Down
RP11-481A20.10	24.1024	2.38568	-3.3367	0.00462962	0.0456757	Down
PPM1K	4413.46	436.609	-3.3375	0.00152732	0.0206111	Down
LGALS9	464.46	45.9155	-3.3385	0.00357893	0.0382842	Down
RORA	1001.58	98.9537	-3.33939	0.00340423	0.0371568	Down
LILRA2	53.1112	5.23408	-3.34301	0.000882401	0.0136497	Down
ZFHX2	408.122	40.2083	-3.34343	0.00346971	0.0375048	Down
CLASP2	10859.4	1068.24	-3.34564	0.00162449	0.0215595	Down
FAM90A11P	8.47933	0.832641	-3.34818	0.00404747	0.0416084	Down
CH25H	595.01	58.3284	-3.35064	0.000582654	0.0100123	Down
LRRN3	1210.73	118.668	-3.35088	9.29667e-05	0.00255042	Down
RP1-310O13.7	17.0057	1.66528	-3.35218	0.00166216	0.021979	Down
GLRB	2471.35	241.491	-3.35526	0.00300665	0.033857	Down
CAPN9	66.8616	6.52662	-3.35677	0.0020021	0.0251423	Down
KCNIP3	1966.63	191.967	-3.3568	0.000914844	0.0139796	Down
MYOZ3	124.233	12.1124	-3.35849	0.00188522	0.0241098	Down
GNG4	2345.01	228.61	-3.35864	0.00192225	0.0244369	Down
PDE4C	307.521	29.8924	-3.36283	0.00331772	0.0365149	Down
C7orf13	134.309	13.0427	-3.36425	0.0031393	0.0349772	Down
KANK4	79.6007	7.7227	-3.3656	0.00440635	0.0441229	Down
MAP1A	43525.4	4222.13	-3.36581	0.000227789	0.00495487	Down
TSPYL2	8432.44	817.901	-3.36595	0.00252955	0.029884	Down
JAK3	423.205	40.932	-3.37006	0.00275369	0.0318193	Down
RSPO3	238.718	23.0726	-3.37105	0.00082646	0.0130482	Down
ZSCAN18	2277.06	219.928	-3.37207	0.00350013	0.0376506	Down
AC005235.1	17.2766	1.66528	-3.37498	0.0015985	0.0213202	Down
LRRC73	596.089	57.3805	-3.3769	0.000998099	0.0149788	Down
ZNF704	1701.23	163.648	-3.37791	0.00190856	0.0243511	Down
AC096772.6	728.624	69.891	-3.382	0.0018085	0.0234495	Down
ATG9B	88.9517	8.51623	-3.38473	0.0033841	0.0369741	Down
ATP9A	18345.6	1756.02	-3.38506	0.000886403	0.0136857	Down
APBB1	13704.4	1310.23	-3.38675	0.00029746	0.00603427	Down
HAAO	58.4795	5.57372	-3.39122	0.00112423	0.0163902	Down
YPEL2	2143.51	203.581	-3.3963	0.000665075	0.0110287	Down
AC079354.1	85.6341	8.10827	-3.40072	0.00344209	0.0373828	Down
FAM155A	1431.13	134.945	-3.40671	0.00376842	0.0396596	Down
RP11-351J23.1	8.84072	0.832641	-3.4084	0.00366706	0.0388709	Down
ATF7IP2	232.972	21.9184	-3.40995	0.00215649	0.0264858	Down
RP11-4O1.2	359.911	33.8227	-3.41158	0.00075528	0.0121524	Down
BANK1	40.4618	3.79836	-3.41311	0.00410574	0.0419909	Down
GLDC	599.028	56.1514	-3.41523	0.000940924	0.0142648	Down
RP3-333A15.2	17.7789	1.66528	-3.41633	0.00148305	0.0201703	Down
DCLK1	10644.2	996.199	-3.41749	0.00280873	0.0323374	Down
MPP2	3997.38	374.094	-3.41758	0.00112414	0.0163902	Down
DLGAP1-AS3	17.8189	1.66528	-3.41957	0.0014805	0.0201475	Down
SNPH	5225	488.294	-3.41961	0.00255777	0.0301195	Down
SCN11A	32.0032	2.97628	-3.42664	0.00398176	0.041218	Down
RP11-218M22.1	116.81	10.8383	-3.42995	0.00414541	0.0422961	Down
ZCCHC16	8.99079	0.832641	-3.43268	0.00354652	0.0379748	Down
ZNF826P	128.101	11.8566	-3.43352	0.00370759	0.0391608	Down
GSTO2	477.026	44.0531	-3.43675	0.000907832	0.0139114	Down
RP11-1223D19.1	9.01681	0.832641	-3.43685	0.00489852	0.0475839	Down
RP13-614K11.1	19.3876	1.78905	-3.43787	0.00280946	0.0323374	Down
NCAM1	24048.6	2207.1	-3.44573	0.00360178	0.0384908	Down
SORL1	8895.73	813.544	-3.45082	0.00208762	0.0258393	Down
CEACAM21	28.6887	2.62169	-3.45191	0.00132424	0.0185774	Down
TMEM30B	32.584	2.97565	-3.45289	0.00136263	0.0189614	Down
MGAT4A	1728.87	157.875	-3.45298	0.00161224	0.0214409	Down
SH2D5	2028.22	185.106	-3.45378	0.00199247	0.0250502	Down
RP11-97O12.2	30.1328	2.73901	-3.45961	0.0011113	0.0162525	Down
TBC1D30	845.592	76.5291	-3.46588	0.00436285	0.0437906	Down
RP5-921G16.1	18.4048	1.66528	-3.46625	0.00138889	0.0192043	Down
RP11-445H22.3	84.1519	7.59296	-3.47026	0.00061578	0.0104227	Down
NTM	3677.31	331.282	-3.47252	0.00101094	0.0151161	Down
GPR78	27.7855	2.49792	-3.47553	0.000831824	0.0130839	Down
ELFN2	4540.58	408.15	-3.47571	0.0044805	0.0446794	Down
RP11-384O8.1	229.981	20.6366	-3.47823	0.00359565	0.0384504	Down
KLHL6	97.1551	8.67032	-3.48613	0.00246683	0.029343	Down
IGIP	2265.32	202.13	-3.48636	0.000501715	0.00895068	Down
LINC00515	41.3113	3.68173	-3.48808	0.00324892	0.0358808	Down
BRSK1	6341.12	564.906	-3.48865	0.000567781	0.0098293	Down
TEX29	67.2873	5.99227	-3.48916	0.00387952	0.0405287	Down
SRGAP3	4492.91	400.089	-3.48926	0.00151499	0.0205012	Down
IGDCC4	472.288	42.0146	-3.4907	0.00090719	0.0139081	Down
ENKUR	178.676	15.8299	-3.49662	0.00291565	0.0331172	Down
GPM6B	29047.5	2569.99	-3.49858	0.00153961	0.0207359	Down
RP11-196E1.3	64.7473	5.72755	-3.49883	0.000988036	0.0148687	Down
THRB	3594.33	317.816	-3.49946	0.00377179	0.0396596	Down
HSPA12B	284.77	25.1589	-3.50065	0.00407142	0.041764	Down
ADRB3	28.3003	2.49792	-3.50202	0.000810732	0.0128511	Down
EFCAB1	160.424	14.1549	-3.50252	0.000110646	0.00288765	Down
EHD3	6827.21	600.206	-3.50777	0.000654084	0.0108962	Down
AL133458.1	99.9741	8.78374	-3.50865	0.0047464	0.0465404	Down
RIBC2	21.649	1.89421	-3.51463	0.00278315	0.0320916	Down
ANKRD30BL	59.8428	5.23408	-3.51517	0.000587362	0.0100615	Down
RP11-24F11.2	9.5203	0.832641	-3.51524	0.00312206	0.0348564	Down
ELOVL2	1211.65	105.964	-3.51533	0.000855758	0.0133448	Down
PCDH7	3601.24	314.83	-3.51585	0.00207334	0.0257112	Down
RNLS	166.447	14.5479	-3.51618	0.00398892	0.0412659	Down
GPRASP2	2999.38	262.053	-3.51673	0.00205517	0.0255986	Down
LRRC8B	3905.08	341.172	-3.51678	0.0010356	0.0153722	Down
LHX6	1036.09	90.5101	-3.51692	0.000115625	0.00298865	Down
MALL	102.121	8.9191	-3.51723	0.000753614	0.012141	Down
ADAM28	323.158	28.0897	-3.52412	0.0043737	0.0438735	Down
ZDHHC11	335.807	29.1858	-3.52429	0.00190296	0.0243081	Down
KRT222	940.537	81.664	-3.52571	0.00329648	0.0363324	Down
AC140912.1	21.9581	1.90637	-3.52586	0.0016382	0.0217061	Down
BRSK2	4065.17	351.681	-3.53098	0.00343094	0.0373238	Down
LRRC2	619.653	53.5032	-3.53377	0.00502741	0.0486112	Down
LOR	9.64561	0.832641	-3.53411	0.00295347	0.0334076	Down
CD52	48.2485	4.14874	-3.53974	0.0025123	0.0297339	Down
SEMA6D	2158.02	185.141	-3.54301	0.00214981	0.0264289	Down
GRM6	36.0499	3.09011	-3.54426	0.00228602	0.0277302	Down
LMOD1	322.316	27.6243	-3.54446	0.00354536	0.0379748	Down
MT1A	23.3554	1.99563	-3.54884	0.00241797	0.0289104	Down
SULT1C4	181.842	15.5332	-3.54925	0.00143922	0.0197714	Down
CLSTN3	12980.5	1107.55	-3.55091	0.00191479	0.024402	Down
ITGAL	132.775	11.3179	-3.5523	0.00101487	0.0151574	Down
DRP2	1452.13	123.51	-3.55546	0.000168378	0.00392454	Down
TMEM108	822.135	69.9149	-3.5557	0.00159027	0.0212605	Down
PLAC9	165.516	14.0479	-3.55854	0.00448206	0.0446794	Down
FIBIN	655.437	55.6152	-3.55891	0.000206276	0.004617	Down
PAX5	22.5043	1.90351	-3.56346	0.00255709	0.0301195	Down
CTA-929C8.8	11.3145	0.956407	-3.56441	0.00472712	0.046393	Down
KIAA1467	3099.78	261.759	-3.56586	0.0011329	0.01648	Down
APBA2	7593.05	640.698	-3.56696	0.000723635	0.0117964	Down
AC003102.3	111.283	9.38709	-3.56741	0.000622202	0.0104763	Down
N4BP2L1	979.405	82.609	-3.56753	0.000478505	0.00863553	Down
PRKCE	5234.97	441.448	-3.56787	0.00513328	0.0493861	Down
EPB41L3	7982.68	672.921	-3.56836	0.000373876	0.00715814	Down
KB-1460A1.5	770.496	64.8626	-3.57033	0.000529149	0.00931809	Down
AC098826.5	12.7079	1.06928	-3.57102	0.0034789	0.0375165	Down
RP11-301M17.1	12.7122	1.06928	-3.5715	0.00354099	0.0379652	Down
WDR86	178.195	14.9865	-3.57172	0.00346494	0.0375048	Down
GRIK4	1088.76	91.3904	-3.5745	0.00183225	0.0236362	Down
SGPP2	479.116	40.1416	-3.5772	0.00219154	0.0268109	Down
MAGI2	3008.73	251.934	-3.57804	0.00032591	0.00644539	Down
MMP24	706.072	59.0368	-3.58013	0.00363278	0.038683	Down
FOXP2	350.304	29.1981	-3.58466	0.00379859	0.0398593	Down
RP11-999E24.3	341.908	28.4792	-3.58563	6.72208e-05	0.00199654	Down
RP11-797H7.5	10.0455	0.832641	-3.59272	0.00263536	0.0307671	Down
RP11-348F1.2	12.902	1.06928	-3.59288	0.00344427	0.0373886	Down
IL1RN	96.526	7.9909	-3.59449	0.00321608	0.0355902	Down
FABP1	10.0774	0.832641	-3.59729	0.00408368	0.0418622	Down
GPR132	70.4143	5.8176	-3.59737	0.00137885	0.0191139	Down
UNC5D	486.204	40.1248	-3.599	0.00363236	0.038683	Down
NDST3	396.315	32.5766	-3.60474	0.000382239	0.00728704	Down
SIRPAP1	77.0421	6.33198	-3.60492	0.00453706	0.04502	Down
DPYSL2	31033.8	2546.11	-3.60747	0.00133046	0.0186359	Down
TMPRSS13	17.4451	1.42969	-3.60905	0.00515521	0.0495097	Down
AMICA1	27.4553	2.24601	-3.61165	0.00229597	0.0277973	Down
GPM6A	25872.2	2114.49	-3.61302	0.00102743	0.0152857	Down
C20orf203	51.038	4.16791	-3.61418	0.00388419	0.0405287	Down
ARNT2	17541.1	1432.11	-3.61452	0.00193829	0.024558	Down
MYOM2	1630.2	133.028	-3.61524	0.000774655	0.0123933	Down
HPSE2	59.0167	4.7777	-3.62674	0.00206995	0.0256983	Down
S1PR1	1823.87	147.53	-3.62792	0.00124553	0.0177598	Down
ZNF365	4172.05	336.855	-3.63056	0.000218579	0.00481655	Down
ME1	1324.39	106.819	-3.63209	0.000793246	0.0126351	Down
MSANTD1	160.064	12.9062	-3.63251	0.00352952	0.0378795	Down
GREM2	775.118	62.4289	-3.63413	0.00489621	0.0475813	Down
DENND1C	118.079	9.49801	-3.63599	0.000794124	0.012643	Down
CSF2RA	254.88	20.4687	-3.63832	0.00521251	0.0498404	Down
AC151961.1	10.3709	0.832641	-3.6387	0.00247863	0.0294364	Down
RP5-896L10.1	11.932	0.956407	-3.64107	0.00423067	0.0429249	Down
TLN2	7678.82	615.354	-3.6414	0.000362343	0.00698231	Down
GRASP	1704.23	136.538	-3.64174	0.00346752	0.0375048	Down
MN1	842.645	67.4702	-3.6426	0.00349486	0.0376062	Down
PWRN1	10.4558	0.832641	-3.65047	0.00246851	0.029343	Down
GDF7	26.8625	2.12314	-3.66132	0.00344549	0.0373886	Down
MTSS1	2024.56	159.904	-3.66233	9.9431e-05	0.00266516	Down
P2RY14	62.0831	4.89491	-3.66484	0.000924869	0.0140736	Down
CD300LF	23.9522	1.88116	-3.67046	0.0013588	0.0189242	Down
MICU3	1744.84	137.015	-3.67069	0.00382189	0.040049	Down
BEND5	594.35	46.6152	-3.67244	0.00389243	0.0405759	Down
CBX7	6328.47	496.308	-3.67255	0.000753683	0.012141	Down
WDR16	97.9756	7.67924	-3.67339	0.00308497	0.0345485	Down
AL022476.2	65.3335	5.11782	-3.67422	0.00375595	0.0395693	Down
RP11-830F9.7	12.2147	0.956407	-3.67485	0.00401268	0.0413754	Down
CLEC7A	175.962	13.7728	-3.67537	0.00343026	0.0373238	Down
PPAPDC3	664.593	51.8606	-3.67976	0.000386737	0.00733184	Down
FAM81A	1660.31	129.364	-3.68194	0.000230752	0.00499062	Down
RAPGEFL1	3212.29	250.079	-3.68315	0.00121296	0.0173589	Down
PDE4B	3829.5	297.461	-3.68639	0.000894542	0.0137983	Down
CLIP3	15714.1	1218.79	-3.68854	0.000112554	0.00292811	Down
TTLL2	12.2223	0.947106	-3.68984	0.00401342	0.0413754	Down
CACNA1F	98.4086	7.62102	-3.69073	0.00028755	0.00588065	Down
NRIP2	549.734	42.5702	-3.69082	0.00359901	0.0384738	Down
ARHGEF9	7409.39	573.604	-3.69123	0.0021584	0.0264858	Down
MTMR7	882.061	68.09	-3.69536	0.00104918	0.0155598	Down
CYFIP2	14703.8	1133.87	-3.69685	0.00234505	0.0282659	Down
KIAA1456	469.916	36.2172	-3.69766	0.000930905	0.0141457	Down
SERPING1	1374.79	105.797	-3.69984	0.000107314	0.00282227	Down
NEBL	4853.51	372.958	-3.70194	0.00229388	0.0277926	Down
VGF	5570.29	427.373	-3.70418	0.00266947	0.0311099	Down
C2orf82	722.662	55.4385	-3.70436	0.000330837	0.00652435	Down
DTX4	1919.65	147.024	-3.70671	0.00058472	0.0100353	Down
EGR2	579.704	44.3981	-3.70674	0.00115763	0.0167799	Down
ANKRD18DP	35.7773	2.73901	-3.70732	0.000681648	0.0112352	Down
MAOA	1358.66	103.99	-3.70768	0.000593763	0.0101392	Down
CTD-2560K21.6	12.5252	0.956407	-3.71107	0.00366625	0.0388709	Down
RP11-115K3.2	40.5225	3.08726	-3.71432	0.00157005	0.0210651	Down
AC144838.3	12.5684	0.956407	-3.71603	0.0037255	0.0393119	Down
AC008069.1	12.5949	0.956407	-3.71907	0.003862	0.0403745	Down
TRPV3	321.457	24.4048	-3.71939	0.00105684	0.015652	Down
ACTC1	98.2066	7.45428	-3.71968	0.00100974	0.015105	Down
FHIT	310.803	23.5638	-3.72136	0.00102558	0.015272	Down
NR3C2	1054.1	79.6907	-3.72545	0.00344605	0.0373886	Down
FAM181A-AS1	53.6861	4.05382	-3.7272	0.00064564	0.010794	Down
GPR133	138.213	10.4344	-3.72747	0.00167468	0.0221089	Down
DNAAF1	281.003	21.1773	-3.73	0.00111573	0.01631	Down
CACNB1	4248.03	319.092	-3.73475	0.00192312	0.0244369	Down
TTC22	28.4117	2.13085	-3.73698	0.00201081	0.0251841	Down
SBK1	957.952	71.6977	-3.73995	0.00365012	0.0387793	Down
ARHGEF4	7285.07	544.548	-3.74181	0.000359796	0.00694961	Down
RP11-489D6.2	11.1466	0.832641	-3.74277	0.00218543	0.0267662	Down
SEMA3G	553.339	41.3326	-3.74281	0.00239289	0.028684	Down
ICAM2	96.696	7.21222	-3.74494	0.00231072	0.0279552	Down
RP11-794G24.1	65.5458	4.88201	-3.74695	0.00044118	0.00814167	Down
RP11-1029J19.4	22.5515	1.67966	-3.74698	0.00408799	0.0418801	Down
ELTD1	186.065	13.8488	-3.74798	0.00302043	0.0339653	Down
LZTS3	7300.14	542.464	-3.75032	0.00264984	0.0309032	Down
MOAP1	7495.57	556.639	-3.75122	0.00147861	0.0201383	Down
VAMP2	15770.8	1170.32	-3.75228	0.000352213	0.00683544	Down
BAIAP2L2	209.169	15.5032	-3.75403	0.00335077	0.0367294	Down
PLCB2	709.588	52.5214	-3.75601	0.000125982	0.00317716	Down
GS1-519E5.1	11.2577	0.832641	-3.75707	0.00212749	0.0262433	Down
PCDH9	5197.91	384.233	-3.75788	0.00127677	0.0180509	Down
CORO1A	2862.65	210.764	-3.76365	0.00120489	0.0172761	Down
RP11-169D4.1	31.7127	2.32597	-3.76916	0.00222881	0.0271855	Down
IQSEC1	9863.86	723.311	-3.76947	0.000330459	0.00652163	Down
SYT12	2205.2	161.603	-3.77038	0.00328503	0.0362428	Down
KIF3C	13282.4	971.152	-3.77367	0.00166958	0.0220593	Down
LMO3	5960.55	435.789	-3.77374	0.00269475	0.0313599	Down
PPFIA4	3779.59	276.16	-3.77465	0.00140243	0.0193505	Down
RP11-431M7.3	11.3996	0.832641	-3.77515	0.00206844	0.0256983	Down
AC096669.2	11.406	0.832641	-3.77595	0.00364675	0.0387687	Down
AC079776.2	34.6826	2.53164	-3.77606	0.00450475	0.0448296	Down
WDR17	1479.66	107.966	-3.77661	0.00523466	0.0499646	Down
ADHFE1	500.114	36.2984	-3.78428	0.0015973	0.0213202	Down
CHRFAM7A	80.5737	5.84001	-3.78627	0.00361644	0.0385719	Down
B3GALT1	525.115	37.9709	-3.78967	0.000302609	0.00611218	Down
TRIM71	89.1549	6.44669	-3.78968	0.00103375	0.0153518	Down
VIPR2	103.71	7.47952	-3.79346	0.00330794	0.0364341	Down
C17orf72	75.0282	5.41086	-3.7935	0.00455243	0.0450981	Down
VWA2	68.2737	4.9199	-3.79463	0.00388993	0.0405666	Down
C12orf68	1164.66	83.926	-3.79465	0.000789479	0.0125892	Down
RP11-710C12.1	316.471	22.8007	-3.79492	0.00160255	0.0213462	Down
SLC6A12	575.531	41.4242	-3.79635	3.946e-05	0.00131941	Down
AMIGO1	2857.91	205.518	-3.79763	0.00297852	0.0336273	Down
RAB40B	4221.42	303.214	-3.79932	0.000654636	0.0108998	Down
RBP3	31.713	2.27481	-3.80126	0.00326295	0.0360235	Down
GLUL	39815	2851.85	-3.80334	0.000571101	0.00986039	Down
RP11-214C8.2	13.2395	0.947106	-3.80518	0.00323543	0.0357559	Down
CALML3-AS1	26.3771	1.88116	-3.80959	0.00124274	0.0177307	Down
ALDOB	38.215	2.71589	-3.81464	0.00412731	0.042164	Down
KCNT2	246.864	17.5328	-3.81558	0.00183975	0.0237035	Down
RP11-98D18.15	11.7429	0.832641	-3.81796	0.00460875	0.0455319	Down
C1QTNF7	24.7727	1.75517	-3.81907	0.0045169	0.0448821	Down
RCAN2	6930.66	490.483	-3.82072	0.000614759	0.0104162	Down
CPAMD8	242.021	17.1002	-3.82304	0.000226815	0.0049434	Down
SLC35F3	569.608	40.154	-3.82635	0.00510294	0.049152	Down
ATL1	3330.95	234.382	-3.829	0.001844	0.0237218	Down
EEF1A2	17743.7	1248.09	-3.82951	0.00389935	0.040635	Down
FAM49A	5977.9	419.835	-3.83174	0.00324421	0.0358409	Down
PTPN6	341.262	23.9207	-3.83455	0.000901157	0.0138706	Down
CD164L2	11.8805	0.832641	-3.83476	0.00182357	0.0235569	Down
NMNAT2	7606.95	533.112	-3.83481	0.00171634	0.0224864	Down
LINC00936	579.404	40.491	-3.8389	0.00160247	0.0213462	Down
LINC00846	63.598	4.42052	-3.84669	0.00440404	0.0441227	Down
NCDN	25494.6	1769	-3.84919	0.00108416	0.0159688	Down
NOTCH3	1313.49	91.0569	-3.85049	0.000340638	0.00665822	Down
GAD1	5432.44	376.394	-3.85129	0.00061885	0.0104422	Down
DCHS2	363.09	25.1087	-3.85407	0.000683327	0.0112402	Down
SCN3A	1265.64	87.4329	-3.85555	0.00294371	0.0333319	Down
PLK5	81.3679	5.61879	-3.85613	0.0011919	0.0171337	Down
AC006946.15	48.3706	3.33638	-3.85777	0.00210761	0.0260473	Down
AAK1	5701.23	392.573	-3.86024	0.00307709	0.0344839	Down
PLIN4	373.267	25.6861	-3.86115	0.00183295	0.0236362	Down
RP11-594N15.3	111.671	7.67391	-3.86315	0.00431296	0.0435168	Down
SLC26A4	331.832	22.7923	-3.86384	0.000493399	0.00885545	Down
FAM87A	59.7362	4.09905	-3.86524	0.00194682	0.0246278	Down
KIRREL3	2951.45	202.443	-3.86583	0.000924417	0.0140733	Down
OXER1	22.5886	1.5486	-3.86656	0.00410651	0.0419909	Down
STEAP4	21.1383	1.44502	-3.8707	0.00484735	0.0472187	Down
FGFR3	7059.84	482.422	-3.87127	0.00293585	0.0332544	Down
HSPB6	144.602	9.87979	-3.87146	0.00467675	0.045996	Down
CAND2	1023.28	69.8857	-3.87205	0.000428317	0.00794811	Down
EYA2	272.527	18.5718	-3.87521	0.000783593	0.0125118	Down
PIANP	4673.17	318.303	-3.87593	0.000237935	0.00511889	Down
CCNI2	90.2777	6.14571	-3.87672	0.00479892	0.0469006	Down
RP11-466A19.1	52.4374	3.5688	-3.87709	0.000508602	0.00901941	Down
GNAZ	3352.78	228.177	-3.87713	0.000438349	0.00810314	Down
WASF3	5154.83	350.647	-3.87783	0.00233056	0.0281223	Down
RP3-470B24.5	17.0973	1.16298	-3.87786	0.0034113	0.0372077	Down
RP11-234K24.3	114.436	7.76995	-3.88049	0.000534062	0.00937935	Down
ZNF540	501.171	33.9928	-3.882	0.00151529	0.0205012	Down
DLG4	12635.4	856.597	-3.88271	0.00131436	0.0184533	Down
AP000439.1	44.0574	2.98654	-3.88284	0.000870175	0.0135117	Down
RESP18	24.5863	1.66528	-3.88402	0.00201004	0.0251841	Down
NOVA1	2383.64	161.345	-3.88495	0.000296365	0.00601952	Down
OPRL1	1239.92	83.9052	-3.88534	0.000685625	0.0112666	Down
RPS6KA2	5414.97	365.924	-3.88734	0.00108306	0.0159608	Down
CLUL1	126.985	8.57902	-3.88771	0.00168522	0.0222032	Down
PLIN1	199.058	13.4418	-3.8884	0.00196318	0.0247869	Down
CACNA2D2	586.007	39.5637	-3.88867	0.000875315	0.0135693	Down
DOCK3	6081.9	410.009	-3.8908	0.000568098	0.0098293	Down
TVP23A	339.218	22.8562	-3.89156	0.000593445	0.0101391	Down
RGS4	9587.31	645.079	-3.89358	0.000826229	0.0130482	Down
DAPK1	2312.53	155.226	-3.89703	0.00348346	0.0375165	Down
GPR151	16.0045	1.07373	-3.89778	0.00195422	0.0247023	Down
AC009227.2	28.0428	1.88116	-3.89794	0.000867305	0.0134799	Down
RP11-278H7.1	24.9835	1.67521	-3.89856	0.00289262	0.0329358	Down
NPTX1	18618.2	1241.01	-3.90712	0.00219305	0.0268194	Down
ELMO1	6011.13	400.468	-3.90788	0.0011286	0.0164248	Down
ENC1	36891.3	2456.1	-3.90884	0.00288624	0.0328975	Down
2005-09-01	12334.1	820.181	-3.91057	0.00173626	0.0226814	Down
RP11-792D21.2	270.532	17.9839	-3.91102	0.00279302	0.0321941	Down
USP2	1459.52	97.0227	-3.91103	0.00100173	0.0150127	Down
TDGF1	25.0607	1.66528	-3.91159	0.00143958	0.0197714	Down
SLC6A1-AS1	25.0654	1.66528	-3.91186	0.000604824	0.0102863	Down
CGREF1	1441.36	95.6816	-3.91305	0.0014638	0.0200032	Down
SLC7A3	63.0484	4.18351	-3.91368	0.00331862	0.0365149	Down
RP11-774O3.3	409.344	27.1311	-3.9153	0.00138659	0.0191868	Down
RP11-65L3.1	143.655	9.50753	-3.91739	0.0019235	0.0244369	Down
CLEC17A	43.2106	2.85833	-3.91814	0.000631952	0.0106162	Down
KBTBD11-OT1	76.3238	5.04856	-3.91819	0.00239596	0.0287103	Down
GIMAP1	185.359	12.2556	-3.91881	0.00227167	0.0275746	Down
SMPD3	1070.59	70.7388	-3.91976	0.000820387	0.0129789	Down
FLRT1	805.443	53.2056	-3.92013	0.000583868	0.0100279	Down
TRPM2	1495.78	98.6315	-3.92271	0.00244795	0.0291835	Down
CYP4X1	582.645	38.3448	-3.92551	0.0016731	0.022097	Down
NOS2	152.586	10.0387	-3.92598	0.00277073	0.0319936	Down
OLFM2	5260.9	345.971	-3.92659	0.00336644	0.0368427	Down
TC2N	91.7913	6.03185	-3.92768	0.00166634	0.0220255	Down
RP11-439C15.4	83.4151	5.47785	-3.92863	0.00455214	0.0450981	Down
RP4-738P15.1	18.154	1.18819	-3.93345	0.00270533	0.0314151	Down
LILRA1	50.9024	3.33057	-3.93389	0.000244603	0.00522112	Down
AC131097.4	33.9473	2.2115	-3.9402	0.00124644	0.0177598	Down
CTB-113P19.4	29.2506	1.89554	-3.94779	0.00289127	0.0329319	Down
ABCC9	485.05	31.3044	-3.9537	2.59108e-05	0.000952032	Down
CTD-2514K5.2	219.169	14.1321	-3.955	0.00155397	0.0209157	Down
GYPE	12.9441	0.832641	-3.95845	0.00145804	0.0199606	Down
RP11-690D19.3	1031.28	66.1465	-3.96262	0.000613862	0.0104064	Down
CTC-304I17.5	12.9823	0.832641	-3.96271	0.00142949	0.0196796	Down
STRCP1	131.632	8.43922	-3.96326	0.000667896	0.0110642	Down
TRIM17	247.59	15.8641	-3.96411	0.00371423	0.0392183	Down
SAMD12	1975.28	126.498	-3.96486	0.00270623	0.0314151	Down
HRC	43.0295	2.75175	-3.9669	0.00367974	0.0389421	Down
TNFRSF18	40.591	2.5801	-3.97566	0.00213166	0.026275	Down
MCF2L	4650.82	295.439	-3.97655	0.000178102	0.00412201	Down
LINC00299	49.582	3.14556	-3.97843	0.000846633	0.0132531	Down
PLXNC1	1434.26	90.9655	-3.97884	0.00170438	0.0223735	Down
RAB37	326.907	20.6896	-3.9819	0.000964177	0.0145804	Down
TDRD6	135.433	8.57034	-3.98208	0.000974257	0.0146952	Down
SNAP25-AS1	152.467	9.64463	-3.98262	0.000905855	0.0138962	Down
ALOX12B	34.2154	2.16183	-3.98432	0.00254952	0.0300548	Down
ZFP2	138.233	8.73289	-3.9845	0.00168145	0.0221683	Down
RP11-106M7.1	67.7837	4.27096	-3.98831	0.00262001	0.0306866	Down
LINC00641	4259.28	268.229	-3.98907	0.000320373	0.00635711	Down
FAM124B	26.4046	1.65535	-3.99558	0.00523107	0.0499449	Down
CRIP3	47.4031	2.9712	-3.99586	0.000470364	0.00852556	Down
MAPK13	288.099	18.0467	-3.99676	0.00400621	0.0413584	Down
GNG7	5826.13	364.608	-3.99812	0.000543498	0.00950424	Down
MAPK8IP1	10074	629.837	-3.99952	0.00103235	0.015338	Down
ALDH1A1	1235.12	77.2011	-3.99989	0.00068282	0.0112402	Down
SHD	199.66	12.4775	-4.00015	0.000127218	0.00320258	Down
CSF2RB	71.4348	4.46243	-4.00073	0.00262259	0.0307031	Down
RP11-474D1.3	15.1802	0.947106	-4.00252	0.00226825	0.0275433	Down
SLCO2A1	139.153	8.67713	-4.00331	0.00182155	0.0235534	Down
NTRK3	2067.57	128.753	-4.00526	0.00193013	0.0244819	Down
IFI27	722.855	44.9622	-4.00692	5.62109e-05	0.00173247	Down
PRKAG2-AS1	459.488	28.4421	-4.01393	0.00189651	0.0242351	Down
RP4-565E6.1	103.585	6.40697	-4.01503	0.00126678	0.0179562	Down
ECEL1	31.8461	1.96889	-4.01566	0.00509649	0.0491044	Down
PPM1H	3360.79	207.487	-4.01771	0.00150517	0.020422	Down
NCALD	5545.94	340.857	-4.02419	0.00200051	0.0251417	Down
KCNAB2	13091.6	803.719	-4.0258	0.00159327	0.0212834	Down
CTNND2	11700.6	716.295	-4.02989	0.000236691	0.00510221	Down
LGI4	2500.88	153.002	-4.03081	0.000132744	0.00330606	Down
LRRC43	107.381	6.55575	-4.03384	0.000851466	0.013316	Down
PRLHR	27.4123	1.66528	-4.04098	0.000449281	0.00823539	Down
RP11-848P1.3	19.6673	1.19464	-4.04115	0.00384452	0.0402174	Down
KCNN3	2134.94	129.44	-4.04384	0.000132143	0.00329611	Down
GNAL	1778.93	107.821	-4.0443	0.0022162	0.0270721	Down
RP11-21C4.1	30.9266	1.87408	-4.04459	0.00450981	0.044839	Down
DRAXIN	439.869	26.6486	-4.04494	0.000730917	0.0119032	Down
CDH18	1068.67	64.595	-4.04825	0.00152845	0.0206111	Down
MYH11	631.372	38.1581	-4.04843	0.000905988	0.0138962	Down
CHST6	397.443	24.0189	-4.04851	0.00520471	0.0497824	Down
ELMOD1	3119.64	187.879	-4.0535	0.000741252	0.0120058	Down
LRRC3	15.909	0.956407	-4.05607	0.00212429	0.0262236	Down
AC110619.2	80.1996	4.81569	-4.05778	0.0044938	0.0447614	Down
ADAMTSL3	157.993	9.45975	-4.06192	0.000567895	0.0098293	Down
AC011288.2	43.3065	2.58829	-4.06451	0.0036917	0.0390281	Down
ZNF571-AS1	133.858	7.97227	-4.06957	0.00479749	0.0469006	Down
SLC16A8	135.236	8.03867	-4.07237	0.00468092	0.0460087	Down
ARHGAP25	237.735	14.1264	-4.07289	0.00294686	0.0333478	Down
C9orf24	263.766	15.65	-4.07502	0.000786403	0.0125506	Down
MLXIPL	713.209	42.3087	-4.0753	2.19176e-05	0.00083926	Down
KCNK3	911.291	54.0204	-4.07633	0.000229418	0.00496833	Down
HS6ST2	489.497	29.0158	-4.07639	0.000530571	0.00933309	Down
GFOD1	3921.93	232.154	-4.07841	0.000998776	0.0149821	Down
GUCY1A2	1732.32	102.356	-4.08104	0.00161228	0.0214409	Down
FAM149A	925.177	54.501	-4.08537	0.00149033	0.0202493	Down
SH3BGRL2	2710.58	159.448	-4.08745	0.00193079	0.0244819	Down
PCDHA9	32.6455	1.91504	-4.09144	0.00394627	0.0409934	Down
ZNF154	446.704	26.2021	-4.09156	0.000708816	0.0116011	Down
SCARF1	285.905	16.7664	-4.09189	0.00212643	0.0262402	Down
CTD-2562J17.7	1523.51	89.3361	-4.09201	0.000506115	0.00898993	Down
SCG2	7385.03	432.496	-4.09385	0.00201574	0.0252168	Down
LINC00202-1	122.26	7.14652	-4.09657	0.00161894	0.0215033	Down
NDRG4	23905.1	1396.7	-4.09723	0.00110706	0.0162049	Down
NRROS	170.253	9.94055	-4.09821	0.00116452	0.0168425	Down
WNT4	106.083	6.19208	-4.09862	0.00205079	0.0255631	Down
PRRT2	6132.36	356.773	-4.10337	0.000737073	0.0119677	Down
TMEM74B	341.824	19.8439	-4.10648	0.00307105	0.0344366	Down
NOVA2	3598.59	208.873	-4.10673	0.000502406	0.00895811	Down
RP1-111D6.3	38.9569	2.25693	-4.10945	0.00174558	0.0227692	Down
GALNTL5	104.598	6.05742	-4.11001	0.000120427	0.00306703	Down
SLC16A14	773.172	44.7651	-4.11034	0.000138721	0.00339799	Down
RPS6KL1	1682.06	97.2684	-4.11212	0.000661139	0.0109801	Down
KCNMB4	3763.9	217.13	-4.1156	0.0027096	0.0314383	Down
RP11-436D23.1	53.7716	3.09963	-4.11668	0.00116563	0.0168511	Down
RP1-257A7.5	872.137	50.1649	-4.1198	0.00013055	0.00326386	Down
FXYD7	946.945	54.4324	-4.12074	0.00026993	0.00559732	Down
DGCR5	1524.25	87.4677	-4.1232	0.00264238	0.0308381	Down
COL25A1	169.333	9.69826	-4.12599	0.00204181	0.0254942	Down
GABRB3	5983.07	342.542	-4.12653	0.00133716	0.0186865	Down
SLCO2B1	2712.56	155.05	-4.12885	0.000252856	0.00535187	Down
SDK2	677.656	38.7182	-4.12947	5.43971e-05	0.00169575	Down
SEC14L6	124.698	7.11365	-4.1317	8.09253e-05	0.00228576	Down
RP5-1063M23.1	45.4113	2.58941	-4.13236	0.00150188	0.0203872	Down
GPR162	4570.15	260.075	-4.13524	0.000341758	0.00667214	Down
MUM1L1	495.59	28.1835	-4.13623	0.00200586	0.0251628	Down
MEF2C-AS1	83.6836	4.74942	-4.13912	0.00175139	0.0228359	Down
PCLO	4931.25	279.318	-4.14197	0.00345527	0.0374266	Down
ZBED6CL	67.8839	3.84191	-4.14317	0.00257907	0.0303156	Down
HECW2	1749.7	98.8605	-4.14557	4.02996e-05	0.00134336	Down
NOS1AP	1808.22	102.122	-4.1462	0.00126178	0.0179009	Down
RNF180	432.58	24.4197	-4.14685	0.000839775	0.0131583	Down
LECT1	38.1287	2.14745	-4.15018	0.000616724	0.0104279	Down
RP11-1299A16.3	269.236	15.1528	-4.15122	0.00501719	0.0485523	Down
DGKE	1331.33	74.5466	-4.15858	0.000417743	0.00781053	Down
GBGT1	84.5478	4.73301	-4.15894	0.00403528	0.0415092	Down
BMP3	19.2635	1.07087	-4.16901	0.00235445	0.028342	Down
LDLRAD4	3944.27	218.803	-4.17205	0.00168604	0.022205	Down
MYH7	219.153	12.1503	-4.17287	0.000571795	0.00986716	Down
RP11-795F19.5	83.8522	4.64548	-4.17395	0.00374697	0.0394875	Down
WI2-2334D6.1	27.4276	1.51943	-4.17403	0.00467803	0.045996	Down
DNM1	28526	1580.21	-4.17409	0.000228587	0.00495694	Down
RP11-1260E13.4	30.0625	1.66528	-4.17412	0.000365541	0.00703461	Down
PDZD2	3594.34	199.092	-4.17422	0.000701562	0.0115054	Down
AKR1E2	39.3042	2.16975	-4.17908	0.00302362	0.0339895	Down
ARHGEF33	126.489	6.98245	-4.17914	0.0012144	0.0173718	Down
FSTL4	1174.77	64.7996	-4.18025	7.87531e-05	0.00223841	Down
SYT10	60.4731	3.33057	-4.18245	0.00133069	0.0186359	Down
RP11-567C20.2	15.1365	0.832641	-4.18419	0.00343426	0.0373474	Down
CTD-2334D19.1	21.6664	1.18764	-4.18929	0.00441915	0.0442199	Down
RP11-326I11.4	39.5603	2.16584	-4.19106	0.00298543	0.0336759	Down
GLS2	900.516	49.2779	-4.19174	0.000732091	0.0119095	Down
CLCN4	6335.56	346.474	-4.19265	0.000308912	0.00619359	Down
LONRF2	11032.6	603.173	-4.19306	0.00146213	0.0199887	Down
GRAMD1B	4455.95	243.028	-4.19654	0.00172449	0.022557	Down
MYO16	608.596	33.1356	-4.19903	0.00250774	0.0296906	Down
ANKRD36BP2	114.561	6.23315	-4.20001	0.00281346	0.0323499	Down
MYO15B	1347.65	73.2686	-4.2011	0.001779	0.023122	Down
SYT2	188.028	10.215	-4.20218	0.00116408	0.0168425	Down
CTD-3193O13.9	2058.12	111.797	-4.20238	0.00101912	0.0152072	Down
RHO	36.789	1.99563	-4.20436	0.00125488	0.0178339	Down
TMC8	176.444	9.54178	-4.2088	0.00207154	0.0257008	Down
NIPAL2	866.445	46.7991	-4.21056	0.00127972	0.018077	Down
CD300A	156.307	8.44088	-4.21085	4.24233e-05	0.0014013	Down
GRIN2C	1565.73	84.2628	-4.21579	0.000346214	0.00674303	Down
KSR2	1257.13	67.4861	-4.2194	0.00360842	0.0385306	Down
DLX6-AS1	905.972	48.6338	-4.21943	0.00261776	0.0306713	Down
CTD-2377O17.1	82.959	4.45228	-4.21978	0.00515932	0.0495346	Down
CTD-2210P24.4	40.3462	2.16505	-4.21996	0.00455879	0.0451338	Down
PCDHB4	369.301	19.8161	-4.22005	0.000578949	0.00996432	Down
TTC9B	1679.07	89.8183	-4.22451	2.98273e-05	0.00105905	Down
RP11-361F15.2	729.175	38.9682	-4.2259	0.000211629	0.00470462	Down
GPR61	380.324	20.3212	-4.22617	0.000369075	0.0070799	Down
RIMKLA	1521.51	81.1232	-4.22925	0.00238722	0.028637	Down
TMEM204	190.511	10.1223	-4.23427	0.00133591	0.018684	Down
RP3-325F22.5	40.1199	2.13031	-4.23519	0.00167688	0.022129	Down
LINC00943	82.0807	4.35812	-4.23527	0.00476945	0.0467103	Down
PLA1A	72.6174	3.85271	-4.23637	0.00503413	0.0486613	Down
RP11-401P9.4	300.549	15.9314	-4.23766	0.000445159	0.00817816	Down
PLA2G4C	1338.52	70.912	-4.23847	0.00470961	0.0462629	Down
CCBE1	292.123	15.4688	-4.23914	0.000510882	0.00905493	Down
DYNC1I1	4712.56	249.356	-4.24023	0.000404755	0.00759827	Down
RGAG4	1576.77	83.4221	-4.2404	0.000238103	0.00511913	Down
PRRT4	134.032	7.08287	-4.2421	0.00332811	0.0365947	Down
RGS6	874.153	46.1241	-4.24429	0.00274685	0.0317514	Down
PRRT1	3694.31	194.539	-4.24718	0.000458826	0.00835882	Down
SHC3	694.752	36.5511	-4.24851	0.0012153	0.0173772	Down
CTNNA2	5467.09	286.856	-4.25237	0.000704288	0.0115443	Down
SLC4A4	3815.02	199.872	-4.25454	0.00180588	0.0234248	Down
ADH1B	24.1346	1.2644	-4.25458	0.00138696	0.0191868	Down
ABCG8	18.0975	0.947106	-4.25612	0.00186832	0.0239404	Down
RAP1GAP2	5089.06	264.644	-4.26527	0.00102644	0.0152779	Down
NAP1L5	4037.48	209.778	-4.26652	0.000822951	0.013013	Down
PCDHGB4	129.894	6.74379	-4.26764	0.00180549	0.0234248	Down
TNFAIP8L2	76.4795	3.9644	-4.2699	0.00136662	0.0190008	Down
CALHM1	179.532	9.30598	-4.26994	0.000604893	0.0102863	Down
CTD-2540B15.6	20.6296	1.06928	-4.27	0.00104977	0.0155615	Down
PNMA2	12065.5	625.084	-4.27069	0.00361022	0.0385306	Down
LINC00621	25.6289	1.32771	-4.27077	0.00281884	0.0323889	Down
THPO	119.248	6.17395	-4.27163	0.000698233	0.0114566	Down
AC005082.12	29.3588	1.51853	-4.27304	0.00192101	0.0244369	Down
ARHGAP20	800.495	41.3609	-4.27455	0.000584917	0.0100353	Down
CCL19	16.1243	0.832641	-4.2754	0.00132686	0.0185982	Down
HAS1	135.46	6.97576	-4.27937	0.00105846	0.0156548	Down
TPTE2P1	97.6908	5.02848	-4.28003	0.00423726	0.0429436	Down
TNF	82.7336	4.25754	-4.28038	0.000281881	0.00577643	Down
FAM171B	7856.63	403.977	-4.28157	0.000535408	0.00939795	Down
HSPA12A	6046.97	310.327	-4.28435	0.000649198	0.0108342	Down
ZSCAN1	152.677	7.83334	-4.28471	0.00441029	0.0441447	Down
BLNK	128.369	6.56178	-4.29007	0.000146387	0.00352764	Down
TIE1	656.749	33.5705	-4.29007	0.000539101	0.00945262	Down
RP11-320H14.1	666.542	34.0655	-4.29031	0.000976678	0.0147181	Down
RANBP17	92.8882	4.74657	-4.29054	0.000396504	0.00746893	Down
WDR11-AS1	49.9656	2.55268	-4.29085	0.00301932	0.0339645	Down
HTR2C	406.968	20.7434	-4.29419	0.00159746	0.0213202	Down
CD3E	20.8298	1.06157	-4.29438	0.00196699	0.0248254	Down
WDFY4	221.98	11.2944	-4.29675	2.58838e-05	0.000952032	Down
FAM50B	982.999	49.8736	-4.30084	0.000370578	0.00709916	Down
GPR158	2471.83	125.186	-4.30344	0.00429924	0.0434186	Down
MCF2L2	1325.66	67.1314	-4.30358	0.000632547	0.0106162	Down
AC007092.1	130.171	6.58277	-4.30557	0.00192576	0.0244561	Down
ST6GALNAC1	87.2313	4.39985	-4.30932	8.75008e-05	0.00243539	Down
RP11-845M18.6	23.9462	1.20257	-4.31561	0.00499571	0.0484187	Down
PDE8B	2075.85	104.172	-4.31666	0.00081234	0.0128703	Down
ZNF835	253.622	12.7164	-4.31791	0.0014526	0.0199251	Down
C3orf70	1108.82	55.5732	-4.31849	0.000255163	0.00537288	Down
OR13E1P	119.738	5.99975	-4.31884	0.00354053	0.0379652	Down
ZNF711	1001.75	50.1768	-4.31935	0.00258484	0.0303617	Down
RP11-981G7.1	40.8753	2.03922	-4.32514	0.0027024	0.0314041	Down
CHRM3	2592.24	128.974	-4.32906	0.00113752	0.0165398	Down
SCN8A	2819.56	139.917	-4.33282	0.0052208	0.0499004	Down
LRRC37A6P	93.9553	4.64854	-4.33712	0.00395335	0.041011	Down
ANKRD63	38.5052	1.90192	-4.33952	0.00198044	0.0249386	Down
PRAM1	177.502	8.76435	-4.34005	0.00181045	0.0234635	Down
RP11-547I7.2	46.5244	2.28559	-4.34735	0.00138704	0.0191868	Down
PTGIS	152.312	7.46765	-4.35023	0.000268738	0.00557968	Down
RP11-244O19.1	871.084	42.6926	-4.35076	0.00337479	0.0369094	Down
C22orf31	16.9964	0.832641	-4.35139	0.000755506	0.0121524	Down
RP11-277L2.5	96.3459	4.71652	-4.35243	0.00187814	0.0240379	Down
RP11-425A6.5	17.0091	0.832641	-4.35247	0.000714949	0.0116839	Down
ADRB1	526.04	25.6171	-4.35999	0.00157049	0.0210651	Down
GS1-72M22.1	255.509	12.4393	-4.3604	2.47773e-05	0.000919685	Down
MAS1	17.108	0.832641	-4.36084	0.000901704	0.0138706	Down
RP11-357K6.1	36.5723	1.77975	-4.36101	0.000394572	0.00743683	Down
C4A	1664.09	80.9531	-4.3615	0.00120751	0.0172964	Down
PIK3R5	165.104	8.02472	-4.36278	7.8605e-05	0.00223713	Down
RP1-63G5.5	143.208	6.95817	-4.36326	0.00152237	0.0205799	Down
MYOCD	19.4962	0.947106	-4.36352	0.00123039	0.0175775	Down
TEX26	19.6913	0.956407	-4.36379	0.00120506	0.0172761	Down
RP11-147N17.1	39.1807	1.90192	-4.36461	0.000312946	0.00624562	Down
PRKAR1B	15541	754.344	-4.36471	0.000290039	0.00592786	Down
GARNL3	1554.94	75.4026	-4.3661	0.000244169	0.00521867	Down
ITIH2	128.085	6.20342	-4.36789	0.0017137	0.0224698	Down
KAL1	1125.65	54.5083	-4.36814	0.00128793	0.0181615	Down
KCNK9	553.841	26.8102	-4.36861	0.00190552	0.0243218	Down
PARM1	3711.49	179.492	-4.37001	0.000419538	0.00783001	Down
SORCS2	2230.39	107.598	-4.37357	2.30597e-05	0.000871763	Down
SLC2A5	765.465	36.7823	-4.37925	0.00029394	0.00598142	Down
YPEL4	1077.82	51.6979	-4.38187	0.000226705	0.0049434	Down
ASCL2	21.862	1.04852	-4.382	0.000904913	0.0138956	Down
NAP1L3	5690.65	272.928	-4.382	0.00195518	0.024705	Down
FAM26F	26.6698	1.27745	-4.38387	0.0016587	0.0219422	Down
ATRNL1	4474.53	214.298	-4.38405	0.00146155	0.0199887	Down
PCDHGA11	93.3856	4.47146	-4.38438	0.00212934	0.0262563	Down
TCF15	17.4174	0.832641	-4.38669	0.000720732	0.0117667	Down
TMEM150C	1056.96	50.5226	-4.38684	0.000256222	0.00538824	Down
GNG8	46.1038	2.19908	-4.38991	0.00440676	0.0441229	Down
RGS18	41.4701	1.97729	-4.39048	0.00428079	0.0432858	Down
AP000230.1	124.538	5.92085	-4.39463	0.00158269	0.0211939	Down
NPBWR1	24.776	1.17604	-4.39694	0.00429404	0.0434063	Down
IRAK3	127.008	6.02704	-4.39733	0.00205124	0.0255631	Down
MYBPC2	39.9161	1.88053	-4.40776	0.00226104	0.0274723	Down
DIRAS1	5986.53	280.732	-4.41445	0.00038485	0.00732036	Down
NPFFR1	134.676	6.31347	-4.41491	0.000117937	0.00302483	Down
NT5C1A	51.1918	2.39927	-4.41524	0.00222289	0.0271437	Down
MIMT1	43.4931	2.03806	-4.41552	0.000901774	0.0138706	Down
TMOD2	13782.9	643.642	-4.42048	0.000483447	0.00871029	Down
LAIR1	290.84	13.5709	-4.42164	8.49039e-05	0.00238526	Down
MGAT4C	134.585	6.2594	-4.42636	0.00100378	0.0150364	Down
GUCY1A3	1164.96	54.1567	-4.427	0.00105314	0.0156042	Down
KCNG2	57.7405	2.67548	-4.43171	0.00334463	0.0367205	Down
RP11-707A18.1	36.1538	1.67521	-4.43173	0.00109829	0.0161126	Down
STXBP1	25549.1	1183.56	-4.43207	0.000732596	0.0119095	Down
AC006129.2	20.514	0.947106	-4.43694	0.00107349	0.0158413	Down
RP11-87N24.2	20.7552	0.956407	-4.4397	0.00111907	0.0163443	Down
CA11	10212.5	469.509	-4.44304	0.000359044	0.00694739	Down
RP11-545A16.3	23.2755	1.06928	-4.4441	0.00076239	0.0122451	Down
KCNJ12	469.01	21.5439	-4.44427	0.00194186	0.0245936	Down
FXYD6	3138.84	144.146	-4.44463	0.000157679	0.00374184	Down
SNX32	759.191	34.7661	-4.44871	0.00025328	0.00535573	Down
JAZF1-AS1	123.714	5.66421	-4.44899	0.0010966	0.0160951	Down
TCHH	49.352	2.25693	-4.45068	0.000994229	0.0149396	Down
A2ML1	153.694	7.02862	-4.45068	0.000121575	0.00308667	Down
MEF2C	9594.09	438.419	-4.45176	0.000615662	0.0104227	Down
PPM1L	3072.84	140.334	-4.45264	0.0009051	0.0138956	Down
ENHO	1352.96	61.7783	-4.45287	0.000185016	0.004225	Down
RP11-262H14.7	35.9711	1.63717	-4.45756	0.0023242	0.0280767	Down
RP1-120G22.11	15.8919	0.723251	-4.45765	0.00380602	0.0399168	Down
RET	325.072	14.7916	-4.45791	0.000385259	0.00732036	Down
CAMK2N1	17165.6	780.87	-4.45829	9.89806e-05	0.00265963	Down
LYVE1	263.932	12.0004	-4.45901	0.000228038	0.00495487	Down
DCN	1689.02	76.7872	-4.45918	0.000310882	0.00622381	Down
SMIM17	197.645	8.97975	-4.46009	0.00147293	0.0200965	Down
FZD10-AS1	41.4265	1.88116	-4.46086	0.000311256	0.00622381	Down
SLITRK2	1681.48	76.2875	-4.46214	0.000191297	0.00434418	Down
PTH1R	364.39	16.531	-4.46224	0.000181212	0.00417311	Down
PPAP2B	6071.74	275.407	-4.46247	0.000385164	0.00732036	Down
APC2	8231.65	373.175	-4.46326	0.000104793	0.00277596	Down
AKAP5	2061.74	93.3419	-4.4652	0.00395173	0.041011	Down
KLHL14	81.2295	3.66925	-4.46845	0.00155953	0.0209783	Down
ZNF626	441.745	19.9466	-4.469	0.000375526	0.00718134	Down
FAM57B	914.465	41.208	-4.47193	0.000602245	0.010252	Down
SFTPC	168.162	7.56751	-4.47389	0.00240253	0.0287574	Down
PLN	31.8111	1.43128	-4.47415	0.00164154	0.0217328	Down
FZD10	23.9051	1.07373	-4.47662	0.000721784	0.0117752	Down
TTC9	1284.45	57.566	-4.47979	0.00194613	0.0246278	Down
ABCC12	118.401	5.29807	-4.48207	0.000697162	0.0114447	Down
SNORD113-3	18.6666	0.832641	-4.48662	0.000581806	0.010003	Down
ANK3	6932.19	308.956	-4.48784	0.000542222	0.00948699	Down
APOE	12633.6	562.954	-4.48811	2.51996e-05	0.000929033	Down
KIF17	764.409	34.0427	-4.48893	0.00145824	0.0199606	Down
GAP43	9342.62	415.082	-4.49236	9.45185e-05	0.00257911	Down
EFNB3	3724.35	165.442	-4.49259	0.000899314	0.0138588	Down
CERS1	1034.84	45.9033	-4.49467	0.000254509	0.00536603	Down
DACT3	3497.06	154.228	-4.50301	0.000298806	0.00605782	Down
VAV1	221.166	9.74839	-4.50382	2.24244e-05	0.000856659	Down
C16orf96	42.3019	1.86303	-4.505	0.00146185	0.0199887	Down
PYDC1	59.3331	2.61239	-4.5054	0.000147086	0.00354154	Down
DTX1	1948.03	85.5974	-4.5083	9.27024e-05	0.00254531	Down
FES	271.776	11.9408	-4.50845	0.000498478	0.00892019	Down
LYPD8	24.355	1.06928	-4.50951	0.000656824	0.0109251	Down
TMEM145	1164.67	51.1047	-4.51032	0.000268255	0.0055732	Down
BBOX1	474.176	20.7512	-4.51416	0.000379729	0.00725323	Down
TRHDE	862.944	37.6896	-4.51703	0.000999528	0.0149865	Down
NHSL2	131.905	5.74353	-4.52142	0.000910163	0.0139341	Down
FN3K	2851.93	123.501	-4.52935	0.000407	0.00762712	Down
LIMS2	1857.77	80.2071	-4.5337	6.82494e-06	0.000334606	Down
SCD5	15200	655.903	-4.53445	0.000450717	0.00824324	Down
BCL2L10	22.2739	0.959891	-4.53634	0.00269778	0.0313727	Down
RP11-814P5.1	24.8349	1.06928	-4.53766	0.000632734	0.0106162	Down
ACHE	1123.3	48.2501	-4.54107	0.000618774	0.0104422	Down
AP003774.4	64.633	2.77273	-4.54289	0.000835088	0.0131163	Down
C4B	1757.68	75.3933	-4.54309	0.00114771	0.016651	Down
SLC9A2	124.127	5.31952	-4.54437	0.00128663	0.0181589	Down
OTUD7A	489.5	20.9736	-4.54466	0.000164501	0.00385339	Down
VN1R20P	30.0086	1.28516	-4.54536	0.000826761	0.0130482	Down
PCDP1	219.599	9.34407	-4.55468	0.000353441	0.00685521	Down
NPTXR	29743.8	1265.08	-4.55528	0.000105093	0.00277596	Down
ZNF204P	1163.88	49.438	-4.55718	0.000965788	0.0145876	Down
RASGRP1	1567.93	66.4317	-4.56084	0.000302079	0.00610684	Down
GALNT16	1995.47	84.5253	-4.5612	7.46147e-06	0.000355164	Down
SLC22A6	137.618	5.82849	-4.5614	0.00014882	0.00356787	Down
GRIN2A	3493.39	147.935	-4.56159	0.00234775	0.0282864	Down
TMEFF2	2408.2	101.963	-4.56183	0.000154778	0.00368906	Down
SLC22A9	31.0065	1.31196	-4.56278	0.00137672	0.0190925	Down
RTN4R	1840.29	77.804	-4.56394	0.00311741	0.0348402	Down
GIMAP6	342.204	14.4376	-4.56696	0.000263274	0.0054886	Down
RASGRF2	3505.03	147.259	-4.573	0.00099457	0.0149396	Down
C1orf222	205.173	8.61465	-4.5739	0.000216135	0.0047788	Down
AC002429.5	30.6164	1.28516	-4.57429	0.000682002	0.0112353	Down
SAMD3	27.9845	1.17229	-4.57723	0.000852145	0.0133203	Down
PPFIA2	3772.1	157.793	-4.57926	0.00060751	0.0103187	Down
ADCY4	138.181	5.77799	-4.57985	0.00019322	0.00437154	Down
SLC9A7P1	178.541	7.45526	-4.58185	0.00117258	0.0169216	Down
DSP	420.577	17.5563	-4.58231	0.0027426	0.0317135	Down
DUSP2	501.633	20.9351	-4.58263	0.00478568	0.046816	Down
RP11-399H11.2	19.9634	0.832641	-4.58352	0.000475572	0.00859683	Down
SLC6A15	1783.81	74.2665	-4.58611	9.61052e-05	0.00261242	Down
SYNGR1	15793.8	656.927	-4.58748	0.000405276	0.00760352	Down
RGCC	1890.7	78.6245	-4.5878	0.000931501	0.0141482	Down
PTGDR2	161.502	6.71399	-4.58824	0.000775805	0.0123996	Down
HK3	60.0202	2.49411	-4.58885	0.000336477	0.0065966	Down
MPP7	520.619	21.6057	-4.59075	0.00172143	0.022535	Down
KIF12	161.325	6.69093	-4.59162	0.000119252	0.00304661	Down
DUSP8	3870.8	160.502	-4.59196	0.000157375	0.00373734	Down
RP11-554D14.2	25.3351	1.04915	-4.59385	0.00402407	0.0414368	Down
SYNGR3	4569.49	189.063	-4.59509	0.000836677	0.0131233	Down
SLC22A3	88.9308	3.67786	-4.59575	0.000214323	0.00474836	Down
GABBR1	19927.7	824.092	-4.59583	0.000207678	0.0046452	Down
IGSF6	76.3941	3.15131	-4.59944	0.0016186	0.0215033	Down
C11orf96	420.813	17.3376	-4.6012	0.00432187	0.0435524	Down
PCDHA6	116.575	4.79362	-4.604	0.00186699	0.0239327	Down
C10orf54	1902.81	78.1097	-4.60649	0.000389834	0.00736876	Down
FLT3	51.9413	2.12224	-4.61322	0.000432924	0.00802554	Down
NCKAP1L	381.83	15.5942	-4.61385	6.77253e-05	0.00200605	Down
MEGF11	723.115	29.5278	-4.61408	0.00312424	0.0348689	Down
MAEL	107.822	4.38918	-4.61856	0.0020256	0.0253208	Down
CCDC147-AS1	89.0301	3.6197	-4.62035	0.00249178	0.0295305	Down
RP4-813D12.3	34.253	1.39023	-4.62284	0.00459275	0.045415	Down
GABRB1	306.661	12.4188	-4.62604	0.00321962	0.0356052	Down
ADAP1	1556.74	62.8078	-4.63144	7.10706e-05	0.00207535	Down
RP11-561O23.5	71.0738	2.86277	-4.63383	0.00055471	0.00965527	Down
PCDH17	2491.46	100.316	-4.63436	0.000671545	0.0111022	Down
ATP13A5	53.5565	2.15453	-4.63562	0.000920137	0.0140212	Down
KRT17P2	23.5558	0.947106	-4.63641	0.00075084	0.0121136	Down
FXYD1	36.0203	1.4465	-4.63817	0.00161504	0.0214688	Down
RP11-29G8.3	38.6485	1.55066	-4.63946	0.00402444	0.0414368	Down
RP11-255H23.2	17.2029	0.689158	-4.64167	0.00321541	0.0355902	Down
ST6GALNAC5	1179.27	47.1958	-4.64309	0.000885036	0.013671	Down
PDZD4	12754.7	510.297	-4.64355	0.00139646	0.0193008	Down
RP11-9G1.3	191.375	7.65543	-4.64377	0.000393033	0.0074121	Down
TTC40	218.738	8.74572	-4.64448	0.000261137	0.00546699	Down
LINC00957	561.49	22.4015	-4.6476	4.78539e-05	0.00153871	Down
CLEC4GP1	68.0968	2.7138	-4.6492	0.000588978	0.0100786	Down
RP11-509E16.1	2642.22	105.045	-4.65266	0.000157805	0.00374212	Down
RP11-461L13.3	21.1369	0.839721	-4.65371	0.00483698	0.0471458	Down
FGR	182.473	7.24853	-4.65385	0.000265905	0.00553139	Down
CLEC3B	124.672	4.95036	-4.65447	0.000389606	0.00736876	Down
CTD-2126E3.4	41.9573	1.66528	-4.65508	0.000135793	0.0033567	Down
KB-208E9.1	38.7378	1.53692	-4.65563	0.00420524	0.0427712	Down
RGS7	1810.56	71.6486	-4.65935	0.00108695	0.0159894	Down
NOS3	207.691	8.18923	-4.66457	0.000852997	0.0133208	Down
SCN1A	1412.3	55.6131	-4.66648	0.00522728	0.0499233	Down
RASGEF1B	734.941	28.8722	-4.66987	0.00010855	0.00284886	Down
HIGD1B	95.7481	3.75629	-4.67187	0.00153323	0.020667	Down
COX4I2	24.4101	0.956407	-4.67371	0.000677872	0.0111786	Down
FBXL16	18813.5	736.874	-4.67421	0.00105766	0.0156548	Down
DNM3	5728.32	224.03	-4.67635	0.000113611	0.00294624	Down
PLA2G5	154.732	6.04879	-4.67698	0.00290854	0.0330709	Down
NRGN	15607.6	609.583	-4.67828	0.000355456	0.00688612	Down
FAM83H	371.809	14.5217	-4.67828	0.00135484	0.0188791	Down
NALCN	2711.13	105.863	-4.67862	3.79515e-05	0.00127812	Down
AFF2	758.409	29.4477	-4.68675	0.000291737	0.00594774	Down
BCL6B	173.815	6.74553	-4.68748	0.00400121	0.0413277	Down
LCP2	359.971	13.9655	-4.68794	0.000339908	0.00664793	Down
AF186192.5	62.3841	2.40788	-4.69534	0.00076608	0.0122862	Down
MDFI	84.6204	3.26579	-4.6955	0.00295617	0.0334266	Down
RP11-5P18.10	32.9661	1.27078	-4.69719	0.00500725	0.0484875	Down
CSF3R	409.279	15.7693	-4.6979	0.00011047	0.00288536	Down
ANKRD35	414.721	15.9773	-4.69804	1.68521e-05	0.000674518	Down
RP11-664D7.4	21.6739	0.832641	-4.70212	0.000386759	0.00733184	Down
TDRD5	52.8671	2.03013	-4.70272	0.000210652	0.00469278	Down
GJA4	99.4703	3.81474	-4.70461	0.0001189	0.00304237	Down
PLXNA4	3446.07	131.997	-4.70637	0.000983277	0.0148039	Down
RP5-968J1.1	40.3018	1.54256	-4.70745	0.000505187	0.00898962	Down
SLC22A17	14989.6	571.509	-4.71304	5.92064e-05	0.00180607	Down
RP11-297M9.2	2288.27	86.9178	-4.71846	0.00151517	0.0205012	Down
AOAH	163.883	6.21886	-4.71987	0.000403192	0.00758182	Down
CLIC5	94.0043	3.56393	-4.72119	0.00232089	0.0280574	Down
WNT10B	952.63	36.0741	-4.72288	0.000104319	0.0027712	Down
TNFSF8	25.0115	0.947106	-4.72292	0.000637935	0.010687	Down
KLF15	773.598	29.2752	-4.72383	0.00064937	0.0108342	Down
CLEC9A	90.4173	3.4209	-4.72415	0.00448183	0.0446794	Down
CACNG5	22.0106	0.832641	-4.72436	0.000389733	0.00736876	Down
GABRA6	15.796	0.596632	-4.72657	0.00407434	0.0417795	Down
CYP26A1	78.6526	2.96635	-4.72873	0.000879584	0.013619	Down
PON3	28.148	1.06157	-4.72876	0.000858115	0.0133689	Down
SMYD1	95.7105	3.60833	-4.72928	0.000446185	0.00819241	Down
PCDH11X	611.814	23.0489	-4.73032	0.00281137	0.0323374	Down
EIF4E1B	154.712	5.82849	-4.73032	3.11037e-05	0.0010925	Down
JAG2	1090.23	41.0061	-4.73265	0.000498045	0.00892019	Down
FAM198A	215.994	8.10763	-4.73557	2.09826e-05	0.000805342	Down
KIAA1107	2454.63	92.1224	-4.73581	0.000411438	0.00770145	Down
LRRC16B	615.99	23.0382	-4.74081	9.86068e-05	0.00265613	Down
SLC22A10	22.3051	0.832641	-4.74353	0.000817206	0.0129349	Down
NTNG2	2025.6	75.5617	-4.74455	9.9779e-05	0.00267011	Down
RP11-571M6.8	793.154	29.5867	-4.74458	0.000147843	0.00354965	Down
CYSLTR2	37.8261	1.40997	-4.74564	0.00203164	0.0253768	Down
RP11-554D14.4	25.6874	0.956407	-4.74729	0.00119108	0.0171337	Down
RAI2	353.735	13.1678	-4.74759	0.000620245	0.010455	Down
FBXO2	4506.68	167.544	-4.74945	2.09612e-05	0.000805342	Down
PRRG3	850.107	31.5916	-4.75003	1.33479e-05	0.000557459	Down
CTD-2555A7.2	130.872	4.85852	-4.75149	0.00126615	0.017955	Down
CENPVP1	40.7777	1.51115	-4.75406	0.0015873	0.0212378	Down
KCNIP4	1948.81	72.1949	-4.75455	0.000586349	0.0100528	Down
KIAA0319	2042.7	75.6613	-4.75478	0.000884134	0.01367	Down
CD8A	121.589	4.47495	-4.764	0.000299293	0.00606393	Down
PNMAL1	8973.91	330.083	-4.76484	0.000616177	0.010424	Down
SCAMP5	14734.4	540.098	-4.76982	0.000165418	0.00386933	Down
PCDH10	4558.78	167.016	-4.77059	4.6752e-05	0.0015122	Down
GLDCP1	26.5004	0.970783	-4.77072	0.00267985	0.0312086	Down
MAGEE1	3029.59	110.781	-4.77333	0.000351856	0.00683256	Down
XXbac-B135H6.15	22.7886	0.832641	-4.77447	0.000336158	0.00659429	Down
KCNK10	378.833	13.8402	-4.77463	7.14502e-06	0.000346339	Down
RP11-87E22.2	100.952	3.68611	-4.77543	0.000902766	0.0138793	Down
MAP2	28016.2	1022.25	-4.77645	0.0013249	0.0185788	Down
ITGB2	1299.23	47.3883	-4.77698	3.45602e-05	0.0011842	Down
PAH	120.211	4.38157	-4.77798	0.000380891	0.00727118	Down
SHH	123.805	4.50669	-4.77986	0.00016449	0.00385339	Down
XK	655.727	23.7686	-4.78597	0.000478362	0.00863553	Down
KCNH4	153.834	5.57388	-4.78655	0.000799885	0.0127099	Down
CHRM4	265.713	9.62525	-4.7869	0.00181604	0.02351	Down
RS1	89.2271	3.22969	-4.78801	0.000448531	0.0082263	Down
RP11-830F9.6	46.0458	1.66528	-4.78923	0.00010391	0.00276257	Down
NUPR1L	32.8852	1.18764	-4.79126	0.00143472	0.0197285	Down
CHRNA7	198.177	7.15175	-4.79235	0.00056556	0.00980312	Down
EFR3B	1860.76	67.1499	-4.79236	0.000664673	0.0110276	Down
ADCY2	5338.02	192.331	-4.79464	0.00119011	0.0171293	Down
NPPC	69.349	2.49792	-4.79507	5.19735e-05	0.00163422	Down
FAM153A	302.093	10.8705	-4.79651	9.1576e-05	0.00252498	Down
GNA15	164.66	5.91504	-4.79896	0.000133486	0.00331696	Down
NEGR1	5237.93	187.956	-4.80053	0.000873847	0.0135558	Down
RP11-493K23.1	33.3767	1.19749	-4.80075	0.000520697	0.00919899	Down
CD247	69.0489	2.4705	-4.80474	0.000294392	0.00598688	Down
FBXL21	23.2857	0.832641	-4.8056	0.000307247	0.00616776	Down
F7	49.801	1.77975	-4.80643	0.000193387	0.00437154	Down
MPO	75.9385	2.7138	-4.80644	6.42958e-05	0.00192701	Down
LRRN2	1917.63	68.4324	-4.8085	0.000143922	0.00348623	Down
CLEC5A	30.0358	1.06928	-4.81197	0.000919996	0.0140212	Down
STAR	148.943	5.29813	-4.81313	0.000184925	0.004225	Down
2001-03-01	311.587	11.0627	-4.81586	0.000617897	0.0104369	Down
PEG3	10728.9	380.799	-4.81633	0.000290454	0.00592892	Down
RP6-24A23.3	26.7145	0.947106	-4.81795	0.000550848	0.00960709	Down
FPR1	330.112	11.6673	-4.82241	0.000257221	0.0054023	Down
STOX2	2977	104.983	-4.82564	0.000190852	0.00433707	Down
CRHR2	165.677	5.83272	-4.82806	0.00226157	0.0274723	Down
C4A-AS1	34.4445	1.21102	-4.82998	0.00370452	0.0391411	Down
LHFPL1	33.8482	1.18923	-4.83097	0.00192225	0.0244369	Down
ABCA9	208.289	7.31585	-4.83142	0.000224824	0.00491441	Down
PALM	8638.91	303.018	-4.83338	0.000435427	0.00805611	Down
H2AFY2	422.972	14.7914	-4.83773	0.000182165	0.00418326	Down
NEU4	295.24	10.3031	-4.84073	3.34909e-05	0.00115809	Down
GRID1	1903.07	66.3091	-4.84298	0.00159864	0.0213202	Down
DMTN	11220.9	390.795	-4.84363	0.000581348	0.0100003	Down
CD14	1171.34	40.7772	-4.84426	0.000466089	0.00846283	Down
RASL10B	848.421	29.5225	-4.84489	0.000285948	0.00585155	Down
PARVG	270.531	9.40624	-4.84603	0.000246619	0.00525046	Down
RGS22	52.759	1.83429	-4.84612	0.00305903	0.0343403	Down
FGD2	236.873	8.23267	-4.84661	8.06135e-05	0.00228237	Down
RP11-196O16.1	89.8345	3.11909	-4.84807	0.0017225	0.02254	Down
CTD-2554C21.3	171.309	5.94403	-4.84901	0.000620851	0.0104598	Down
RASD1	2174.25	75.3148	-4.85144	0.000341031	0.00666192	Down
AL450307.1	89.2155	3.08658	-4.85321	0.00156137	0.0209944	Down
NETO1	1284.23	44.4195	-4.85357	0.0025763	0.0302952	Down
PALM2	1522.62	52.6102	-4.85507	8.73623e-05	0.00243539	Down
SEMA5B	885.634	30.531	-4.85836	9.46432e-05	0.00257911	Down
DBH	88.9765	3.06508	-4.85943	0.000827367	0.0130515	Down
RIMS3	9336.64	321.611	-4.85951	0.000444346	0.00817241	Down
GPR45	58.7724	2.02125	-4.86182	0.00181101	0.0234635	Down
KIAA0513	18065.9	620.743	-4.86313	0.000404764	0.00759827	Down
ARAP2	2741.4	94.1848	-4.86328	0.00377155	0.0396596	Down
ELFN1	476.613	16.2937	-4.87043	0.000304613	0.00613179	Down
RP11-561N12.5	27.7854	0.947106	-4.87466	0.000461209	0.00838821	Down
TDRG1	27.7879	0.947106	-4.87478	0.000512807	0.0090792	Down
NPY2R	115.515	3.92493	-4.87927	0.000617639	0.0104369	Down
RP11-446H18.1	51.5748	1.74857	-4.88242	0.00124592	0.0177598	Down
FGF1	6278.29	212.465	-4.88508	0.00478596	0.046816	Down
LRRC25	68.9872	2.33374	-4.88561	0.000547968	0.00957216	Down
HOPX	3528.87	119.304	-4.8865	0.000115836	0.00298865	Down
CNGB1	379.053	12.8081	-4.88727	0.000769699	0.0123321	Down
KIF21B	4520.08	152.702	-4.88756	0.000332148	0.00653917	Down
KIF5C	22926.5	773.623	-4.88924	5.04341e-05	0.00159656	Down
ELN	699.761	23.6119	-4.88928	7.86005e-06	0.000369829	Down
RP11-566K19.6	111.736	3.76385	-4.89174	0.000158989	0.00376474	Down
NPPA	70.6919	2.3786	-4.89336	0.000836737	0.0131233	Down
CTD-2560E9.3	16.8565	0.566983	-4.89386	0.00454799	0.0450815	Down
RP11-223I10.1	119.617	4.02138	-4.89458	0.00016265	0.0038271	Down
FCER1G	293.454	9.86451	-4.89474	0.000162676	0.0038271	Down
PART1	1224.04	41.0175	-4.89927	0.000559014	0.00972336	Down
PARK2	839.777	28.0731	-4.90274	0.000302981	0.00611591	Down
RAB11FIP4	9711.3	324.013	-4.90554	7.8314e-05	0.00223273	Down
TSPY26P	710.824	23.6848	-4.90746	0.000171447	0.00398472	Down
TLR2	221.99	7.37994	-4.91074	0.000257173	0.0054023	Down
KCNA1	1363.96	45.3182	-4.91157	6.244e-06	0.000313648	Down
RNU6-353P	14.3931	0.477724	-4.91306	0.0027053	0.0314151	Down
C19orf77	57.1897	1.89268	-4.91725	0.00152729	0.0206111	Down
CTD-3064H18.4	24.3089	0.803054	-4.91984	0.00347084	0.0375048	Down
DLL4	224.175	7.40406	-4.92016	0.00106233	0.0156978	Down
PPP4R4	2001.86	66.0593	-4.92144	0.000304721	0.00613179	Down
CDIP1	7338.76	241.541	-4.92519	8.31711e-05	0.00234262	Down
CHL1	9791.48	322.179	-4.9256	0.000253589	0.00535573	Down
CABP7	332.229	10.8841	-4.93188	0.00318747	0.0353452	Down
CHP2	25.4238	0.832641	-4.93234	0.00420636	0.0427712	Down
FAM84A	1523.28	49.8694	-4.93289	0.000798445	0.0127031	Down
AC091878.1	121.298	3.96193	-4.93621	0.000501056	0.00894869	Down
C1orf173	2178.28	70.93	-4.94065	0.000855496	0.0133448	Down
C2orf50	86.4167	2.81389	-4.94067	0.000311336	0.00622381	Down
LPAR5	346.652	11.2744	-4.94236	0.000184764	0.004225	Down
ABAT	8644.66	281.07	-4.94281	0.000693132	0.0113843	Down
WI2-81516E3.1	51.2659	1.66528	-4.94416	7.4107e-05	0.00214002	Down
CTD-2184D3.6	109.417	3.5486	-4.94644	0.000565374	0.00980312	Down
PTAFR	392.196	12.719	-4.94651	9.46299e-05	0.00257911	Down
TINCR	624.383	20.247	-4.94665	0.000880929	0.0136333	Down
PTGER3	415.77	13.4756	-4.94736	0.000653166	0.010892	Down
PLEK	346.133	11.209	-4.94859	0.000246055	0.00524186	Down
LRRC32	519.826	16.7907	-4.9523	5.2647e-05	0.00165063	Down
ALDOC	11433	368.997	-4.95345	0.000363276	0.00699616	Down
CACNB4	2662.09	85.7549	-4.9562	0.000897797	0.013842	Down
SLC8A1	2269.19	72.7883	-4.96233	0.000420222	0.00783001	Down
VWA7	531.411	17.0309	-4.9636	0.000810628	0.0128511	Down
SLC15A2	1273.11	40.6987	-4.96723	0.00045051	0.00824324	Down
SAMSN1	155.387	4.95731	-4.97017	0.000400908	0.00754754	Down
RYR3	1637.49	52.239	-4.97022	5.8419e-05	0.00178872	Down
TDRD9	208.703	6.65732	-4.97037	1.20818e-05	0.000512433	Down
CECR2	402.494	12.8157	-4.97298	6.25028e-05	0.00188171	Down
MRC1	33.7481	1.07373	-4.97411	0.000683298	0.0112402	Down
RP11-467K18.2	29.0752	0.92343	-4.97664	0.00409681	0.0419573	Down
PRKG2	89.6982	2.84714	-4.9775	0.000516566	0.00914081	Down
SLC25A18	2226.77	70.6764	-4.97758	4.51111e-05	0.00147076	Down
SNTG1	322.027	10.2076	-4.97947	2.48066e-05	0.000919728	Down
TNNT2	272.619	8.63472	-4.98059	0.000409973	0.00767842	Down
RP11-170N11.1	36.911	1.16896	-4.98076	0.0028612	0.0327148	Down
AC009487.5	26.3001	0.832641	-4.98123	0.000276344	0.0057014	Down
AC011322.1	89.2939	2.82119	-4.98419	0.000218127	0.00480983	Down
GIMAP5	267.367	8.43203	-4.9868	0.000245064	0.00522755	Down
DLL3	240.411	7.58035	-4.9871	0.000113384	0.00294624	Down
CD4	773.331	24.382	-4.9872	1.60065e-05	0.000650223	Down
LST1	208.463	6.57054	-4.98763	6.02219e-05	0.00183022	Down
TLR10	82.7622	2.60803	-4.98794	0.000292419	0.00595789	Down
SYNDIG1L	102.395	3.22192	-4.99008	0.000131271	0.00327936	Down
LYPD5	525.519	16.5201	-4.99145	0.000225871	0.00493401	Down
KCNB1	4975.06	155.982	-4.99526	0.000866524	0.0134742	Down
FAIM2	33251.5	1041.08	-4.99727	7.40508e-06	0.000354419	Down
RP11-497E19.1	90.0119	2.81575	-4.99852	0.00123281	0.0175967	Down
SIGLEC10	314.295	9.82955	-4.99885	0.000424564	0.00788396	Down
RP6-91H8.5	91.1506	2.85062	-4.9989	0.000115874	0.00298865	Down
PAK3	4460.71	139.291	-5.0011	0.000406689	0.00762565	Down
FRMPD2	132.733	4.12464	-5.00812	0.000862801	0.0134354	Down
SLIT1	26.7991	0.832641	-5.00834	0.000210906	0.00469492	Down
ARMC3	42.0892	1.30592	-5.01031	0.000261391	0.00546852	Down
BTK	117.877	3.6552	-5.01118	0.000369405	0.00708084	Down
GRIN2D	440.053	13.6103	-5.01491	7.69371e-05	0.00220308	Down
RP11-449L23.2	26.9374	0.832641	-5.01577	0.00165404	0.0218894	Down
PCSK1	2400.72	74.0766	-5.01831	0.00316189	0.0351571	Down
SCN7A	119.366	3.68173	-5.01886	9.84005e-05	0.00265579	Down
SLC2A13	3570.28	110.041	-5.01992	0.000873764	0.0135558	Down
FCGR3B	34.8425	1.07373	-5.02015	0.000253878	0.00535617	Down
TMEM59L	11787.2	362.372	-5.02361	0.000100119	0.00267264	Down
RP11-416I2.1	647.555	19.8936	-5.02463	0.000926918	0.0140917	Down
MRAP2	991.34	30.425	-5.02605	0.000319829	0.00635402	Down
SPTBN2	12510.9	383.952	-5.02611	0.000537339	0.00942679	Down
MYT1	309.705	9.49166	-5.02809	2.32577e-05	0.000878235	Down
ZBBX	70.7828	2.16827	-5.02878	0.000750506	0.0121136	Down
RP1-153G14.4	93.4364	2.86114	-5.02932	0.00171858	0.0225067	Down
SRSF12	431.138	13.1698	-5.03285	0.000147181	0.00354154	Down
AL450992.2	146.617	4.47337	-5.03455	0.000391539	0.00739672	Down
PNLDC1	62.6842	1.91185	-5.03506	0.000663153	0.011008	Down
NIPSNAP3B	221.575	6.74854	-5.03708	0.000101269	0.00269893	Down
ACADL	47.9417	1.4594	-5.03784	0.0012948	0.0182155	Down
APBA1	4414.51	133.462	-5.04775	0.000176484	0.00409306	Down
SALL3	191.827	5.79012	-5.05007	6.0806e-05	0.00184283	Down
SYN3	564.999	17.0281	-5.05226	0.000302158	0.00610684	Down
LIN7A	915.751	27.5322	-5.05576	0.000422173	0.00785741	Down
HID1	3632.81	109.12	-5.05709	0.000215695	0.00477229	Down
MMRN2	417.331	12.5329	-5.0574	0.000404002	0.00759267	Down
KCNIP2	1570.2	47.1197	-5.05848	0.000233307	0.00503588	Down
WFDC1	345.186	10.3509	-5.05954	2.35008e-05	0.000883333	Down
C1orf64	87.1296	2.61239	-5.05972	3.78841e-05	0.00127716	Down
NRXN2	12074.8	361.983	-5.05994	5.42592e-07	4.86118e-05	Down
RP11-98D18.17	24.4131	0.731704	-5.06025	0.00343628	0.037357	Down
TMEM163	361.778	10.8331	-5.06159	2.7106e-05	0.000978665	Down
RIPPLY2	180.252	5.37877	-5.0666	6.73408e-05	0.00199829	Down
FPR3	28.971	0.863512	-5.06825	0.0040568	0.041665	Down
GATM	5162.27	153.702	-5.0698	0.000332039	0.00653917	Down
ABCG4	657.502	19.4457	-5.07947	0.000379094	0.00724533	Down
SPTSSB	228.688	6.75933	-5.08036	0.000386133	0.00733184	Down
PRODH	1693.41	49.9487	-5.08334	0.00152329	0.0205839	Down
KCNF1	2537.16	74.7334	-5.08532	5.1591e-06	0.000272899	Down
RAB6B	14917.5	439.247	-5.08583	0.000181678	0.00418056	Down
PNMT	191.298	5.62911	-5.08677	0.000114324	0.00296002	Down
PROM1	194.043	5.68015	-5.0943	5.8634e-05	0.00179363	Down
FRMPD1	194.043	5.67514	-5.09558	6.8284e-05	0.00201985	Down
TCTEX1D1	56.9945	1.66528	-5.09698	4.95538e-05	0.0015782	Down
FAM101A	162.655	4.7497	-5.09783	0.00022443	0.00490909	Down
AK5	11446.6	334.08	-5.09858	8.75076e-05	0.00243539	Down
CCDC64	847.792	24.7183	-5.10006	0.000562421	0.00976207	Down
SYT13	6368.48	185.655	-5.10025	6.55727e-06	0.000325379	Down
GAREML	1203.61	35.0501	-5.1018	4.63621e-05	0.00150405	Down
ICAM5	4430.46	128.908	-5.10304	0.000290448	0.00592892	Down
RP4-735C1.4	19.9673	0.580728	-5.10363	0.00307842	0.0344869	Down
RP4-749H3.1	148.305	4.28697	-5.11246	1.1661e-05	0.000498464	Down
CTD-2023N9.3	171.11	4.94544	-5.11269	0.000183515	0.00420247	Down
STOX1	673.145	19.3876	-5.11771	0.000443267	0.00816176	Down
NRXN3	5244.02	150.418	-5.12362	6.83145e-05	0.00201985	Down
AF127936.3	8.28195	0.23664	-5.1292	0.00431557	0.0435248	Down
DIRAS2	5826.5	166.47	-5.12929	0.000789594	0.0125892	Down
CPE	22694.7	646.539	-5.13348	4.59369e-05	0.00149174	Down
SMCR5	12.8322	0.36485	-5.13633	0.00381329	0.0399802	Down
AMPH	6410.78	182.239	-5.1366	0.000279647	0.00574906	Down
CTA-254O6.1	15.1981	0.431756	-5.13753	0.00237358	0.0285257	Down
ARL9	58.1281	1.64932	-5.1393	0.000740365	0.0120058	Down
LY75	46.254	1.31196	-5.13979	0.000350594	0.00682022	Down
ADAM33	192.883	5.46776	-5.14063	0.000306007	0.00615043	Down
ADRA2B	41.0644	1.16298	-5.14198	0.00423437	0.0429436	Down
RP11-21A7A.4	21.1004	0.596632	-5.14428	0.00201292	0.0252008	Down
PCDHGA3	229.485	6.48827	-5.14442	0.000212392	0.00471195	Down
TRPV6	366.947	10.3537	-5.14736	1.51963e-06	0.000105731	Down
CD244	97.1493	2.73901	-5.14848	0.00221518	0.0270697	Down
GZMB	8.5794	0.241084	-5.15327	0.00403176	0.041497	Down
KCNJ6	1298.47	36.4113	-5.15628	0.000823333	0.013013	Down
HCG11	439.439	12.3087	-5.15791	0.000198741	0.00446975	Down
LETM1P2	29.2163	0.818266	-5.15806	0.00297796	0.0336273	Down
IGSF11	1472.12	41.204	-5.15897	0.00158241	0.0211939	Down
CRHBP	706.362	19.7585	-5.15986	4.4227e-06	0.000239845	Down
DNAJC6	13533	375.871	-5.1701	5.16165e-05	0.00162612	Down
C3orf80	243.59	6.76319	-5.17061	0.000706762	0.0115733	Down
CASQ1	383.54	10.6314	-5.17297	0.000176748	0.00409628	Down
KCNC3	2187.53	60.4397	-5.17767	0.00106419	0.0157181	Down
PTK2B	7619.09	210.272	-5.17929	0.000279661	0.00574906	Down
MYOM1	377.045	10.382	-5.18258	2.71934e-05	0.000979546	Down
TFEC	78.1815	2.14174	-5.18997	0.000138911	0.0034001	Down
RP11-89N17.4	30.6032	0.837716	-5.19108	0.00135258	0.0188697	Down
RORB	2153.35	58.9379	-5.19125	0.00204977	0.0255631	Down
CSPG5	4419.83	120.481	-5.19711	9.03561e-05	0.00250189	Down
PIK3IP1	1757.03	47.8301	-5.19907	9.05932e-05	0.00250381	Down
FCER2	279.55	7.60824	-5.1994	0.00254484	0.0300104	Down
CA4	696.873	18.9545	-5.20028	0.000511988	0.00906961	Down
MYL9	214.764	5.83574	-5.20169	0.000116929	0.0030084	Down
FOSB	2648.71	71.7142	-5.20689	0.000936921	0.0142107	Down
NUDT10	643.357	17.4054	-5.20801	0.000179003	0.00413389	Down
SLC38A8	44.1911	1.19464	-5.20911	0.00125625	0.0178456	Down
CYP26C1	13.041	0.351105	-5.21501	0.00364121	0.038735	Down
KALRN	6981.56	187.646	-5.21746	0.000361385	0.00697207	Down
KNCN	83.8739	2.24601	-5.22278	7.14115e-05	0.0020776	Down
RP11-1C8.4	35.7238	0.956407	-5.22312	0.000222635	0.0048844	Down
SNX20	35.571	0.947106	-5.23103	0.000242406	0.00518437	Down
SPESP1	25.3352	0.673738	-5.23281	0.00306624	0.0344094	Down
KIF26A	242.528	6.44668	-5.23345	0.000415144	0.00776638	Down
HAR1A	190.046	5.04465	-5.23545	0.000222491	0.0048844	Down
GUCY1B3	4237.81	112.367	-5.23702	0.000165113	0.00386498	Down
ADARB2	771.89	20.444	-5.23865	0.000830738	0.0130812	Down
LRRC38	31.4718	0.832641	-5.24022	0.000137569	0.00337736	Down
CYP46A1	3790.15	100.25	-5.24058	9.21421e-05	0.00253631	Down
RP11-161M6.2	2506.97	66.2078	-5.2428	0.000568989	0.00983951	Down
RASGEF1C	741.795	19.504	-5.24918	1.1067e-05	0.000478663	Down
PCDH15	312.4	8.21042	-5.24979	1.25859e-05	0.000529692	Down
CARD11	204.101	5.3607	-5.25072	5.86467e-06	0.00030158	Down
FOS	5389.74	141.445	-5.25191	0.000428504	0.00794811	Down
LUZP2	846.247	22.0749	-5.2606	1.0682e-05	0.000463895	Down
CACNA2D3	1153.65	30.0176	-5.26426	9.12647e-05	0.00251852	Down
MMP28	532.334	13.8362	-5.26582	8.56346e-05	0.00240372	Down
CTB-113D17.1	53.9036	1.39962	-5.26727	0.000209087	0.00466714	Down
RP1-18D14.7	32.0947	0.832641	-5.2685	0.000131624	0.00328567	Down
CNTFR-AS1	12.7347	0.330343	-5.26866	0.00523673	0.0499646	Down
SCN2A	7268.76	187.937	-5.27339	8.97697e-05	0.00248987	Down
LINC00086	3017.13	77.8519	-5.2763	9.91211e-05	0.00266122	Down
SPTB	2856.66	73.6857	-5.2768	3.84619e-05	0.00129264	Down
RP11-88H12.2	60.4851	1.55949	-5.27744	0.000339172	0.00664148	Down
LINC00982	792.482	20.4262	-5.27788	0.000227969	0.00495487	Down
RP1-288L1.5	9.35369	0.241084	-5.27793	0.00316974	0.0352324	Down
CTD-2536I1.1	74.2404	1.91281	-5.27844	7.18799e-05	0.00208937	Down
NXPH3	825.87	21.2481	-5.28051	2.84675e-05	0.00102074	Down
RP11-90P13.1	41.5107	1.06157	-5.28921	0.000280578	0.00575607	Down
MEDAG	49.4933	1.2644	-5.29071	0.000905074	0.0138956	Down
FAM181B	925.099	23.6215	-5.29144	0.00131483	0.0184533	Down
CTD-2587H19.2	148.943	3.80212	-5.29181	0.000125723	0.00317474	Down
PKD2L1	175.468	4.46888	-5.29515	0.000607741	0.0103187	Down
HAVCR2	410.05	10.4336	-5.29649	1.01013e-05	0.000446415	Down
SLC7A10	551.048	14.0145	-5.29718	0.000934675	0.0141832	Down
RP11-830F9.5	12.9891	0.330343	-5.29719	0.00341231	0.0372077	Down
GCNT4	115.285	2.93112	-5.29761	0.000318822	0.00633787	Down
EGR3	3218.97	81.7817	-5.29868	0.00124725	0.0177598	Down
SPTBN4	4403.78	111.811	-5.29961	5.50132e-05	0.00170844	Down
HHEX	121.914	3.09011	-5.30206	2.61476e-05	0.000958578	Down
ZNF385B	539.633	13.6385	-5.30623	0.000119867	0.00305992	Down
IGDCC3	201.4	5.09003	-5.30625	1.47633e-05	0.000608797	Down
CSMD1	1700.02	42.9463	-5.30688	0.00058891	0.0100786	Down
REEP1	3151.02	79.598	-5.30694	0.000531514	0.00934465	Down
MAST3	9712.17	245.174	-5.30791	6.00168e-05	0.00182568	Down
FBLL1	869.567	21.9129	-5.31044	6.36515e-05	0.0019096	Down
DACT2	66.0992	1.66528	-5.31079	3.0404e-05	0.00107369	Down
MLIP	392.217	9.87259	-5.31208	0.000141152	0.00343439	Down
TSPAN7	8923.39	223.819	-5.31719	6.83847e-06	0.000334768	Down
RP11-281O15.4	37.778	0.947106	-5.31788	0.000195505	0.00440606	Down
TREML1	42.3952	1.06157	-5.31963	0.000265671	0.00553004	Down
BIN2	218.257	5.46455	-5.31978	4.97069e-05	0.00158119	Down
ADAMTS9-AS1	9.64395	0.241084	-5.32202	0.00298081	0.0336354	Down
TMEM132B	3996.64	99.7013	-5.32503	0.000384084	0.00731505	Down
SLC38A5	778.696	19.421	-5.32537	8.17312e-06	0.000379644	Down
DPEP2	39.273	0.977977	-5.32759	0.000884853	0.013671	Down
CPEB3	2105.31	52.4215	-5.32773	0.000216358	0.00478048	Down
RP11-1406H17.1	33.6053	0.832641	-5.33485	0.000111398	0.00290266	Down
RP4-809F18.1	13.3388	0.330343	-5.33552	0.0033474	0.0367205	Down
KCNJ11	454.193	11.2424	-5.33628	0.000250593	0.0053143	Down
PCDHAC1	62.6419	1.54956	-5.3372	0.00190395	0.0243112	Down
CTXN3	57.3989	1.41982	-5.33725	0.000325901	0.00644539	Down
MYL3	95.0895	2.35207	-5.33728	0.000140574	0.00342321	Down
AC115522.3	31.3402	0.775151	-5.3374	0.00173125	0.0226273	Down
RP6-24A23.7	47.4854	1.17229	-5.34009	0.000193438	0.00437154	Down
RP11-143K11.1	471.53	11.6215	-5.34248	0.000145205	0.00350508	Down
NDRG2	24102.1	593.893	-5.34281	1.775e-05	0.000705278	Down
CSF1R	3040.59	74.7953	-5.34526	2.55679e-06	0.000155083	Down
2003-09-01	15445	379.097	-5.34843	0.000285898	0.00585155	Down
SLC17A8	111.787	2.74164	-5.34957	7.23065e-05	0.00209618	Down
RP11-454P21.1	14.9092	0.36485	-5.35275	0.00249343	0.0295319	Down
PVALB	150.396	3.67926	-5.35321	0.00192222	0.0244369	Down
SYCE1	34.0557	0.832641	-5.35406	0.00027086	0.00561304	Down
ACSBG1	1692.52	41.3636	-5.35467	2.59871e-05	0.000953766	Down
RP11-81K13.1	38.7559	0.947106	-5.35474	0.000301341	0.00609786	Down
RP11-686F15.3	9.8754	0.241084	-5.35623	0.00287967	0.0328455	Down
C2CD4C	1438.29	35.0816	-5.35749	0.00011125	0.0029011	Down
MEGF10	1912.82	46.6348	-5.35815	0.000576993	0.00994113	Down
CRB1	502.339	12.1426	-5.37051	6.18636e-05	0.00186969	Down
COLCA1	54.5529	1.3184	-5.37079	0.000321973	0.00638498	Down
KIT	1096.06	26.4481	-5.37301	0.000100089	0.00267264	Down
PLA2G7	115.679	2.78774	-5.37488	0.000178996	0.00413389	Down
ATOH7	128.912	3.10534	-5.3755	0.000224114	0.00490659	Down
RP11-429J17.8	10.0093	0.241084	-5.37566	0.00279559	0.0322124	Down
FGD5	292.255	7.02217	-5.37917	7.45386e-06	0.000355164	Down
LRRC61	283.222	6.78756	-5.3829	1.15979e-05	0.000496419	Down
HTR3A	44.323	1.06157	-5.38378	0.000442214	0.00815368	Down
NAPB	16996.9	406.751	-5.38498	0.000135618	0.0033567	Down
NUDT16P	24.1539	0.577875	-5.38536	0.0023351	0.0281667	Down
LINC00634	884.682	21.1512	-5.38635	0.000110082	0.00287753	Down
SCG5	5743.35	137.261	-5.3869	3.02641e-06	0.000176097	Down
CHRNA2	254.236	6.07602	-5.3869	6.74593e-05	0.00199999	Down
GPAT2	105.891	2.52984	-5.3874	0.000325373	0.00644459	Down
KBTBD12	170.151	4.06227	-5.38838	1.79133e-05	0.000710345	Down
RP11-95O2.1	68.9487	1.64557	-5.38887	0.000140318	0.00342172	Down
ACY3	272.525	6.50257	-5.38923	0.000120542	0.00306758	Down
SPARCL1	40327.6	961.959	-5.38965	0.000138072	0.00338462	Down
SHANK3	5348.57	127.468	-5.39095	0.000107364	0.00282227	Down
ALDH1L1-AS2	78.9592	1.88116	-5.39141	3.14399e-05	0.00110195	Down
NECAB1	4532.18	107.955	-5.39171	5.33845e-06	0.000279811	Down
DCTN1-AS1	171.465	4.0755	-5.3948	0.000118029	0.00302483	Down
FAM153C	173.925	4.12648	-5.39741	6.47086e-05	0.00193422	Down
FMOD	173.63	4.09758	-5.4051	0.000223715	0.00490328	Down
RCSD1	392.519	9.25403	-5.40654	4.23851e-05	0.0014013	Down
CCDC8	183.202	4.31647	-5.40744	5.55952e-05	0.00171998	Down
CD38	437.015	10.234	-5.41623	0.0026124	0.0306193	Down
AC007326.9	19.8202	0.46341	-5.41854	0.00409974	0.0419723	Down
TMEM132D	1551.38	36.0735	-5.42647	0.000751242	0.0121136	Down
MAST1	3968.95	92.1252	-5.42902	0.000161199	0.00380604	Down
RP11-627G23.1	97.7019	2.26192	-5.43277	4.02733e-05	0.00134336	Down
ANKRD18A	56.8883	1.31681	-5.43301	0.000560828	0.00974475	Down
PGR	51.7282	1.19464	-5.4363	0.00023972	0.00513702	Down
RSPO4	61.0983	1.41004	-5.43732	0.000843279	0.0132069	Down
LGR6	240.26	5.54101	-5.4383	0.00366499	0.0388709	Down
TMEM176B	643.908	14.8439	-5.43891	1.24532e-05	0.000524782	Down
IL12RB2	295.936	6.78564	-5.44666	0.000220675	0.00485293	Down
RPRML	125.077	2.86717	-5.44704	0.000887752	0.0137	Down
RNF144A-AS1	418.193	9.56624	-5.45007	1.54051e-05	0.000632866	Down
C12orf54	15.6023	0.355549	-5.45557	0.00223509	0.0272519	Down
IL1RL2	71.1226	1.61995	-5.45629	0.000129366	0.00324667	Down
CELF2	7444.73	169.528	-5.45662	0.00045124	0.00824818	Down
SFTPD	68.6338	1.56097	-5.45841	0.000307884	0.00617677	Down
LA16c-329F2.1	20.8069	0.470014	-5.46822	0.00198609	0.0249796	Down
SOX17	73.7526	1.66528	-5.46886	2.06921e-05	0.000797	Down
KCNQ5	2285.94	51.4746	-5.47278	0.000261862	0.00546852	Down
RP11-85O21.2	90.238	2.03013	-5.47409	3.35729e-05	0.00115809	Down
STX1B	11492.2	257.775	-5.4784	1.17407e-05	0.000499914	Down
CPNE9	620.274	13.9044	-5.4793	5.87728e-05	0.0017962	Down
DLEU7	233.82	5.23965	-5.47978	9.26618e-05	0.00254531	Down
TNS1	2709.24	60.6556	-5.4811	9.97588e-05	0.00267011	Down
NLRP2	138.113	3.07796	-5.48773	3.44673e-05	0.00118388	Down
RP11-441F2.5	114.959	2.56045	-5.48857	0.000339534	0.00664458	Down
AF127936.5	15.2586	0.339644	-5.48946	0.00234499	0.0282659	Down
RP11-433J8.1	165.554	3.68326	-5.49018	0.000329026	0.00649727	Down
RYR2	4141.14	92.0474	-5.49151	0.000750801	0.0121136	Down
SYNPO2	874.74	19.4189	-5.49332	7.24765e-05	0.00209925	Down
PTPLAD2	155.503	3.44365	-5.49686	0.000147701	0.00354883	Down
ANK2	20882.9	461.077	-5.50117	2.06172e-05	0.000795052	Down
TESPA1	2225.86	49.0544	-5.50384	0.00027573	0.00569233	Down
RP11-313F23.5	10.9534	0.241084	-5.5057	0.00228618	0.0277302	Down
RP11-255A11.21	26.3884	0.580035	-5.50762	0.00171528	0.0224816	Down
CLVS1	340.722	7.46952	-5.51144	3.2669e-05	0.0011365	Down
GRM7	725.177	15.8889	-5.51224	0.000548883	0.00958284	Down
TRIM67	250.674	5.48065	-5.51532	6.52391e-06	0.000325211	Down
PKMP3	126.663	2.7621	-5.51909	0.00019228	0.0043574	Down
CAMSAP3	1186.26	25.8089	-5.52241	9.71223e-05	0.00263568	Down
ARHGEF26-AS1	322.26	7.00649	-5.52339	3.81308e-05	0.00128284	Down
PDE3B	259.875	5.64699	-5.5242	0.000126914	0.00319739	Down
RTN4RL1	1531.64	33.2274	-5.52655	0.000522952	0.00921889	Down
HRK	923.041	19.9984	-5.52844	0.000228644	0.00495694	Down
CABP1	2817.28	61.02	-5.52888	9.77898e-06	0.000438635	Down
METTL24	29.9801	0.647634	-5.53268	0.000732759	0.0119095	Down
HCLS1	813.964	17.533	-5.53682	8.69054e-05	0.00243105	Down
RP11-568K15.1	164.682	3.54644	-5.53717	4.89909e-06	0.000261773	Down
[truncated: 1,430 more rows]
