# Supplementary material for: Elucidating the cancer-specific genetic alteration spectrum of glioblastoma derived cell lines from whole exome and RNA sequencing
Source: Oncotarget. 2015 Oct 19;6(41):43452–71. doi: 10.18632/oncotarget.6171 (PMC4791243; doi:10.18632/oncotarget.6171)
Supplement: Supplementary file 8 [file oncotarget-06-43452-s008.xlsx]

## Sheet: FusionMap
Supplementary table S7: Fusions using all three tools - FusionMap, TophatFusion and PRADA.
Sample	Unique Cutting Position Count	Seed Count	Rescued Count	Strand	Chromosome1	Position1	Chromosome2	Position2	Known Gene1	Known Transcript1	Known Exon Number1	Known Transcript Strand1	Known Gene2	Known Transcript2	Known Exon Number2	Known Transcript Strand2	Frame Shift Class
U87	2	1	1	-+	19	16628720	1	110041468	CHERP	NM_006387_chr19	17	-	CYB561D1	NM_001134400_chr1,NM_182580_chr1,NM_001134404_chr1,NM_001134403_chr1,NM_001134402_chr1	3,3,4,4,2	+++++	InFrame
U87	2	1	1	--	1	153520821	1	153517285	S100A3	NM_002960_chr1	2	-	S100A4	NM_019554_chr1,NM_002961_chr1	3,2	--	InFrame
U87	3	24	0	+-	2	101622866	1	161654600	RPL31	NM_000993_chr2,NM_001099693_chr2	5,4	++	RPL31P11	NR_002595_chr1	1	-	InFrame
U87	2	1	1	--	17	7306348	22	30774881	C17orf61	NM_152766_chr17	4	-	RNF215	NM_001017981_chr22	9	-	InFrame
U87	5	2	7	++	19	1274439	19	1277182	CIRBP	NR_023313_chr19,NR_023312_chr19	5,6	++	C19orf24	NM_017914_chr19	2	+	InFrame
U87	2	1	2	--	3	196050615	3	196033883	TM4SF19	NM_138461_chr3	5	-	TCTEX1D2	NM_152773_chr3	3	-	InFrame
U87	5	1	10	+-	9	138396508	5	87962145	MRPS2	NM_016034_chr9	4	+	LOC645323	NR_024384_chr5,NR_024383_chr5	3,4	--	InFrame
U87	2	1	1	++	7	128498392	7	128505434	FLNC	NM_001458_chr7,NM_001127487_chr7	48,47	++	ATP6V1F	NM_001198909_chr7,NM_004231_chr7	3,2	++	FrameShift
U343	2	1	1	++	1	17991089	1	18081999	ARHGEF10L	NM_018125_chr1,NM_001011722_chr1	26,24	++	ACTL8	NM_030812_chr1	1	+	InFrame
U343	2	1	1	+-	1	33239725	8	146016780	KIAA1522	NM_020888_chr1,NM_001198972_chr1,NM_001198973_chr1	7,7,5	+++	RPL8	NM_033301_chr8,NM_000973_chr8	`	--	InFrame
U343	2	1	1	++	17	29676138	1	65613962	NF1	NM_000267_chr17,NM_001042492_chr17	48,49	++	AK4	NM_203464_chr1,NM_001005353_chr1,NM_013410_chr1	2,2,1	+++	InFrame
U343	2	1	1	--	1	145015860	1	144679969	PDE4DIP	NM_022359_chr1,NM_001198832_chr1	3,3	--	LOC653513	NR_037182_chr1	1	-	InFrame
U343	3	1	2	++	1	150082741	1	150122477	VPS45	NM_007259_chr1	14	+	PLEKHO1	NM_016274_chr1	1	+	FrameShift
U343	2	1	1	--	1	153520243	1	153517285	S100A3	NM_002960_chr1	3	-	S100A4	NM_019554_chr1,NM_002961_chr1	3,2	--	InFrame
U343	2	2	0	--	1	153933048	1	153927642	SLC39A1	NM_014437_chr1	5	-	CRTC2	NM_181715_chr1	2	-	InFrame
U343	4	1	3	--	1	156219360	1	156216547	SMG5	NM_015327_chr1	22	-	PAQR6	NM_198406_chr1,NM_024897_chr1	2,2	--	InFrame
U343	4	1	3	--	1	156219363	1	156217708	SMG5	NM_015327_chr1	22	-	PAQR6	NM_024897_chr1	1	-	InFrame
U343	2	1	1	--	1	159888553	1	159863095	TAGLN2	NM_003564_chr1	5	-	CCDC19	NM_012337_chr1	2	-	InFrame
U343	3	14	0	+-	2	101622866	1	161654600	RPL31	NM_000993_chr2,NM_001099693_chr2	5,4	++	RPL31P11	NR_002595_chr1	1	-	InFrame
U343	2	1	1	++	1	225971070	1	226016426	SRP9	NM_003133_chr1,NM_001130440_chr1	2,2	++	EPHX1	NM_001136018_chr1,NM_000120_chr1	2,2	++	InFrame
U343	2	2	0	++	11	64879142	11	64879367	C11orf2	NM_013265_chr11	10	+	TM7SF2	NM_003273_chr11	1	+	InFrame
U343	3	1	2	++	11	65063461	11	65088015	POLA2	NM_002689_chr11	17	+	CDC42EP2	NM_006779_chr11	2	+	InFrame
U343	2	1	1	--	12	52914050	16	67761772	KRT5	NM_000424_chr12	1	-	RANBP10	NM_020850_chr16	12	-	InFrame
U343	4	2	3	++	X	73029214	13	48611742	TSIX	NR_003255_chrX	1	+	NUDT15	NM_018283_chr13	1	+	InFrame
U343	2	1	1	--	14	24761402	14	24740514	DHRS1	NM_138452_chr14,NM_001136050_chr14	6,6	--	RABGGTA	NM_004581_chr14	1	-	InFrame
U343	4	1	3	--	15	68510874	15	68489966	CLN6	NM_017882_chr15	2	-	CALML4	NM_033429_chr15,NM_001031733_chr15	4,3	--	FrameShift
U343	8	1	9	--	15	68521840	15	68489966	CLN6	NM_017882_chr15	1	-	CALML4	NM_033429_chr15,NM_001031733_chr15	4,3	--	FrameShift
U343	2	1	1	--	15	68510875	15	68497459	CLN6	NM_017882_chr15	2	-	CALML4	NM_033429_chr15,NM_001031733_chr15	2,2	--	FrameShift
U343	2	1	1	--	15	89444804	15	89438691	MFGE8	NM_001114614_chr15,NM_005928_chr15	6,6	--	HAPLN3	NM_178232_chr15	1	-	InFrame
U343	3	1	2	++	16	29831223	16	29841836	C16orf53	NM_024516_chr16	3	+	MVP	NM_005115_chr16,NM_017458_chr16	2,2	++	InFrame
U343	3	1	2	++	16	66592251	16	66611007	CKLF	NM_181641_chr16,NM_016951_chr16,NM_001040138_chr16	2,2,2	+++	CMTM1	NM_052999_chr16,NM_181271_chr16,NM_181283_chr16,NM_181272_chr16,NM_181270_chr16,NM_181268_chr16,NM_181269_chr16	3,2,2,2,3,3,3	+++++++	InFrame
U343	5	1	4	--	16	87741958	16	87737040	KLHDC4	NM_001184854_chr16,NM_001184856_chr16,NM_017566_chr16	9,10,11	---	LOC100129637	NR_024488_chr16	1	-	InFrame
U343	2	1	1	--	17	46653487	17	46651377	HOXB4	NM_024015_chr17	2	-	HOXB3	NM_002146_chr17	1	-	InFrame
U343	3	1	2	--	17	79885404	17	79873557	MAFG	NM_002359_chr17	1	-	SIRT7	NM_016538_chr17	4	-	InFrame
U343	4	1	3	--	18	47799048	18	47792706	MBD1	NM_015845_chr18,NM_015846_chr18,NM_015844_chr18,NM_002384_chr18,NM_015847_chr18	13,15,14,13,14	-----	CCDC11	NM_145020_chr18	1	-	FrameShift
U343	8	1	11	-+	19	1478775	19	1941416	C19orf25	NM_152482_chr19	2	-	CSNK1G2	NM_001319_chr19	1	+	InFrame
U343	2	1	1	++	19	36134655	19	36142135	ETV2	NM_014209_chr19	5	+	COX6B1	NM_001863_chr19	2	+	InFrame
U343	10	1	11	++	2	10269281	2	10281981	RRM2	NM_001165931_chr2,NM_001034_chr2	9,9	++	C2orf48	NM_182626_chr2	2	+	InFrame
U343	2	1	1	++	2	62363110	2	62423487	COMMD1	NM_152516_chr2	3	+	B3GNT2	NM_006577_chr2	1	+	InFrame
U343	6	2	6	++	21	35467162	21	35514709	SLC5A3	NM_006933_chr21	2	+	MRPS6	NM_032476_chr21	3	+	InFrame
U343	3	1	3	++	21	40763762	21	40834301	WRB	NM_004627_chr21,NM_001146218_chr21	3,3	++	SH3BGR	NM_001001713_chr21,NM_007341_chr21	2,2	++	InFrame
U343	2	2	0	++	3	8609337	3	8613480	LMCD1	NM_014583_chr3	6	+	LOH3CR2A	NR_024065_chr3	1	+	InFrame
U343	2	2	1	--	3	122133781	3	122090647	WDR5B	NM_019069_chr3	1	-	CCDC58	NM_001017928_chr3	2	-	FrameShift
U343	3	1	2	++	5	132203400	5	132209642	UQCRQ	NM_014402_chr5	3	+	LEAP2	NM_052971_chr5	2	+	InFrame
U343	2	1	1	++	5	140077662	5	140080063	HARS2	NM_012208_chr5	12	+	ZMAT2	NM_144723_chr5	1	+	InFrame
U343	2	1	1	+-	5	179233535	5	146772840	SQSTM1	NM_001142298_chr5	1	+	DPYSL3	NM_001387_chr5,NM_001197294_chr5	14,14	--	InFrame
U343	2	1	1	--	7	102235816	7	43992794	RASA4	NM_006989_chr7,NM_001079877_chr7	11,11	--	POLR2J4	NR_003655_chr7	14	-	InFrame
U343	9	1	10	--	7	47520739	7	45148885	TNS3	NM_022748_chr7	4	-	TBRG4	NM_199122_chr7,NM_030900_chr7,NM_004749_chr7	2,2,2	---	InFrame
U343	8	1	10	--	7	47546505	7	45148886	TNS3	NM_022748_chr7	3	-	TBRG4	NM_199122_chr7,NM_030900_chr7,NM_004749_chr7	2,2,2	---	InFrame
U343	2	1	1	++	7	148949886	7	148963426	ZNF212	NM_012256_chr7	4	+	ZNF783	NM_001195220_chr7	2	+	FrameShift
U343	2	1	1	--	8	80954855	8	80915355	TPD52	NM_005079_chr8,NM_001025253_chr8,NM_001025252_chr8	5,7,5	---	MRPS28	NM_014018_chr8	2	-	InFrame
U343	2	2	1	--	9	99589362	9	99538527	ZNF782	NM_001001662_chr9	5	-	ZNF510	NM_014930_chr9	2	-	InFrame
U373	2	5	0	+-	2	101622866	1	161654600	RPL31	NM_000993_chr2,NM_001099693_chr2	5,4	++	RPL31P11	NR_002595_chr1	1	-	InFrame
U373	2	1	1	++	7	73790534	10	3172032	CLIP2	NM_003388_chr7,NM_032421_chr7	10,9	++	PFKP	NM_002627_chr10	17	+	InFrame
U373	5	1	4	--	10	126448888	10	126432582	METTL10	NM_212554_chr10	7	-	FAM53B	NM_014661_chr10	1	-	InFrame
U373	3	1	2	++	11	59812247	11	59828619	PLAC1L	NM_173801_chr11	3	+	MS4A3	NM_006138_chr11,NM_001031809_chr11	2,2	++	InFrame
U373	3	2	1	++	11	65341234	11	65346550	FAM89B	NM_001098785_chr11,NM_152832_chr11,NM_001098784_chr11	2,2,2	+++	EHBP1L1	NM_001099409_chr11	2	+	InFrame
U373	3	1	2	-+	11	77602368	7	64692312	INTS4	NM_033547_chr11	21	-	INTS4L1	NR_027393_chr7	12	+	InFrame
U373	5	1	4	+-	13	53237247	9	33472410	SUGT1	NM_001130912_chr13,NM_006704_chr13	8,7	++	NOL6	NM_139235_chr9,NM_022917_chr9	2,2	--	InFrame
U373	2	1	1	+-	17	22022613	5	79946735	MTRNR2L1	NM_001190452_chr17	1	+	MTRNR2L2	NM_001190470_chr5	1	-	InFrame
U373	3	1	2	++	2	10269281	2	10281981	RRM2	NM_001165931_chr2,NM_001034_chr2	9,9	++	C2orf48	NM_182626_chr2	2	+	InFrame
U373	2	1	1	++	2	46985659	2	47083064	SOCS5	NM_014011_chr2,NM_144949_chr2	2,2	++	LOC100134259	NR_024452_chr2	2	+	InFrame
U373	2	1	1	--	4	165890630	2	223507724	TRIM61	NM_001012414_chr4	3	-	FARSB	NM_005687_chr2	3	-	InFrame
U373	6	2	5	++	21	35467162	21	35514709	SLC5A3	NM_006933_chr21	2	+	MRPS6	NM_032476_chr21	3	+	InFrame
LN229	4	1	3	--	1	156219357	1	156216038	SMG5	NM_015327_chr1	22	-	PAQR6	NM_198406_chr1,NM_024897_chr1	3,3	--	InFrame
LN229	3	21	0	+-	2	101622866	1	161654600	RPL31	NM_000993_chr2,NM_001099693_chr2	5,4	++	RPL31P11	NR_002595_chr1	1	-	InFrame
LN229	2	1	2	--	10	51606992	10	51287084	TIMM23	NM_006327_chr10	6	-	LOC728407	NR_029388_chr10	11	-	InFrame
LN229	2	1	1	++	11	93800910	11	93862495	HEPHL1	NM_001098672_chr11	5	+	PANX1	NM_015368_chr11	1	+	InFrame
LN229	13	1	21	--	17	74236235	17	74135979	RNF157	NM_052916_chr17	1	-	FOXJ1	NM_001454_chr17	2	-	FrameShift
LN229	2	1	1	++	18	9950559	5	179251079	VAPA	NM_003574_chr18,NM_194434_chr18	6,5	++	SQSTM1	NM_003900_chr5,NM_001142298_chr5,NM_001142299_chr5	3,4,4	+++	InFrame
LN229	4	2	3	++	19	35802920	19	35820092	MAG	NM_001199216_chr19,NM_002361_chr19,NM_080600_chr19	10,10,10	+++	CD22	NM_001185099_chr19,NM_001771_chr19,NM_001185101_chr19,NM_001185100_chr19	1,1,1,1	++++	InFrame
LN229	6	2	6	--	19	44129232	19	44123711	CADM4	NM_145296_chr19	7	-	ZNF428	NM_182498_chr19	1	-	InFrame
LN229	2	1	1	--	2	74701825	2	74699923	CCDC142	NM_032779_chr2	9	-	MRPL53	NM_053050_chr2	1	-	InFrame
LN229	6	2	9	++	21	35467162	21	35514709	SLC5A3	NM_006933_chr21	2	+	MRPS6	NM_032476_chr21	3	+	InFrame
LN229	2	1	1	--	8	144661949	8	144660113	EEF1D	NM_001130055_chr8,NM_001960_chr8,NM_001130057_chr8,NM_032378_chr8,NM_001130053_chr8,NM_001130056_chr8,NM_001195203_chr8	9,8,8,10,10,7,8	-------	NAPRT1	NM_145201_chr8	2	-	InFrame
LN229	3	1	2	++	9	21859424	9	22046750	MTAP	NM_002451_chr9	7	+	CDKN2B-AS1	NR_003529_chr9	5	+	InFrame
LN18	2	2	0	++	1	19992330	19	42364845	HTR6	NM_000871_chr1	1	+	RPS19	NM_001022_chr19	2	+	InFrame
LN18	3	3	0	--	1	89598993	1	89652067	GBP7	NM_207398_chr1	10	-	GBP4	NM_052941_chr1	10	-	InFrame
LN18	2	1	1	++	1	145498689	1	145508016	LIX1L	NM_153713_chr1	6	+	RBM8A	NM_005105_chr1	2	+	InFrame
LN18	2	1	1	--	1	159890327	1	159863094	TAGLN2	NM_003564_chr1	2	-	CCDC19	NM_012337_chr1	2	-	InFrame
LN18	2	1	1	--	1	159895240	1	159863095	TAGLN2	NM_003564_chr1	1	-	CCDC19	NM_012337_chr1	2	-	InFrame
LN18	3	15	0	+-	2	101622866	1	161654600	RPL31	NM_000993_chr2,NM_001099693_chr2	5,4	++	RPL31P11	NR_002595_chr1	1	-	InFrame
LN18	7	1	9	--	10	51606992	10	51287084	TIMM23	NM_006327_chr10	6	-	LOC728407	NR_029388_chr10	11	-	InFrame
LN18	2	1	1	--	10	126448888	10	126432582	METTL10	NM_212554_chr10	7	-	FAM53B	NM_014661_chr10	1	-	InFrame
LN18	2	2	0	--	11	62559920	11	62559405	NXF1	NM_001081491_chr11,NM_006362_chr11	20,21	--	TMEM223	NM_001080501_chr11	1	-	InFrame
LN18	4	1	3	++	11	65063461	11	65088015	POLA2	NM_002689_chr11	17	+	CDC42EP2	NM_006779_chr11	2	+	InFrame
LN18	3	1	2	--	11	71821134	11	71810302	C11orf51	NM_014042_chr11	5	-	C11orf59	NM_017907_chr11	2	-	InFrame
LN18	2	1	1	--	11	118969114	11	118964972	DPAGT1	NM_001382_chr11	5	-	H2AFX	NM_002105_chr11	1	-	InFrame
LN18	7	1	93	-+	12	14720555	3	40503534	PLBD1	NM_024829_chr12	1	-	RPL14	NM_003973_chr3,NM_001034996_chr3	6,6	++	FrameShift
LN18	2	1	1	++	12	54379794	12	54446944	HOXC10	NM_017409_chr12	1	+	HOXC4	NM_014620_chr12	2	+	InFrame
LN18	2	1	1	--	22	42076248	12	66522893	NHP2L1	NM_005008_chr22,NM_001003796_chr22	2,2	--	LLPH	NM_032338_chr12	2	-	InFrame
LN18	2	1	1	++	X	73029214	13	48611742	TSIX	NR_003255_chrX	1	+	NUDT15	NM_018283_chr13	1	+	InFrame
LN18	4	1	4	+-	13	53237247	9	33472410	SUGT1	NM_001130912_chr13,NM_006704_chr13	8,7	++	NOL6	NM_139235_chr9,NM_022917_chr9	2,2	--	InFrame
LN18	3	1	2	--	14	24761404	14	24740516	DHRS1	NM_138452_chr14,NM_001136050_chr14	6,6	--	RABGGTA	NM_004581_chr14	1	-	InFrame
LN18	2	1	2	++	14	24774144	14	24779862	C14orf21	NM_174913_chr14	10	+	LTB4R2,LTB4R2	NM_001164692_chr14,NM_019839_chr14	2,2	++	InFrame
LN18	2	1	1	--	15	68510874	15	68486450	CLN6	NM_017882_chr15	2	-	CALML4	NM_033429_chr15,NM_001031733_chr15	5,4	--	FrameShift
LN18	2	1	1	--	15	68510875	15	68489778	CLN6	NM_017882_chr15	2	-	CALML4	NM_033429_chr15,NM_001031733_chr15	4,3	--	FrameShift
LN18	6	1	6	--	15	68510874	15	68489966	CLN6	NM_017882_chr15	2	-	CALML4	NM_033429_chr15,NM_001031733_chr15	4,3	--	FrameShift
LN18	8	3	8	--	15	68521840	15	68489966	CLN6	NM_017882_chr15	1	-	CALML4	NM_033429_chr15,NM_001031733_chr15	4,3	--	FrameShift
LN18	2	1	1	+-	16	4431196	8	141678478	VASN	NM_138440_chr16	2	+	PTK2	NM_001199649_chr8,NM_005607_chr8,NM_153831_chr8	31,30,30	---	InFrame
LN18	4	1	4	++	16	54145674	16	6366997	FTO	NM_001080432_chr16	9	+	RBFOX1	NM_018723_chr16,NM_001142333_chr16	2,2	++	InFrame
LN18	11	2	20	++	16	56852576	16	69481054	NUP93	NM_014669_chr16	6	+	CYB5B	NM_030579_chr16	2	+	InFrame
LN18	2	1	1	--	16	67193741	16	67184574	TRADD	NM_003789_chr16	1	-	B3GNT9	NM_033309_chr16	2	-	InFrame
LN18	2	1	1	++	16	83999542	16	84005756	OSGIN1	NM_182981_chr16,NM_013370_chr16,NM_182980_chr16	6,7,6	+++	NECAB2	NM_019065_chr16	2	+	FrameShift
LN18	6	2	5	--	16	87741956	16	87737038	KLHDC4	NM_001184854_chr16,NM_001184856_chr16,NM_017566_chr16	9,10,11	---	LOC100129637	NR_024488_chr16	1	-	InFrame
LN18	6	5	4	--	17	20769889	17	16097953	CCDC144NL	NM_001004306_chr17	3	-	NCOR1	NM_001190440_chr17,NM_006311_chr17,NM_001190438_chr17	1,2,1	---	InFrame
LN18	2	1	1	++	17	19286633	17	19314560	MAPK7	NM_139033_chr17,NM_139032_chr17,NM_139034_chr17,NM_002749_chr17	7,5,7,7	++++	RNF112	NM_007148_chr17	1	+	InFrame
LN18	6	2	8	++	7	30411463	17	61907634	DKFZP586I1420	NR_002186_chr7	1	+	PSMC5	NM_001199163_chr17,NM_002805_chr17	6,6	++	InFrame
LN18	2	1	1	++	19	34957919	19	34981281	UBA2	NM_005499_chr19	16	+	WTIP	NM_001080436_chr19	2	+	InFrame
LN18	4	1	3	--	19	51871140	19	51857562	CLDND2	NM_152353_chr19	2	-	ETFB	NM_001014763_chr19,NM_001985_chr19	1,2	--	FrameShift
LN18	6	1	7	++	2	10269281	2	10281981	RRM2	NM_001165931_chr2,NM_001034_chr2	9,9	++	C2orf48	NM_182626_chr2	2	+	InFrame
LN18	2	1	1	++	2	46926588	2	47083062	SOCS5	NM_144949_chr2	1	+	LOC100134259	NR_024452_chr2	2	+	InFrame
LN18	2	1	1	--	2	68413600	2	68374699	PPP3R1	NM_000945_chr2	5	-	WDR92	NM_138458_chr2	2	-	InFrame
LN18	3	2	1	--	2	68544290	2	68479257	CNRIP1	NM_001111101_chr2,NM_015463_chr2	2,2	--	PPP3R1	NM_000945_chr2	1	-	InFrame
LN18	5	1	4	--	2	223513459	4	165890827	FARSB	NM_005687_chr2	2	-	TRIM61	NM_001012414_chr4	3	-	InFrame
LN18	2	1	1	-+	20	3765248	7	66094041	CENPB	NM_001810_chr20	1	-	KCTD7	NM_001167961_chr7,NM_153033_chr7	1,1	++	InFrame
LN18	2	1	1	++	20	5974338	20	5988054	MCM8	NM_032485_chr20,NM_182802_chr20	18,18	++	CRLS1	NM_001127458_chr20	1	+	InFrame
LN18	4	2	3	++	20	30135409	20	30137867	PSIMCT-1	NR_003677_chr20	1	+	HM13	NM_178580_chr20,NM_178581_chr20,NM_030789_chr20	7,7,7	+++	InFrame
LN18	15	7	16	++	20	30135497	20	30137869	PSIMCT-1	NR_003677_chr20	1	+	HM13	NM_178580_chr20,NM_178581_chr20,NM_030789_chr20	7,7,7	+++	InFrame
LN18	2	1	1	++	21	35467162	21	35514709	SLC5A3	NM_006933_chr21	2	+	MRPS6	NM_032476_chr21	3	+	InFrame
LN18	2	1	1	-+	7	107603478	22	19481896	LAMB1	NM_002291_chr7	15	-	CDC45	NM_001178010_chr22,NM_001178011_chr22,NM_003504_chr22	6,5,6	+++	InFrame
LN18	2	1	1	+-	22	50609385	22	21088841	PANX2	NM_001160300_chr22,NR_027691_chr22,NM_052839_chr22	1,1,1	+++	PI4KA	NM_058004_chr22,NM_002650_chr22	33,1	--	FrameShift
LN18	2	1	1	++	3	45565599	3	45637779	LARS2	NM_015340_chr3	20	+	LIMD1	NM_014240_chr3	1	+	InFrame
LN18	16	2	21	--	3	48602216	3	48600569	COL7A1	NM_000094_chr3	117	-	UCN2	NM_033199_chr3	2	-	InFrame
LN18	3	1	2	--	3	49315517	3	49314276	USP4	NM_199443_chr3,NM_003363_chr3	21,22	--	C3orf62	NM_198562_chr3	1	-	InFrame
LN18	3	1	3	++	5	61857082	5	61876279	IPO11	NM_016338_chr5,NM_001134779_chr5	27,27	++	LRRC70	NM_181506_chr5	2	+	FrameShift
LN18	2	1	1	--	6	13486871	6	13486243	GFOD1	NM_018988_chr6	1	-	C6orf114	NM_033069_chr6	1	-	InFrame
LN18	2	2	2	--	6	42176597	6	42162352	MRPS10	NM_018141_chr6	6	-	GUCA1B	NM_002098_chr6	1	-	InFrame
LN18	5	1	4	--	9	99589362	9	99538527	ZNF782	NM_001001662_chr9	5	-	ZNF510	NM_014930_chr9	2	-	InFrame
LN18	5	1	6	++	9	102691125	9	102606931	STX17	NM_017919_chr9	3	+	NR4A3	NM_173200_chr9,NM_006981_chr9	5,6	++	InFrame
LN18	4	2	3	++	9	102691125	9	102988344	STX17	NM_017919_chr9	3	+	INVS	NM_183245_chr9,NM_014425_chr9	4,4	++	InFrame
LN18	2	2	1	--	9	136208543	9	136201435	MED22	NM_133640_chr9,NM_181491_chr9	5,4	--	SURF6	NM_006753_chr9	2	-	FrameShift
LN18	2	1	1	--	X	154294181	X	154292308	MTCP1	NM_001018025_chrX	2	-	MTCP1NB	NM_001018024_chrX	2	-	InFrame
T98G	2	1	1	++	1	10502498	1	10511434	APITD1	NM_199294_chr1,NR_036462_chr1	5,5	++	APITD1-CORT,APITD1-CORT,APITD1-CORT,APITD1-CORT,CORT	NM_199006_chr1,NR_037187_chr1,NR_037186_chr1,NM_198544_chr1,NM_001302_chr1	4,3,4,5,2	+++++	InFrame
T98G	3	4	0	--	1	89598988	1	89652062	GBP7	NM_207398_chr1	10	-	GBP4	NM_052941_chr1	10	-	InFrame
T98G	2	13	0	+-	2	101622866	1	161654600	RPL31	NM_000993_chr2,NM_001099693_chr2	5,4	++	RPL31P11	NR_002595_chr1	1	-	InFrame
T98G	2	1	1	--	10	51606992	10	51287084	TIMM23	NM_006327_chr10	6	-	LOC728407	NR_029388_chr10	11	-	InFrame
T98G	2	1	1	--	10	95441237	19	36298023	FRA10AC1	NM_145246_chr10	11	-	PRODH2	NM_021232_chr19	6	-	FrameShift
T98G	2	1	1	++	10	135216277	10	135269741	MTG1	NM_138384_chr10	9	+	LOC619207	NR_002934_chr10	2	+	InFrame
T98G	7	2	6	+-	11	460288	13	111176544	PTDSS2	NM_030783_chr11	2	+	RAB20	NM_017817_chr13	2	-	FrameShift
T98G	2	1	1	--	13	114113627	13	114098904	DCUN1D2	NM_001014283_chr13	6	-	ADPRHL1	NM_138430_chr13,NM_199162_chr13	2,2	--	InFrame
T98G	2	2	2	--	5	55235971	15	62157800	IL6ST	NM_002184_chr5,NM_175767_chr5,NM_001190981_chr5	17,16,16	---	VPS13C	NM_001018088_chr15,NM_018080_chr15	82,80	--	InFrame
T98G	2	1	1	++	15	65147232	15	65219195	PLEKHO2	NM_025201_chr15,NM_001195059_chr15	3,2	++	ANKDD1A	NM_182703_chr15	6	+	InFrame
T98G	2	1	1	++	15	65152093	15	65223021	PLEKHO2	NM_025201_chr15,NM_001195059_chr15	4,3	++	ANKDD1A	NM_182703_chr15	7	+	InFrame
T98G	2	1	1	--	15	68510874	15	68486450	CLN6	NM_017882_chr15	2	-	CALML4	NM_033429_chr15,NM_001031733_chr15	5,4	--	FrameShift
T98G	6	2	5	--	15	68510874	15	68489966	CLN6	NM_017882_chr15	2	-	CALML4	NM_033429_chr15,NM_001031733_chr15	4,3	--	FrameShift
T98G	6	1	5	--	15	68510876	15	68497460	CLN6	NM_017882_chr15	2	-	CALML4	NM_033429_chr15,NM_001031733_chr15	2,2	--	FrameShift
T98G	5	1	4	+-	19	59070776	17	61914985	LOC100131691	NR_027334_chr19	1	+	SMARCD2	NM_001098426_chr17	2	-	InFrame
T98G	4	1	4	--	19	51871140	19	51857562	CLDND2	NM_152353_chr19	2	-	ETFB	NM_001014763_chr19,NM_001985_chr19	1,2	--	FrameShift
T98G	20	3	39	++	19	56884652	19	57005532	ZNF542	NR_024057_chr19,NR_024055_chr19,NR_024056_chr19,NR_033418_chr19,NR_003127_chr19	3,4,3,3,4	+++++	LOC100128252	NR_036521_chr19,NR_036522_chr19	2,2	++	InFrame
T98G	2	1	1	++	2	46985658	2	47083063	SOCS5	NM_014011_chr2,NM_144949_chr2	2,2	++	LOC100134259	NR_024452_chr2	2	+	InFrame
T98G	2	1	1	--	2	74701824	2	74699922	CCDC142	NM_032779_chr2	9	-	MRPL53	NM_053050_chr2	1	-	InFrame
T98G	2	1	1	--	4	165876248	2	223507723	TRIM61	NM_001012414_chr4	4	-	FARSB	NM_005687_chr2	3	-	InFrame
T98G	3	1	2	++	20	30135497	20	30137869	PSIMCT-1	NR_003677_chr20	1	+	HM13	NM_178580_chr20,NM_178581_chr20,NM_030789_chr20	7,7,7	+++	InFrame
T98G	13	2	20	++	21	35469582	21	35497641	SLC5A3	NM_006933_chr21	2	+	MRPS6	NM_032476_chr21	2	+	InFrame
T98G	3	2	1	--	22	24109563	22	24096503	CHCHD10	NM_213720_chr22	2	-	VPREB3	NM_013378_chr22	1	-	FrameShift
T98G	6	1	9	--	3	48602216	3	48600569	COL7A1	NM_000094_chr3	117	-	UCN2	NM_033199_chr3	2	-	InFrame
T98G	6	1	9	--	3	48602217	3	48601136	COL7A1	NM_000094_chr3	117	-	UCN2	NM_033199_chr3	1	-	InFrame
T98G	3	1	2	--	7	44001688	7	102236229	POLR2J4	NR_003655_chr7	13	-	RASA4	NM_006989_chr7,NM_001079877_chr7	10,10	--	InFrame
T98G	3	1	2	--	9	130674547	9	130658611	ST6GALNAC4	NM_175039_chr9,NM_175040_chr9	4,3	--	ST6GALNAC6	NM_013443_chr9	3	-	InFrame
T98G	2	1	1	--	9	130698833	9	130691967	DPM2	NM_003863_chr9	3	-	PIP5KL1	NM_001135219_chr9	2	-	FrameShift
U251	5	1	4	--	1	156219362	1	156217707	SMG5	NM_015327_chr1	22	-	PAQR6	NM_024897_chr1	1	-	InFrame
U251	3	1	2	--	11	1774762	11	1769348	CTSD	NM_001909_chr11	9	-	LOC402778	NM_001170820_chr11	1	-	InFrame
U251	2	1	1	++	12	54379794	12	54446944	HOXC10	NM_017409_chr12	1	+	HOXC4	NM_014620_chr12	2	+	InFrame
U251	3	1	2	--	16	18805923	16	18801567	ARL6IP1	NM_015161_chr16	5	-	RPS15A	NM_001019_chr16	1	-	InFrame
U251	3	2	1	--	2	223513459	4	165890827	FARSB	NM_005687_chr2	2	-	TRIM61	NM_001012414_chr4	3	-	InFrame
U251	2	1	1	++	8	1728416	8	1791520	CLN8	NM_018941_chr8	3	+	ARHGEF10	NM_014629_chr8	2	+	InFrame
U251	5	1	6	++	8	128808251	8	129082516	MIR1204	NR_031609_chr8	1	+	PVT1	NR_003367_chr8	7	+	InFrame
U251	5	1	6	++	8	128808254	8	129108764	MIR1204	NR_031609_chr8	1	+	PVT1	NR_003367_chr8	8	+	InFrame

## Sheet: TophatFusion
Sample name	left Gene	chr	pos	right gene	chr	pos	Number of spanning reads	Number of spanning mate pairs	Number of spanning mate pairs where one end spans a fusion
U87	DDA1	19	17420465	SAFB	19	5667056	5	12	9
U87	PRDX5	11	64087339	ENSG00000242364	3	73697738	8	98	10
U87	RFX2	19	6077030	PPP1R12C	19	55623834	1	3	2
U87	PALLD	4	169815915	CBR4	4	169923221	3	3	3
U87	GRID2	4	93743194	GNB2L1	5	180664039	659	117	244
U343	ACTN1	14	69358769	ACTN4	19	39208566	8	307	24
U343	CLPX	15	65471271	ENSG00000138617	15	65527160	16	33	16
U343	UBIAD1	1	11346304	DAB1	1	58221642	11	9	22
U343	ENSG00000078114	10	21461311	NEBL	10	21309129	11	12	8
U343	ENSG00000248530	3	131245709	BCL2L12	19	50172276	8	224	10
U343	TNS3	7	47546504	ENSG00000136270	7	45148885	15	10	15
U343	SRM	1	11118856	ENSG00000116285	1	8064617	13	7	19
U343	C19orf25	19	1478772	CSNK1G2	19	1969506	10	8	15
U343	LOC653653	17	58179596	AP1S2	X	15851645	13	214	13
U343	SARS	1	109756749	LINC00184	1	234770465	31	31	45
U343	COA5	2	99224538	ENSG00000225205	2	173419094	1	12	1
U343	COA5	2	99224769	ENSG00000225205	2	173419092	3	12	3
U343	SLC7A5P1	16	29624423	SLC7A5	16	87885454	10	80	0
U343	PCDHA3	5	140183175	PCDHA9	5	140358533	3	4	2
U343	RABEP2	16	28916657	YPEL3	16	30104132	10	13	11
U343	RABEP2	16	28916717	YPEL3	16	30106297	2	13	1
U343	RABEP2	16	28916717	YPEL3	16	30106868	2	13	2
U343	RABEP2	16	28916717	ENSG00000250616	16	30108617	1	13	0
U343	ADAMTSL1	9	18829974	GARNL3	9	130107742	1	5	1
U343	RIT1	1	155880240	ASH1L	1	155316259	2	2	3
U343	RAMP3	7	45203546	TNS3	7	47546504	7	6	8
U343	ULK1	12	132400942	ENSG00000256632	12	133286978	1	17	2
U343	ULK1	12	132400942	ENSG00000256632	12	133287079	10	17	17
U343	ULK1	12	132400942	ENSG00000256632	12	133287234	2	17	3
U343	ULK1	12	132400942	ENSG00000256632	12	133287244	1	17	1
U343	ENSG00000235545	1	63154390	ATG4C	1	63269385	1	10	4
U343	ENSG00000227581	X	89294215	STAU2	8	74334935	21	9	17
U343	RBMS1	2	161349799	IRAK3	12	66628997	9	11	9
U343	MGC45800	4	183065312	ENSG00000218336	4	183245097	2	6	2
U343	FHOD3	18	34205711	LOC647946	18	37254582	2	11	3
U343	NR6A1	9	127533298	AQP3	9	33443889	2	10	3
U343	GNAQ	9	80537075	ENSG00000214077	2	132182111	14	7	12
U343	TLE2	19	3028703	AES	19	3057739	19	158	1
U343	PLD5	1	242687389	ENSG00000226113	10	38536849	16	61	34
U343	HLA-A	6	29913057	HLA-E	6	30460525	42	89	61
U343	LMTK2	7	97810407	TBC1D5	3	17550095	4	3	2
U343	CHMP5	9	33271220	GSG1L	16	27926358	17	19	30
U343	CHMP5	9	33271220	GSG1L	16	27937077	11	14	15
U343	ENSG00000162946	1	231958579	PCNXL2	1	233353644	2	3	1
U343	ABLIM1	10	116361719	ENSG00000228484	10	116527819	4	7	6
U343	FKBP8	19	18650180	PPP1R12B	1	202408008	37	465	88
U343	PPIE	1	40209595	PPIEL	1	40011528	3	4	9
U343	RNF6	13	26796139	FOXO1	13	41192773	3	44	0
U343	LTV1	6	144179248	SYPL1	7	105733579	4	54	2
U343	B4GALT1	9	33113700	CHMP5	9	33271220	21	5	1
U343	ENSG00000214584	10	81652419	PGGT1B	5	114557704	4	40	2
U343	LOC100131060	1	59274091	CA6	1	9026022	3	3	2
U343	TSR1	17	2238553	ENSG00000248586	5	56615594	16	69	18
U343	ENSG00000226505	2	70329652	MRPL36	5	1799905	10	292	0
U343	BLOC1S2	10	102039884	ENSG00000236982	X	63946659	6	53	4
U343	PIK3C2G	12	18654117	PLEKHA5	12	19422818	9	3	4
U343	ASNS	7	97488164	ENSG00000248498	8	47506861	32	14	24
U343	TNFRSF10B	8	22884645	TNFRSF10A	8	23054716	6	4	13
U343	AP2A2	11	988691	AP2A1	19	50303227	2	33	2
U343	GRID2	4	93743194	GNB2L1	5	180664039	160	221	26
U343	JPX	X	73289598	PTGES3L-AARSD1	17	41107383	2	6	2
U343	MTCH1	6	36946280	ENSG00000256282	11	18617828	27	69	58
U373	LOC653653	17	58179596	AP1S2	X	15851645	10	230	6
U373	ZMIZ2	7	44801191	ZMIZ1	10	81060488	1	8	1
U373	MTAP	9	21859423	ENSG00000236921	9	22210662	7	7	10
U373	RWDD1	6	116895333	ENSG00000258090	12	77151044	2	62	5
U373	KDM6A	X	44929601	UTY	Y	15438229	1	9	2
U373	ENSG00000227581	X	89294215	STAU2	8	74334935	8	5	7
U373	RBMS1	2	161349799	IRAK3	12	66628997	8	9	10
U373	STAT5A	17	40442039	STAT5B	17	40376885	6	24	8
U373	ABLIM1	10	116361719	ENSG00000228484	10	116527819	7	10	11
U373	GNAQ	9	80537075	ENSG00000214077	2	132182111	14	10	11
U373	MEAF6	1	37974878	ENSG00000240286	2	210046561	3	47	10
U373	OPCML	11	132812824	NTM	11	132016171	4	5	4
U373	ENSG00000250421	5	67151567	DICER1	14	95557544	8	22	6
U373	MYLK	3	123420284	ENSG00000228868	3	75378616	2	76	1
U373	LTV1	6	144179248	SYPL1	7	105733579	3	44	2
U373	UBXN2A	2	24199930	ZNF559-ZNF177	19	9459111	1	6	1
U373	ENSG00000234018	X	37765861	SYTL5	X	37892786	2	2	3
U373	ENSG00000238076	6	10460700	MRPL48	11	73536752	1	4	0
U373	FKBP8	19	18650180	PPP1R12B	1	202408008	38	279	64
U373	ENSG00000230448	2	14139141	COL12A1	6	75844570	5	9	16
U373	TSR1	17	2238553	ENSG00000248586	5	56615594	12	56	11
U373	RNF6	13	26795971	FOXO1	13	41192773	1	15	1
U373	CDV3	3	133305454	ENSG00000176243	3	96496203	2	77	1
U373	PRDX5	11	64087339	ENSG00000242364	3	73697738	4	71	8
U373	ALG3	3	183962985	ENSG00000251568	5	5376475	1	5	1
U373	ACTG1	17	79479262	ENSG00000176183	5	97674554	3	12	2
U373	DKFZP586I1420	7	30411855	PSMC5	17	61908393	58	2	15
U373	RANBP1	22	20105179	PRPSAP2	17	18811590	11	35	2
U373	AP2A2	11	988691	AP2A1	19	50303227	1	12	3
U373	APOL2	22	36629447	APOL1	22	36653364	2	30	0
U373	ARL2BP	16	57284303	FOXK2	17	80534660	3	26	2
U373	ZNF37BP	10	43047438	ZNF37A	10	38384464	4	4	1
U373	ENSG00000237623	X	47133097	NICN1	3	49462870	1	18	0
U373	ENSG00000236480	1	115078850	PKM	15	72502815	9	10	2
U373	MSANTD3	9	103206464	KSR1	17	25853826	1	14	0
U373	BLOC1S2	10	102039884	ENSG00000236982	X	63946661	1	30	0
U373	WDR12	2	203762022	MANBA	4	103673011	1	17	1
U373	MTCH1	6	36946280	ENSG00000256282	11	18617828	14	49	32
LN229	FAM78B	1	166135287	ENSG00000229588	1	166304561	11	25	19
LN229	FBXO6	1	11729000	FBXO44	1	11718323	12	32	6
LN229	RALYL	8	85714823	VPS13B	8	100479864	10	5	17
LN229	ENSG00000248530	3	131245709	BCL2L12	19	50172276	5	90	5
LN229	C16orf70	16	67159944	CBFB	16	67132612	3	2	3
LN229	ST3GAL6	3	98506614	DCBLD2	3	98619965	2	7	2
LN229	NME4	16	447995	ITGB4	17	73753024	5	9	5
LN229	DSN1	20	35399275	SOGA1	20	35423001	3	2	2
LN229	ENSG00000147677	8	117777422	UTP23	8	117783771	6	9	3
LN229	ENSG00000250859	5	126847434	HNRNPK	9	86585718	14	520	8
LN229	CDK12	17	37663956	KIF18B	17	43007274	2	9	10
LN229	OPCML	11	132812824	NTM	11	132016171	2	13	5
LN229	RNF157	17	74236233	FOXJ1	17	74134200	22	23	27
LN229	ZNF746	7	149189949	ZNF767	7	149255929	4	5	0
LN229	ENSG00000226505	2	70329652	MRPL36	5	1799905	21	387	0
LN229	CDH12	5	22405365	ENSG00000249981	5	70741615	5	2	2
LN229	MRPS6	21	35446044	ENSG00000214955	21	35635119	3	6	4
LN229	PRDX5	11	64087339	ENSG00000242364	3	73697738	13	147	20
LN229	BLOC1S2	10	102039884	ENSG00000236982	X	63946659	4	19	2
LN229	FKBP8	19	18650180	PPP1R12B	1	202408008	21	226	38
LN229	TUBE1	6	112405391	RANBP17	5	170324083	2	3	0
LN229	ASNS	7	97488164	ENSG00000248498	8	47506861	10	6	3
LN229	GRID2	4	93743196	GNB2L1	5	180664041	125	144	27
LN229	ENSG00000236480	1	115078850	PKM	15	72502815	4	7	3
LN229	PTEN	10	89705656	RPL11	1	24021153	2	68	1
LN18	ACTN1	14	69358769	ACTN4	19	39208566	14	456	49
LN18	NUP93	16	56839543	CYB5B	16	69481052	24	24	36
LN18	HLA-E	6	30458291	HLA-B	6	31323368	1	38	0
LN18	ENSG00000156860	16	30672653	AFG3L1P	16	90057273	6	17	9
LN18	ENSG00000259641	15	69939880	NPTN	15	73925465	44	52	81
LN18	ME3	11	86319285	ENSG00000150687	11	86534632	2	2	3
LN18	ME3	11	86333764	ENSG00000150687	11	86534632	12	12	12
LN18	RWDD1	6	116895333	ENSG00000258090	12	77151044	5	125	11
LN18	SUPT3H	6	45073739	RUNX2	6	45332934	14	11	16
LN18	PALB2	16	23651984	AFG3L1P	16	90057893	16	19	16
LN18	AHRR	5	376830	CES5AP1	22	23712648	12	20	16
LN18	C15orf57	15	40854179	CBX3	7	26241364	7	8	12
LN18	PUS1	12	132423819	ULK1	12	132403725	2	3	1
LN18	PUS1	12	132423819	ULK1	12	132404523	1	4	0
LN18	ZCCHC14	16	87525274	LOC100862671	16	30753061	1	5	1
LN18	TNFRSF10A	8	23056778	TNFRSF10B	8	22881772	1	3	5
LN18	FBXL13	7	102453725	CCDC146	7	76796926	2	9	2
LN18	FBXL13	7	102462486	CCDC146	7	76796928	9	9	7
LN18	OR51B5	11	5445612	ENSG00000196565	11	5291385	2	9	2
LN18	LOC100499466	17	66110665	SMURF2	17	62553839	4	38	8
LN18	LOC100499466	17	66110665	SMURF2	17	62554831	1	38	1
LN18	DKFZp686O1327	2	145525844	ENSG00000226674	2	145929562	2	3	3
LN18	DKFZp686O1327	2	145525846	ENSG00000226674	2	145939770	2	3	2
LN18	DKFZp686O1327	2	145661369	ENSG00000226674	2	145929564	5	2	5
LN18	DKFZp686O1327	2	145661369	ENSG00000226674	2	145939770	2	4	2
LN18	FBXO6	1	11729000	FBXO44	1	11718323	3	17	1
LN18	STX17	9	102691124	NR4A3	9	102606930	6	7	7
LN18	STX17	9	102691124	INVS	9	102988343	5	2	5
LN18	PTPLB	3	123247232	FOXP1	3	71408394	2	2	2
LN18	RERG	12	15274052	PTPRO	12	15490306	1	6	0
LN18	RERG	12	15274052	PTPRO	12	15490310	3	6	4
LN18	RERG	12	15370536	PTPRO	12	15490310	4	9	6
LN18	RBMS1	2	161349799	IRAK3	12	66628994	2	14	3
LN18	RBMS1	2	161349799	IRAK3	12	66628997	16	14	11
LN18	SLC7A5P1	16	29624423	SLC7A5	16	87885454	2	41	0
LN18	RAB11FIP3	16	541095	FBRS	16	30677749	4	8	6
LN18	OPCML	11	132812824	NTM	11	132016171	3	11	5
LN18	GNAQ	9	80537075	ENSG00000214077	2	132182111	16	6	14
LN18	ZNF746	7	149189949	ZNF767	7	149255929	3	4	0
LN18	LMTK2	7	97810407	TBC1D5	3	17550095	12	9	7
LN18	AXDND1	1	179417198	MEF2A	15	100211658	1	32	3
LN18	ENSG00000250689	19	29215110	SHCBP1	16	46650065	6	48	1
LN18	MGC45800	4	183065312	ENSG00000218336	4	183245097	1	4	1
LN18	ENSG00000227581	X	89294215	STAU2	8	74334935	7	14	9
LN18	MYLK	3	123420284	ENSG00000228868	3	75378616	18	517	24
LN18	PLDN	15	45884473	ENSG00000196564	X	18857373	2	8	3
LN18	BLOC1S2	10	102039884	ENSG00000236982	X	63946659	16	80	10
LN18	APOL1	22	36653181	APOL2	22	36629286	6	37	6
LN18	ZNF385B	2	180679130	TXNL4A	18	77746601	1	19	2
LN18	FTO	16	53968020	RBFOX1	16	6366995	5	2	1
LN18	MTCH1	6	36946280	ENSG00000256282	11	18617828	45	138	42
LN18	AP2A1	19	50298989	AP2A2	11	985426	2	42	0
LN18	ARL8B	3	5222486	TEX101	19	43905193	10	88	5
LN18	FAM204A	10	120094907	ENSG00000165548	14	77639760	2	21	9
LN18	APOL2	22	36629447	APOL1	22	36653364	3	28	3
LN18	DDX3Y	Y	15028353	DDX3X	X	41205757	4	57	4
LN18	MAPK12	22	50694513	MAPK11	22	50705039	12	3	8
LN18	SOCS5	2	46926587	LOC100134259	2	47083061	2	3	1
LN18	HS3ST3A1	17	13502032	HS3ST3B1	17	14248344	1	4	1
LN18	PPIL6	6	109762238	SMPD2	6	109762610	1	5	1
LN18	UNKL	16	1457378	DPEP1	16	89688784	3	2	8
T98G	ZNF542	19	56884650	LOC100128252	19	57005530	44	65	61
T98G	FOXRED2	22	36886234	MYH9	22	36705440	5	6	12
T98G	PTDSS2	11	460287	RAB20	13	111176543	7	8	10
T98G	RWDD1	6	116895333	ENSG00000258090	12	77151044	2	25	4
T98G	LOC100131691	19	59070775	SMARCD2	17	61914596	1	6	1
T98G	LOC100131691	19	59070775	SMARCD2	17	61914984	4	6	7
T98G	SP100	2	231282379	SP140L	2	231222519	2	4	0
T98G	RBMS1	2	161349799	IRAK3	12	66628997	11	16	14
T98G	FRA10AC1	10	95441236	PRODH2	19	36298022	2	3	2
T98G	MRPS6	21	35446044	ENSG00000214955	21	35635119	3	3	4
T98G	LMTK2	7	97810407	TBC1D5	3	17550095	3	4	2
T98G	ENSG00000246634	17	45158154	KANSL1	17	44159905	3	9	3
T98G	ENSG00000230987	1	189961719	DHX29	5	54591344	5	7	1
T98G	ENSG00000256756	12	17553457	TIMM17B	X	48752783	7	81	7
T98G	ENSG00000230448	2	14139141	COL12A1	6	75844570	4	2	7
T98G	FKBP8	19	18650180	PPP1R12B	1	202408008	20	154	32
T98G	MATR3	5	138629493	ENSG00000232952	1	106435281	2	4	0
T98G	CHCHD10	22	24110020	ENSG00000231916	7	38351026	1	48	1
T98G	MTCH1	6	36946280	ENSG00000256282	11	18617828	12	60	36
T98G	BLOC1S2	10	102039884	ENSG00000236982	X	63946659	3	22	3
T98G	ASNS	7	97488164	ENSG00000248498	8	47506861	19	17	8
T98G	ENSG00000224280	7	16624489	ATXN2L	16	28844759	9	281	20
U251	ACTN1	14	69358769	ACTN4	19	39208566	3	121	10
U251	MTAP	9	21854868	ENSG00000236921	9	22210662	1	11	1
U251	MTAP	9	21859423	ENSG00000236921	9	22210662	4	11	7
U251	SLC7A5P1	16	29624423	SLC7A5	16	87885454	3	4	0
U251	OPCML	11	132812824	NTM	11	132016171	6	3	7
U251	NOTCH2	1	120572528	PDE4DIP	1	145013720	2	4	2
U251	TMCC1	3	129557740	MYOF	10	95159251	2	2	2
U251	RBMS1	2	161349799	IRAK3	12	66628997	2	3	2
U251	ENSG00000078114	10	21461311	NEBL	10	21309129	9	4	3
U251	AP2A2	11	988691	AP2A1	19	50303227	1	6	1
U251	RRBP1	20	17595410	ENSG00000223970	7	53070918	1	7	0
U251	ENSG00000224280	7	16624489	ATXN2L	16	28844759	4	171	9
U251	ENSG00000236480	1	115078850	PKM	15	72502815	3	6	1
U251	FKBP8	19	18650180	PPP1R12B	1	202408008	9	100	10
U251	MTCH1	6	36946280	ENSG00000256282	11	18617828	8	18	14
U251	TRMT11	6	126332557	ENSG00000233388	22	35898365	5	3	1

## Sheet: PRADA
Sample	Gene_A	Gene_B	A_chr	B_chr	A_strand	B_strand	Discordant_n	JSR_n	perfectJSR_n	Junc_n	Junction	Identity	Align_Len	Evalue	BitScore
U87	DDA1	SAFB	19	19	1	1	8	6	5	1	DDA1:19:17420466_SAFB:19:5667057,6	100	13	0.43	24.7
U343	GTF3C1	DCTPP1	16	16	-1	-1	18	5	4	2	GTF3C1:16:27544612_DCTPP1:16:30440488,4|GTF3C1:16:27544612_DCTPP1:16:30435854,1	100	13	0.29	24.7
U343	VWC2	TNS3	7	7	1	-1	2	1	1	1	VWC2:7:49842436_TNS3:7:47520739,1	93.33	15	1.8	22.9
U343	NR6A1	AQP3	9	9	-1	-1	10	2	2	1	NR6A1:9:127533299_AQP3:9:33443890,2	93.75	16	0.44	24.7
U343	TNS3	TBRG4	7	7	-1	-1	19	16	13	2	TNS3:7:47546505_TBRG4:7:45148886,14|TNS3:7:47546505_TBRG4:7:45145363,2	100	14	0.17	26.5
U343	C19orf25	CSNK1G2	19	19	-1	1	6	14	12	2	C19orf25:19:1478773_CSNK1G2:19:1969507,13|C19orf25:19:1478773_CSNK1G2:19:1978304,1	80.77	26	0.23	24.7
U373	DHX38	AMPD1	16	1	1	-1	15	5	4	3	DHX38:16:72130908_AMPD1:1:115231362,3|DHX38:16:72130908_AMPD1:1:115226985,1|DHX38:16:72131680_AMPD1:1:115231362,1	100	12	1.3	22.9
U373	ACTB	ACTG1	7	17	-1	-1	18	2	1	2	ACTB:7:5568792_ACTG1:17:79478652,1|ACTB:7:5567912_ACTG1:17:79478134,1	91.19	1135	0	1597
LN229	C16orf70	CBFB	16	16	1	1	2	3	3	1	C16orf70:16:67159945_CBFB:16:67132613,3	100	14	0.091	26.5
LN229	DSN1	KIAA0889	20	20	-1	-1	2	3	3	1	DSN1:20:35399276_KIAA0889:20:35423002,3	79.06	277	5e-63	232
LN229	CDK12	KIF18B	17	17	1	-1	3	1	1	1	CDK12:17:37682569_KIF18B:17:43006392,1	100	13	0.86	24.7
LN18	NUP93	CYB5B	16	16	1	1	22	20	19	2	NUP93:16:56839544_CYB5B:16:69481053,19|NUP93:16:56792567_CYB5B:16:69481053,1	100	12	1.6	22.9
LN18	FAHD2A	FAHD2B	2	2	1	-1	4	7	4	3	FAHD2A:2:96068620_FAHD2B:2:97751935,3|FAHD2A:2:96068620_FAHD2B:2:97756062,2|FAHD2A:2:96076334_FAHD2B:2:97750014,2	98.05	1128	0	1932
LN18	TRIM16L	TRIM16	17	17	1	-1	7	1	1	1	TRIM16L:17:18601427_TRIM16:17:15584267,1	98.51	1740	0	3020
LN18	PTPLB	FOXP1	3	3	-1	-1	2	2	2	1	PTPLB:3:123247233_FOXP1:3:71408395,2	100	12	3.8	22.9
LN18	STX17	NR4A3	9	9	1	1	14	5	5	1	STX17:9:102691125_NR4A3:9:102606931,5	100	12	1.7	22.9
U138	PPP1R13L	ZNF541	19	19	-1	-1	3	4	3	3	PPP1R13L:19:45908257_ZNF541:19:48035002,2|PPP1R13L:19:45909550_ZNF541:19:48025251,1|PPP1R13L:19:45909550_ZNF541:19:48024911,1	81.25	32	0.003	31.9
T98G	PTDSS2	RAB20	11	13	1	-1	5	6	5	1	PTDSS2:11:460288_RAB20:13:111176544,6	100	12	0.46	22.9
T98G	MOSPD2	REPS2	X	X	1	1	3	2	2	2	MOSPD2:X:14891880_REPS2:X:17080561,1|MOSPD2:X:14891880_REPS2:X:17086525,1	100	14	0.34	26.5
T98G	AKR1C2	AKR1C1	10	10	-1	1	4	13	11	4	AKR1C2:10:5045944_AKR1C1:10:5009119,6|AKR1C2:10:5060092_AKR1C1:10:5008106,4|AKR1C2:10:5060092_AKR1C1:10:5005454,2|AKR1C2:10:5045944_AKR1C1:10:5011014,1	96.76	3395	0	5609
