# Supplementary material for: Elucidating the cancer-specific genetic alteration spectrum of glioblastoma derived cell lines from whole exome and RNA sequencing
Source: Oncotarget. 2015 Oct 19;6(41):43452–71. doi: 10.18632/oncotarget.6171 (PMC4791243; doi:10.18632/oncotarget.6171)
Supplement: Supplementary file 9 [file oncotarget-06-43452-s009.xlsx]

## Sheet: Sheet1
Supplementary table S8: RNA editing events from RNA sequencing data
chr	pos	ref	alt	Region	Hugo_Symbol	Variant_Classification	Averge Frequrency	Cell Lines
1	157259	G	A	Alu	Unknown	Intron	1	U87
1	764407	A	G	Alu	NCRNA00115	5'Flank	1	U87
1	838107	T	C	Alu	Unknown	IGR	1	T98G
1	838115	T	C	Alu	Unknown	IGR	1	T98G
1	925476	A	G	Alu	Unknown	IGR	1	LN229
1	925505	A	G	Alu	Unknown	IGR	1	LN229
1	926672	A	G	Alu	Unknown	IGR	1	LN18
1	944227	A	G	Alu	Unknown	IGR	1	T98G
1	944231	A	G	Alu	Unknown	IGR	1	U343
1	944272	A	G	Alu	Unknown	IGR	1	T98G
1	945011	A	G	Alu	Unknown	IGR	1	U343
1	945304	A	G	Alu	Unknown	IGR	0.5	U343
1	945330	A	G	Alu	Unknown	IGR	0.5	U343
1	945365	A	G	Alu	Unknown	IGR	1	U373
1	948190	T	C	Alu	ISG15	5'Flank	0.5	LN18
1	948243	A	G	Alu	ISG15	5'Flank	0.333	U343
1	948259	A	G	Alu	ISG15	5'Flank	1	U343
1	948350	A	G	Alu	ISG15	5'Flank	0.333	T98G
1	982426	G	C	NonRepetitive	AGRN	Intron	0.478	U343
1	984056	A	T	Alu	AGRN	Intron	0.667	U87
1	990893	C	T	NonRepetitive	AGRN	3'UTR	0.615	U373
1	992613	G	A	Alu	Unknown	5'Flank	0.5	U343
1	1029472	T	C	Alu	C1orf159	Intron	0.333	U343
1	1029855	A	G	Alu	C1orf159	Intron	0.333	U343
1	1032280	T	C	Alu	C1orf159	Intron	1	T98G
1	1032281	T	C	Alu	C1orf159	Intron	0.75	LN18;T98G
1	1032991	T	C	Alu	C1orf159	Intron	1	T98G
1	1033517	T	C	Alu	C1orf159	Intron	1	LN18
1	1033628	T	C	Alu	C1orf159	Intron	1	LN18
1	1037317	T	C	Alu	C1orf159	Intron	1	U373
1	1039334	T	C	Alu	C1orf159	Intron	0.5	U373
1	1040779	T	C	Alu	C1orf159	Intron	1	T98G
1	1040803	T	C	Alu	C1orf159	Intron	1	T98G
1	1044987	C	A	Alu	C1orf159	Intron	0.333	U373
1	1046866	G	A	Alu	C1orf159	Intron	1	U373
1	1049472	T	C	Alu	C1orf159	Intron	0.5	LN18
1	1089174	G	T	Alu	Unknown	IGR	1	LN229
1	1144982	A	G	Alu	TNFRSF18	5'Flank	1	LN18
1	1156403	G	A	Alu	SDF4	Intron	1	LN18
1	1166079	T	C	Alu	SDF4	Intron	0.5	U373
1	1186898	T	C	Alu	Unknown	IGR	1	LN229
1	1187240	T	C	Alu	Unknown	IGR	1	T98G
1	1192268	G	A	Alu	UBE2J2	Intron	1	U373
1	1193555	G	A	Alu	LOC100128842	3'UTR	0.25	LN18
1	1204199	A	T	Alu	UBE2J2	Intron	0.167	LN18
1	1209133	G	T	NonRepetitive	UBE2J2	5'UTR	0.135	LN18
1	1214804	A	G	Alu	SCNN1D	5'Flank	0.5	U373
1	1215697	A	G	Alu	SCNN1D	5'Flank	1	U373
1	1215701	A	G	Alu	SCNN1D	5'Flank	1	U373
1	1215848	T	A	Alu	SCNN1D	5'UTR	0.5	U343
1	1219030	A	G	Alu	SCNN1D	Intron	1	U343
1	1236311	C	T	Alu	ACAP3	Intron	0.5	T98G
1	1252349	A	G	Alu	CPSF3L	Intron	0.667	U373
1	1252506	A	G	Alu	CPSF3L	Intron	1	U87
1	1253306	T	C	Alu	CPSF3L	Intron	0.25	T98G
1	1253351	T	C	Alu	CPSF3L	Intron	0.118	LN18
1	1253391	G	T	Alu	CPSF3L	Intron	0.25	U373
1	1259067	A	G	Alu	CPSF3L	Intron	0.5	T98G
1	1263420	G	A	NonRepetitive	GLTPD1	3'UTR	0.26	LN18
1	1274713	C	T	NonRepetitive	DVL1	Intron	0.667	T98G
1	1293190	A	C	Alu	MXRA8	Intron	0.222	T98G
1	1294166	C	G	NonRepetitive	MXRA8	5'Flank	1	LN229
1	1298510	A	G	Alu	MXRA8	5'Flank	1	LN229
1	1305873	T	C	Alu	Unknown	IGR	1	U373
1	1311320	A	G	Alu	AURKAIP1	5'Flank	1	LN229
1	1313669	C	A	Alu	AURKAIP1	5'Flank	1	LN229
1	1313762	A	G	Alu	AURKAIP1	5'Flank	1	LN229;U343
1	1313827	A	G	Alu	Unknown	IGR	1	T98G
1	1313833	A	G	Alu	Unknown	IGR	1	T98G
1	1323832	C	G	Alu	CCNL2	Intron	0.5	LN229
1	1331301	T	C	Alu	CCNL2	Intron	0.5	LN18
1	1331616	T	C	Alu	CCNL2	Intron	1	LN18
1	1331714	T	C	Alu	CCNL2	Intron	1	LN229
1	1339514	C	T	Alu	MRPL20	Intron	0.333	U343
1	1339801	T	C	Alu	MRPL20	Intron	1	U343
1	1340064	T	C	Alu	MRPL20	Intron	0.222	U373
1	1343155	A	G	Alu	MRPL20	5'Flank	0.411	LN229;U343;U87
1	1343209	A	G	Alu	MRPL20	5'Flank	0.286	LN229
1	1343233	A	G	Alu	MRPL20	5'Flank	0.25	LN229
1	1343506	A	G	Alu	MRPL20	5'Flank	0.373	LN18;T98G;U87
1	1343549	A	G	Alu	MRPL20	5'Flank	0.2	T98G
1	1344087	T	C	NonRepetitive	MRPL20	5'Flank	0.652	LN229
1	1344254	A	G	Alu	MRPL20	5'Flank	0.475333	LN18;LN229;T98G
1	1344255	A	G	Alu	MRPL20	5'Flank	0.5685	LN18;LN229;T98G;U343
1	1344423	A	G	Alu	MRPL20	5'Flank	1	U373
1	1344462	A	G	Alu	MRPL20	5'Flank	0.19	LN229
1	1344765	A	G	Alu	MRPL20	5'Flank	0.286	LN229
1	1344863	A	G	Alu	MRPL20	5'Flank	0.333	T98G
1	1344893	A	G	Alu	MRPL20	5'Flank	0.278	LN229
1	1345001	A	G	Alu	MRPL20	5'Flank	0.7228	LN18;LN229;T98G;U343;U373
1	1345002	A	G	Alu	MRPL20	5'Flank	0.143	LN18
1	1345051	A	G	Alu	MRPL20	5'Flank	0.75	U373
1	1359023	T	C	Alu	LOC441869	5'Flank	1	LN229
1	1359035	T	C	Alu	LOC441869	5'Flank	1	LN229
1	1359099	T	C	Alu	LOC441869	5'Flank	1	LN229
1	1360326	T	C	Alu	TMEM88B	5'Flank	1	U343
1	1360353	T	C	Alu	TMEM88B	5'Flank	0.5	T98G
1	1360673	T	C	Alu	TMEM88B	5'Flank	1	LN229
1	1360702	T	C	Alu	TMEM88B	5'Flank	1	U343
1	1360711	T	C	Alu	TMEM88B	5'Flank	1	LN229
1	1360730	T	C	Alu	TMEM88B	5'Flank	1	U343
1	1364458	A	G	Alu	Unknown	IGR	1	U373
1	1365309	T	C	Alu	Unknown	IGR	0.5	LN229
1	1365466	A	G	Alu	Unknown	IGR	1	U343
1	1395904	A	G	NonRepetitive	ATAD3C	Intron	1	U343
1	1409069	T	G	Alu	ATAD3B	Intron	0.667	LN18
1	1409117	A	C	Alu	ATAD3B	Intron	0.5	LN229
1	1413327	A	C	Alu	ATAD3B	Intron	0.049	LN18
1	1418293	A	G	Alu	ATAD3B	Intron	0.5	U373
1	1418532	A	G	Alu	ATAD3B	Intron	0.5	T98G
1	1418987	A	G	Alu	ATAD3B	Intron	0.2665	LN229;T98G
1	1419034	A	G	Alu	ATAD3B	Intron	0.5	LN229
1	1419727	A	G	Alu	ATAD3B	Intron	0.333	U373
1	1419867	A	G	Alu	ATAD3B	Intron	0.125	U343
1	1422616	A	G	Alu	ATAD3B	Intron	0.333	U373
1	1422659	G	A	Alu	ATAD3B	Intron	0.75	LN18
1	1422867	C	A	Alu	ATAD3B	Intron	1	U343
1	1423452	A	G	Alu	ATAD3B	Intron	0.5	U343
1	1433798	A	G	Alu	Unknown	IGR	1	LN229
1	1434822	A	G	Alu	Unknown	IGR	1	U343
1	1434826	A	G	Alu	Unknown	IGR	1	U343
1	1435339	A	G	Alu	Unknown	IGR	1	T98G
1	1437023	A	G	Alu	Unknown	IGR	1	LN229
1	1437291	A	G	Alu	Unknown	IGR	1	U343
1	1456273	A	G	Alu	ATAD3A	Intron	0.5	U87
1	1456304	A	G	Alu	ATAD3A	Intron	0.6665	T98G;U373
1	1456330	A	G	Alu	ATAD3A	Intron	0.5	T98G
1	1456372	C	A	Alu	ATAD3A	Intron	0.5	LN229
1	1456600	A	G	Alu	ATAD3A	Intron	0.333	U87
1	1456678	C	A	Alu	ATAD3A	Intron	1	LN18
1	1457179	A	G	Alu	ATAD3A	Intron	0.333	LN229
1	1457276	T	A	Alu	ATAD3A	Intron	1	LN229
1	1466208	C	A	Alu	ATAD3A	Intron	1	U343
1	1466434	A	T	Alu	ATAD3A	Intron	0.5	T98G
1	1495278	A	G	Alu	SSU72	Intron	0.333	LN18
1	1495302	T	C	Alu	SSU72	Intron	0.5	LN18
1	1495504	T	C	Alu	SSU72	Intron	1	T98G
1	1495785	C	G	Alu	SSU72	Intron	1	U373
1	1496119	T	C	Alu	SSU72	Intron	1	T98G
1	1549107	T	C	Alu	MIB2	5'Flank	0.5	LN18
1	1574695	T	C	Alu	CDK11B	Intron	0.5	U343
1	1574702	T	C	Alu	CDK11B	Intron	0.5	U343
1	1598838	T	C	Alu	CDK11B	Intron	0.5	LN18
1	1599339	T	C	Alu	CDK11B	Intron	0.333	T98G
1	1599384	T	C	Alu	CDK11B	Intron	0.5	U343
1	1611654	T	C	Alu	CDK11B	Intron	1	U343
1	1613180	T	C	Alu	CDK11B	Intron	1	U373
1	1625550	C	G	Alu	CDK11B	Intron	0.5	U343
1	1637509	C	G	Alu	CDK11B	Intron	0.2	LN18
1	1637511	G	T	Alu	CDK11B	Intron	0.2	LN18
1	1637986	T	C	Alu	CDK11B	Intron	1	T98G
1	1637987	C	A	Alu	CDK11B	Intron	1	T98G
1	1637988	C	A	Alu	CDK11B	Intron	1	T98G
1	1652459	A	G	Alu	CDK11B	Intron	1	T98G
1	1652484	T	C	Alu	CDK11B	Intron	0.5	T98G
1	1654948	A	C	Alu	CDK11B	Intron	1	LN229
1	1654951	A	G	Alu	CDK11B	Intron	1	LN229
1	1660887	T	C	Alu	SLC35E2B	Intron	0.333	LN18
1	1660988	T	C	Alu	SLC35E2B	Intron	0.286	T98G
1	1660996	T	C	Alu	SLC35E2B	Intron	0.125	T98G
1	1661053	T	C	Alu	SLC35E2B	Intron	0.261333	LN229;T98G;U343
1	1661055	T	C	Alu	SLC35E2B	Intron	0.154	T98G
1	1661099	T	C	Alu	SLC35E2B	Intron	0.27575	LN229;T98G;U343;U373
1	1661104	T	C	Alu	SLC35E2B	Intron	0.77575	LN229;T98G;U343;U373
1	1661410	T	C	Alu	SLC35E2B	Intron	0.28675	LN18;LN229;U343;U373
1	1662547	T	C	Alu	SLC35E2B	Intron	0.444333	LN18;T98G;U373
1	1662610	T	C	Alu	SLC35E2B	Intron	1	T98G
1	1662627	T	C	Alu	SLC35E2B	Intron	1	T98G
1	1662652	T	C	Alu	SLC35E2B	Intron	0.4155	LN18;LN229;T98G;U373
1	1662694	T	C	Alu	SLC35E2B	Intron	0.5	LN18
1	1662729	T	C	Alu	SLC35E2B	Intron	0.5	LN229
1	1662733	T	C	Alu	SLC35E2B	Intron	0.5835	LN229;U373
1	1662734	T	C	Alu	SLC35E2B	Intron	0.333	U373
1	1662754	T	C	Alu	SLC35E2B	Intron	0.5	LN18
1	1662764	T	C	Alu	SLC35E2B	Intron	0.67	LN18;LN229;T98G;U343;U373
1	1663599	T	C	Alu	SLC35E2B	Intron	0.5	T98G
1	1664434	T	C	Alu	SLC35E2B	Intron	0.75	T98G;U373
1	1664475	T	C	Alu	SLC35E2B	Intron	0.75	T98G;U343
1	1664481	T	C	Alu	SLC35E2B	Intron	0.833333	LN18;LN229;U373
1	1664497	T	C	Alu	SLC35E2B	Intron	0.75	LN229;U373
1	1664501	T	C	Alu	SLC35E2B	Intron	0.333	LN229
1	1664587	T	C	Alu	SLC35E2B	Intron	1	LN18
1	1664912	T	C	Alu	SLC35E2B	Intron	1	T98G
1	1667681	A	G	Alu	SLC35E2B	Intron	0.333	LN229
1	1672526	T	C	Alu	SLC35E2B	Intron	1	LN229
1	1673806	G	A	Alu	SLC35E2B	Intron	1	LN229
1	1697266	T	C	Alu	NADK	Intron	1	LN18
1	1697689	T	C	Alu	NADK	Intron	1	LN18
1	1705022	T	C	Alu	NADK	Intron	1	LN18
1	1711060	A	G	Alu	NADK	5'Flank	1	T98G
1	1736609	A	G	Alu	GNB1	Intron	1	U373
1	1736635	T	C	Alu	GNB1	Intron	1	U373
1	1739576	T	C	Alu	GNB1	Intron	1	U87
1	1756150	T	C	Alu	GNB1	Intron	1	T98G
1	1771114	C	T	Alu	GNB1	Intron	0.5	U373
1	1777749	T	C	Alu	GNB1	Intron	1	LN18
1	1784005	A	T	Alu	GNB1	Intron	1	LN229
1	1784006	T	A	Alu	GNB1	Intron	1	U373
1	1784007	A	G	Alu	GNB1	Intron	1	LN18;LN229
1	1784008	C	T	Alu	GNB1	Intron	1	LN18;LN229
1	1786306	T	C	Alu	GNB1	Intron	1	LN18
1	1797552	T	C	Alu	GNB1	Intron	1	LN229
1	1797556	T	C	Alu	GNB1	Intron	1	U343
1	1798394	A	C	Alu	GNB1	Intron	1	LN18
1	1806809	T	C	Alu	GNB1	Intron	1	LN18
1	1811423	T	C	Alu	GNB1	Intron	1	U343
1	1811499	T	C	Alu	GNB1	Intron	0.5	U343
1	1814567	T	C	Alu	GNB1	Intron	0.5	T98G
1	1814581	T	C	Alu	GNB1	Intron	1	T98G
1	1814685	T	C	Alu	GNB1	Intron	0.5	U343
1	1815578	T	C	Alu	GNB1	Intron	1	U87
1	1815918	T	C	Alu	GNB1	Intron	1	U87
1	1816128	T	C	Alu	GNB1	Intron	1	U373
1	1816129	T	C	Alu	GNB1	Intron	1	U373
1	1819253	T	C	Alu	GNB1	Intron	1	T98G
1	1835229	T	C	Alu	Unknown	IGR	1	LN229
1	1835230	T	C	Alu	Unknown	IGR	1	LN229
1	1835455	T	C	Alu	Unknown	IGR	0.5	U343
1	1835799	T	C	Alu	Unknown	IGR	0.5	U343
1	1835965	T	C	Alu	Unknown	IGR	1	LN229
1	1841586	A	G	Alu	Unknown	IGR	1	U343
1	1841754	A	G	Alu	Unknown	IGR	1	U343
1	1844175	A	G	Alu	CALML6	5'Flank	1	T98G
1	1923355	T	C	Alu	KIAA1751	Intron	1	U87
1	1923367	T	C	Alu	KIAA1751	Intron	1	U87
1	2015568	A	G	Alu	PRKCZ	Intron	1	U343
1	2015582	G	A	Alu	PRKCZ	Intron	1	U343
1	2118738	T	C	Alu	C1orf86	Intron	1	U87
1	2118811	T	C	Alu	C1orf86	Intron	1	U87
1	2120650	T	C	Alu	C1orf86	Intron	0.25	U373
1	2120770	C	A	Alu	C1orf86	Intron	1	LN229
1	2123179	C	A	Alu	C1orf86	Intron	0.333	T98G
1	2131675	A	G	Alu	C1orf86	Intron	0.5	LN229
1	2131677	A	G	Alu	C1orf86	Intron	0.5	LN229
1	2131854	T	G	Alu	C1orf86	Intron	1	U343
1	2133193	A	G	Alu	C1orf86	Intron	1	T98G
1	2134015	A	G	Alu	C1orf86	Intron	1	T98G
1	2134115	A	G	Alu	C1orf86	Intron	1	T98G
1	2134149	A	G	Alu	C1orf86	Intron	1	T98G
1	2134150	A	G	Alu	C1orf86	Intron	1	T98G
1	2138892	C	G	Alu	C1orf86	Intron	1	U343
1	2155011	T	C	Alu	Unknown	IGR	0.5	T98G
1	2155092	T	C	Alu	Unknown	IGR	0.5	T98G
1	2294952	T	C	Alu	MORN1	Intron	0.5	LN229
1	2300509	G	A	Alu	MORN1	Intron	1	LN18
1	2300565	T	C	Alu	MORN1	Intron	0.5	LN18
1	2300812	A	G	Alu	MORN1	Intron	1	U343
1	2302332	T	C	Alu	MORN1	Intron	0.25	U87
1	2303259	A	G	Alu	MORN1	Intron	0.333	U343
1	2319565	G	A	NonRepetitive	MORN1	Intron	0.5	LN229
1	2320214	C	A	Alu	MORN1	Intron	0.5	U343
1	2320773	T	C	Alu	MORN1	Intron	1	LN229
1	2440481	C	A	NonRepetitive	PANK4	Silent	0.423	U343
1	2440482	A	G	NonRepetitive	PANK4	Missense_Mutation	0.444	U343
1	2457161	C	T	NonRepetitive	PANK4	Intron	0.75	U373
1	2503670	A	G	Alu	Unknown	IGR	1	T98G
1	2503699	A	G	Alu	Unknown	IGR	1	T98G
1	2503711	A	G	Alu	Unknown	IGR	1	T98G
1	2521730	A	T	NonRepetitive	C1orf93	3'UTR	0.188	LN229
1	3546269	C	A	Alu	TPRG1L	3'UTR	0.455	LN18
1	3552116	G	A	Alu	WDR8	Intron	0.5	LN18
1	3558679	C	A	Alu	WDR8	Intron	1	U373
1	3662946	C	A	NonRepetitive	KIAA0495	5'UTR	0.222	T98G
1	3710517	T	C	Alu	LRRC47	Intron	1	LN229
1	3714682	A	G	Alu	LRRC47	5'Flank	1	LN229
1	3715960	A	G	Alu	LRRC47	5'Flank	1	U373
1	3715961	A	G	Alu	LRRC47	5'Flank	1	U373
1	3715967	A	G	Alu	LRRC47	5'Flank	1	U373
1	3729147	T	C	Alu	KIAA0562	3'UTR	0.25	U373
1	3729887	T	C	Alu	KIAA0562	3'UTR	0.25	U373
1	3729938	T	C	Alu	KIAA0562	3'UTR	0.2	U373
1	3729943	T	C	Alu	KIAA0562	3'UTR	0.4	U373
1	3730265	T	C	Alu	KIAA0562	3'UTR	0.4165	T98G;U373
1	3749633	C	T	Alu	KIAA0562	Intron	0.5	U343
1	3752746	T	C	Alu	KIAA0562	Intron	1	LN18
1	3752758	T	C	Alu	KIAA0562	Intron	1	U343
1	3759534	T	C	Alu	KIAA0562	Intron	1	LN18
1	3770493	T	C	Alu	KIAA0562	Intron	1	U343
1	3771870	T	C	Alu	KIAA0562	Intron	1	LN18
1	3778006	C	T	Alu	DFFB	Intron	0.5	T98G
1	3784351	A	G	Alu	DFFB	Intron	1	U343
1	3798808	G	T	Alu	DFFB	Intron	1	U373
1	3810409	T	C	Alu	C1orf174	Intron	1	LN18
1	3814452	C	A	Alu	C1orf174	Intron	1	U373
1	3833960	A	T	Alu	Unknown	IGR	1	U373
1	3834002	A	G	Alu	Unknown	IGR	1	T98G
1	5263473	A	G	Alu	Unknown	IGR	1	U343
1	5263477	A	G	Alu	Unknown	IGR	1	U343
1	5541083	C	T	Alu	Unknown	IGR	1	LN18
1	6058860	A	C	Alu	KCNAB2	Intron	1	LN18
1	6077395	G	T	Alu	KCNAB2	Intron	1	U373
1	6114480	A	G	Alu	KCNAB2	Intron	1	T98G
1	6116270	A	G	Alu	KCNAB2	Intron	1	LN18
1	6127843	A	G	Alu	KCNAB2	Intron	1	U87
1	6127851	A	G	Alu	KCNAB2	Intron	1	U87
1	6179269	C	T	Alu	CHD5	Intron	1	U373
1	6179284	A	G	Alu	CHD5	Intron	1	U373
1	6247244	T	C	Alu	RPL22	Intron	0.5	LN229
1	6247246	T	C	Alu	RPL22	Intron	0.25	LN229
1	6252175	T	C	Alu	RPL22	Intron	1	U343
1	6252225	T	C	Alu	RPL22	Intron	0.5	T98G
1	6253340	T	C	Alu	RPL22	Intron	0.333	U343
1	6254049	T	C	Alu	RPL22	Intron	1	U373
1	6255277	A	G	Alu	RPL22	Intron	1	U343
1	6282361	T	C	Alu	ICMT	3'UTR	0.176	LN229
1	6283372	T	C	Alu	ICMT	3'UTR	0.25	LN229
1	6291132	T	C	Alu	ICMT	Intron	1	T98G
1	6296355	A	G	Alu	ICMT	5'Flank	0.231	LN18
1	6297098	A	G	Alu	ICMT	5'Flank	0.5	T98G
1	6297099	A	G	Alu	ICMT	5'Flank	0.5	T98G
1	6297302	T	G	Alu	ICMT	5'Flank	1	U343
1	6307981	C	A	NonRepetitive	GPR153	3'UTR	0.714	T98G
1	6313393	T	C	Alu	GPR153	Intron	0.5	U343
1	6349730	A	G	Alu	ACOT7	Intron	1	U373
1	6353679	T	C	Alu	ACOT7	Intron	0.333	U373
1	6356622	T	C	Alu	ACOT7	Intron	0.5	U87
1	6376704	T	C	Alu	ACOT7	Intron	1	LN229
1	6380249	C	A	Alu	ACOT7	Intron	1	U343
1	6400839	T	C	Alu	ACOT7	Intron	1	U343
1	6405938	T	C	Alu	ACOT7	Intron	1	LN18
1	6405939	A	T	Alu	ACOT7	Intron	1	LN18
1	6429646	C	T	Alu	ACOT7	Intron	1	U87
1	6433422	T	C	Alu	ACOT7	Intron	1	LN18
1	6443734	T	C	Alu	ACOT7	Intron	1	T98G
1	6461155	A	G	Alu	Unknown	IGR	1	U343
1	6522022	G	A	NonRepetitive	TNFRSF25	Intron	1	U87
1	6523785	C	A	Alu	TNFRSF25	Intron	1	U373
1	6536265	T	G	Alu	PLEKHG5	Intron	1	U373
1	6536680	A	C	Alu	PLEKHG5	Intron	0.5	LN18
1	6538364	T	C	Alu	PLEKHG5	Intron	0.75	U87
1	6563209	A	G	Alu	PLEKHG5	Intron	1	LN18
1	6563224	A	G	Alu	PLEKHG5	Intron	1	LN18
1	6582278	C	G	Alu	PLEKHG5	5'Flank	0.286	LN18
1	6583121	T	C	Alu	Unknown	IGR	0.25	LN229
1	6583556	T	C	Alu	Unknown	IGR	0.167	T98G
1	6585094	T	C	Alu	Unknown	IGR	0.5	T98G
1	6585241	T	C	Alu	NOL9	3'UTR	0.25	T98G
1	6587049	T	C	Alu	NOL9	Intron	1	LN18
1	6589984	T	C	Alu	NOL9	Intron	1	LN18
1	6596609	C	A	Alu	NOL9	Intron	1	LN229
1	6603081	G	A	Alu	NOL9	Intron	1	U87
1	6603118	T	C	Alu	NOL9	Intron	0.333	U87
1	6603121	T	C	Alu	NOL9	Intron	0.333	U87
1	6606004	G	A	Alu	NOL9	Intron	1	U373
1	6607669	T	C	Alu	NOL9	Intron	1	U373
1	6608367	T	C	Alu	NOL9	Intron	1	T98G
1	6611096	G	A	Alu	NOL9	Intron	1	U343
1	6611112	T	C	Alu	NOL9	Intron	1	U343
1	6617679	T	C	Alu	TAS1R1	Intron	1	U343
1	6621515	T	C	Alu	TAS1R1	Intron	1	U343
1	6621527	T	C	Alu	TAS1R1	Intron	1	U343
1	6632432	A	G	Alu	TAS1R1	Intron	1	LN229
1	6632445	A	G	Alu	TAS1R1	Intron	1	LN229
1	6632446	A	G	Alu	TAS1R1	Intron	1	LN229
1	6632583	A	G	Alu	TAS1R1	Intron	1	LN229
1	6632595	A	G	Alu	TAS1R1	Intron	1	LN229
1	6642933	T	C	Alu	ZBTB48	Intron	0.5	LN229
1	6643857	G	T	Alu	ZBTB48	Intron	1	T98G;U373;U87
1	6656500	C	A	Alu	KLHL21	Intron	1	LN18
1	6666028	T	C	Alu	Unknown	IGR	1	T98G
1	6666041	T	C	Alu	Unknown	IGR	1	T98G
1	6666299	T	C	Alu	Unknown	IGR	1	U373
1	6666575	A	G	Alu	Unknown	IGR	0.5	T98G
1	6668461	T	C	Alu	Unknown	IGR	1	U343
1	6668636	T	C	Alu	Unknown	IGR	1	U343
1	6671562	A	G	Alu	PHF13	5'Flank	1	LN18
1	6671622	T	C	Alu	PHF13	5'Flank	1	U373
1	6677924	G	T	Alu	PHF13	Intron	1	U343
1	6681092	G	A	Alu	PHF13	Intron	1	T98G
1	6686369	A	C	Alu	THAP3	Intron	0.5	U343
1	6686748	A	G	Alu	THAP3	Intron	1	U373
1	6691030	A	G	Alu	THAP3	Intron	0.5	LN18
1	6691031	A	G	Alu	THAP3	Intron	0.5	LN18
1	6691277	A	G	Alu	THAP3	Intron	0.5	U343
1	6691311	A	G	Alu	THAP3	Intron	0.5	T98G
1	6691415	A	G	Alu	THAP3	Intron	0.5	LN18
1	6691436	C	T	Alu	THAP3	Intron	0.667	LN18
1	6691818	A	G	Alu	THAP3	Intron	0.5	U373
1	6691834	A	G	Alu	THAP3	Intron	0.5	U373
1	6691837	A	G	Alu	THAP3	Intron	0.5	U373
1	6692165	A	G	Alu	THAP3	Intron	0.333	U343
1	6692273	C	A	Alu	THAP3	Intron	0.75	LN18
1	6692715	G	C	NonRepetitive	THAP3	Intron	0.429	LN18
1	6697082	C	T	Alu	DNAJC11	Intron	1	U343
1	6707032	T	C	Alu	DNAJC11	Intron	0.4	LN229
1	6707270	T	C	Alu	DNAJC11	Intron	0.25	U343
1	6707406	G	A	Alu	DNAJC11	Intron	0.5	T98G
1	6709064	T	A	Alu	DNAJC11	Intron	0.5	U373
1	6709110	T	C	Alu	DNAJC11	Intron	0.5	T98G
1	6709164	C	A	Alu	DNAJC11	Intron	0.5	LN229
1	6709166	C	G	Alu	DNAJC11	Intron	0.333	LN229
1	6709213	T	C	Alu	DNAJC11	Intron	0.5	LN229
1	6709258	G	T	Alu	DNAJC11	Intron	1	U373
1	6709259	A	T	Alu	DNAJC11	Intron	1	U373
1	6709406	T	C	Alu	DNAJC11	Intron	0.333	LN18
1	6710224	T	C	Alu	DNAJC11	Intron	1	LN229
1	6710381	T	C	Alu	DNAJC11	Intron	0.429	U343
1	6710408	T	C	Alu	DNAJC11	Intron	0.333	LN229
1	6710619	T	C	Alu	DNAJC11	Intron	0.333	U343
1	6710833	T	C	Alu	DNAJC11	Intron	0.333	LN229
1	6710851	T	C	Alu	DNAJC11	Intron	0.333	LN229
1	6712635	G	A	Alu	DNAJC11	Intron	0.5	LN18
1	6715783	T	C	Alu	DNAJC11	Intron	1	T98G
1	6715787	T	C	Alu	DNAJC11	Intron	1	T98G
1	6724758	C	T	Alu	DNAJC11	Intron	1	U87
1	6734707	T	C	Alu	DNAJC11	Intron	1	U373
1	6735614	T	C	Alu	DNAJC11	Intron	1	U87
1	6735640	T	C	Alu	DNAJC11	Intron	1	U87
1	6735643	T	C	Alu	DNAJC11	Intron	1	LN18
1	6735644	T	C	Alu	DNAJC11	Intron	1	LN18;U87
1	6736493	G	T	Alu	DNAJC11	Intron	1	LN18
1	6738258	G	A	Alu	DNAJC11	Intron	1	U373
1	6766624	C	T	Alu	Unknown	IGR	1	U373
1	6766636	T	A	Alu	Unknown	IGR	1	U373
1	6766642	T	C	Alu	Unknown	IGR	1	U373
1	6770504	T	C	Alu	Unknown	IGR	1	LN229
1	6770524	C	T	Alu	Unknown	IGR	1	LN229
1	6770537	A	T	Alu	Unknown	IGR	1	LN229
1	6829006	T	A	Alu	Unknown	IGR	1	LN229
1	6833919	A	G	Alu	Unknown	IGR	1	U87
1	6939691	G	T	Alu	CAMTA1	Intron	1	LN229
1	6941824	A	G	Alu	CAMTA1	Intron	1	LN18
1	6941866	A	G	Alu	CAMTA1	Intron	1	U343
1	6941875	A	G	Alu	CAMTA1	Intron	1	LN18
1	6941880	A	G	Alu	CAMTA1	Intron	1	LN18
1	6965437	A	G	Alu	CAMTA1	Intron	1	U343
1	6965439	A	G	Alu	CAMTA1	Intron	1	U343
1	7177136	T	A	Alu	CAMTA1	Intron	1	LN18
1	7683787	A	G	Alu	CAMTA1	Intron	1	LN18
1	7683819	A	G	Alu	CAMTA1	Intron	1	LN18
1	7778747	A	G	Alu	CAMTA1	Intron	1	U87
1	7778755	A	G	Alu	CAMTA1	Intron	1	U87
1	7778756	T	A	Alu	CAMTA1	Intron	1	U87
1	7835477	A	G	Alu	VAMP3	Intron	0.333	LN18
1	7836984	A	G	Alu	VAMP3	Intron	0.333	LN18
1	7864563	T	A	Alu	PER3	Intron	1	U343
1	7864567	C	G	Alu	PER3	Intron	1	U343
1	7900650	T	C	Alu	PER3	Intron	1	U87
1	7900814	T	G	Alu	PER3	Intron	1	U87
1	7954354	T	C	Alu	UTS2	Intron	0.5	U87
1	7965315	T	C	Alu	UTS2	Intron	1	U87
1	7965344	T	C	Alu	UTS2	Intron	1	U87
1	7973640	T	G	Alu	UTS2	5'Flank	1	T98G
1	7973885	T	C	Alu	UTS2	5'Flank	0.5	U87
1	7973912	T	C	Alu	UTS2	5'Flank	0.286	U87
1	7975025	T	C	Alu	UTS2	5'Flank	0.45	U87
1	7975099	T	C	Alu	UTS2	5'Flank	0.167	U87
1	7977173	T	C	Alu	Unknown	IGR	0.273	U87
1	7977923	T	C	Alu	Unknown	IGR	0.654	U343;U87
1	7978102	G	A	Alu	Unknown	IGR	0.667	U87
1	7978245	T	C	Alu	Unknown	IGR	1	T98G;U343
1	7978337	T	C	Alu	Unknown	IGR	1	U343
1	7978493	T	C	Alu	Unknown	IGR	0.5	U343
1	7979486	T	C	Alu	Unknown	IGR	1	LN18
1	7979492	T	C	Alu	Unknown	IGR	1	LN18
1	7980474	T	C	Alu	TNFRSF9	3'UTR	0.5	T98G
1	7980525	T	C	Alu	TNFRSF9	3'UTR	0.333	U87
1	7980585	T	C	Alu	TNFRSF9	3'UTR	1	U343
1	8017088	T	C	Alu	Unknown	IGR	1	LN229
1	8028756	A	G	Alu	PARK7	Intron	1	U373
1	8028759	A	G	Alu	PARK7	Intron	1	U373
1	8029996	A	G	Alu	PARK7	Intron	0.333	U373
1	8030037	A	G	Alu	PARK7	Intron	1	U343
1	8031256	G	A	NonRepetitive	PARK7	Intron	0.8	T98G
1	8032244	A	G	Alu	PARK7	Intron	1	LN229
1	8032692	A	G	Alu	PARK7	Intron	1	LN229
1	8034414	G	A	Alu	PARK7	Intron	1	T98G
1	8035188	A	G	Alu	PARK7	Intron	0.333	T98G
1	8036987	A	G	Alu	PARK7	Intron	0.5	LN18
1	8037920	A	G	Alu	PARK7	Intron	1	LN229
1	8038917	A	G	Alu	PARK7	Intron	1	T98G
1	8038918	A	T	Alu	PARK7	Intron	1	T98G
1	8039580	A	G	Alu	PARK7	Intron	1	U373
1	8041191	A	C	Alu	PARK7	Intron	1	U87
1	8041322	T	C	Alu	PARK7	Intron	1	LN18
1	8042209	A	T	Alu	PARK7	Intron	1	LN18
1	8047742	A	G	Alu	Unknown	IGR	0.5	U343
1	8060791	G	T	Alu	Unknown	IGR	1	T98G
1	8060795	A	G	Alu	Unknown	IGR	1	T98G
1	8067855	T	C	Alu	Unknown	IGR	1	LN18
1	8069513	A	G	Alu	Unknown	IGR	1	U373
1	8069514	A	G	Alu	Unknown	IGR	1	U373
1	8080698	A	G	Alu	ERRFI1	Intron	1	LN18
1	8080878	T	C	Alu	ERRFI1	Intron	0.167	U373
1	8082451	A	C	Alu	ERRFI1	Intron	0.5	T98G
1	8086259	T	A	NonRepetitive	ERRFI1	5'UTR	0.647	T98G
1	8112866	T	G	Alu	Unknown	IGR	1	U87
1	8112867	G	T	Alu	Unknown	IGR	1	U87
1	8163709	T	C	Alu	Unknown	IGR	1	LN229
1	8163710	T	C	Alu	Unknown	IGR	1	LN229
1	8253686	A	G	Alu	Unknown	IGR	1	U373
1	8253717	C	T	Alu	Unknown	IGR	1	U373
1	8253720	G	C	Alu	Unknown	IGR	1	U373
1	8270333	A	G	Alu	Unknown	IGR	1	LN18
1	8337665	C	T	Alu	Unknown	IGR	1	T98G
1	8337686	G	A	Alu	Unknown	IGR	1	T98G
1	8393476	T	C	Alu	SLC45A1	Intron	1	LN18
1	8461821	G	A	Alu	RERE	Intron	1	U87
1	8464276	T	C	Alu	RERE	Intron	1	LN229
1	8464284	T	C	Alu	RERE	Intron	1	LN229
1	8498209	T	C	Alu	RERE	Intron	1	LN18
1	8513877	A	T	Alu	RERE	Intron	1	T98G
1	8665790	C	A	Alu	RERE	Intron	1	LN18
1	8667882	T	C	Alu	RERE	Intron	1	U343
1	8723023	T	C	Alu	RERE	Intron	1	U343
1	8786378	T	C	Alu	RERE	Intron	0.5	U87
1	8807090	A	G	Alu	RERE	Intron	1	U343
1	8835581	T	C	Alu	RERE	Intron	1	U87
1	8836442	T	C	Alu	RERE	Intron	1	U373
1	8861385	A	G	Alu	RERE	Intron	1	U87
1	8888445	T	C	Alu	Unknown	IGR	1	U373
1	8907022	T	C	Alu	Unknown	IGR	1	U373
1	8916020	A	C	Alu	Unknown	IGR	1	U87
1	8936969	T	C	Alu	ENO1	Intron	0.5	LN18
1	8937033	T	C	Alu	ENO1	Intron	1	T98G
1	8937747	T	C	Alu	ENO1	Intron	0.5	U373
1	8941323	A	G	Alu	ENO1	5'Flank	0.75	U87
1	8944167	T	C	Alu	Unknown	IGR	1	LN18
1	8944622	A	G	Alu	Unknown	IGR	1	U87
1	8970979	T	A	Alu	Unknown	IGR	1	U87
1	9012153	A	C	Alu	CA6	Intron	1	LN18
1	9023655	C	G	Alu	CA6	Intron	0.5	U87
1	9049496	C	A	Alu	Unknown	IGR	1	U87
1	9058315	T	C	Alu	Unknown	IGR	0.5	U343
1	9058476	T	C	Alu	Unknown	IGR	1	U343
1	9160958	T	C	Alu	Unknown	IGR	0.667	U373
1	9160992	A	G	Alu	Unknown	IGR	0.5	LN229
1	9161137	T	C	Alu	Unknown	IGR	0.667	U373
1	9161142	T	C	Alu	Unknown	IGR	0.667	U373
1	9161218	T	C	Alu	Unknown	IGR	0.333	U343
1	9162303	T	C	Alu	Unknown	IGR	0.5	T98G
1	9162407	T	C	Alu	Unknown	IGR	0.333	T98G
1	9162423	T	C	Alu	Unknown	IGR	0.333	T98G
1	9163154	C	G	Alu	Unknown	IGR	0.25	LN18
1	9163383	T	C	Alu	Unknown	IGR	1	T98G
1	9167026	T	A	Alu	GPR157	Intron	0.5	U343
1	9176765	T	C	Alu	GPR157	Intron	1	LN229
1	9176952	T	C	Alu	GPR157	Intron	1	LN18
1	9177031	T	C	Alu	GPR157	Intron	1	LN18;U343
1	9179201	T	C	Alu	GPR157	Intron	1	T98G
1	9179203	T	C	Alu	GPR157	Intron	1	T98G
1	9183050	T	C	Alu	GPR157	Intron	1	LN18
1	9183053	T	C	Alu	GPR157	Intron	1	LN18
1	9227577	A	G	Alu	Unknown	Intron	0.5	U87
1	9244853	T	C	Alu	Unknown	5'Flank	1	LN18
1	9246337	A	G	Alu	Unknown	IGR	0.25	U87
1	9246341	A	G	Alu	Unknown	IGR	0.25	U87
1	9246345	A	G	Alu	Unknown	IGR	0.25	U87
1	9246393	A	G	Alu	Unknown	IGR	1	LN229
1	9252459	A	G	Alu	Unknown	IGR	0.5	U87
1	9272494	G	A	Alu	Unknown	IGR	1	LN18
1	9282697	T	C	Alu	Unknown	IGR	1	U373
1	9296680	A	G	Alu	H6PD	Intron	1	LN18
1	9297278	T	C	Alu	H6PD	Intron	0.333	LN18
1	9315593	A	G	Alu	H6PD	Intron	1	U373
1	9325738	A	G	Alu	H6PD	3'UTR	0.5	LN229
1	9326889	T	C	Alu	H6PD	3'UTR	0.333	LN229
1	9328046	A	G	Alu	H6PD	3'UTR	0.1	U87
1	9328047	A	G	Alu	H6PD	3'UTR	0.1	U87
1	9328092	A	G	Alu	H6PD	3'UTR	0.25	T98G
1	9328231	G	C	Alu	H6PD	3'UTR	0.474	LN18
1	9329112	A	G	NonRepetitive	H6PD	3'UTR	0.25	LN18
1	9331254	A	G	Alu	H6PD	3'UTR	0.16	U373
1	9337348	A	G	Alu	Unknown	IGR	1	T98G
1	9389581	A	C	Alu	SPSB1	Intron	1	LN18
1	9403880	T	C	Alu	SPSB1	Intron	1	T98G
1	9403881	G	A	Alu	SPSB1	Intron	1	T98G
1	9403882	T	G	Alu	SPSB1	Intron	1	T98G
1	9414589	T	A	NonRepetitive	SPSB1	Intron	1	U87
1	9483688	T	A	Alu	Unknown	IGR	1	U343
1	9500164	A	G	Alu	Unknown	IGR	0.25	U343
1	9511078	A	G	Alu	Unknown	IGR	0.222	U343
1	9517719	A	G	Alu	Unknown	IGR	1	U343
1	9517735	A	G	Alu	Unknown	IGR	1	T98G
1	9517763	A	G	Alu	Unknown	IGR	1	U343
1	9517786	A	G	Alu	Unknown	IGR	0.333	U343
1	9518224	A	G	Alu	Unknown	IGR	0.5	U343
1	9518785	A	G	Alu	Unknown	IGR	0.5	U343
1	9521641	A	G	Alu	Unknown	IGR	1	U343
1	9523363	A	G	Alu	Unknown	IGR	1	U343
1	9523608	G	T	Alu	Unknown	IGR	1	U343
1	9523615	T	C	Alu	Unknown	IGR	1	U343
1	9526479	A	G	Alu	Unknown	IGR	0.5	U343
1	9526491	A	G	Alu	Unknown	IGR	0.5	U343
1	9526492	A	G	Alu	Unknown	IGR	0.5	U343
1	9526539	A	G	Alu	Unknown	IGR	1	U343
1	9526545	A	G	Alu	Unknown	IGR	1	U343
1	9526571	A	G	Alu	Unknown	IGR	1	U343
1	9526601	A	G	Alu	Unknown	IGR	0.5	U343
1	9526641	A	G	Alu	Unknown	IGR	0.5	U343
1	9536563	A	G	Alu	Unknown	IGR	1	U343
1	9547787	T	C	Alu	Unknown	IGR	1	U343
1	9547804	T	C	Alu	Unknown	IGR	1	U343
1	9550958	T	C	Alu	Unknown	IGR	0.333	U343
1	9550969	T	C	Alu	Unknown	IGR	0.667	U343
1	9551118	T	C	Alu	Unknown	IGR	0.333	U343
1	9553466	C	A	Alu	Unknown	IGR	1	U343
1	9556731	T	C	Alu	Unknown	IGR	0.333	U343
1	9560056	T	C	Alu	Unknown	IGR	1	U343
1	9560060	T	C	Alu	Unknown	IGR	0.5	U343
1	9560733	T	C	Alu	Unknown	IGR	0.5	U343
1	9607989	A	G	Alu	SLC25A33	Intron	1	LN18
1	9613342	T	C	Alu	SLC25A33	Intron	1	U87
1	9613355	T	C	Alu	SLC25A33	Intron	1	U87
1	9617072	A	G	Alu	SLC25A33	Intron	1	LN18
1	9622106	T	A	Alu	SLC25A33	Intron	1	U343
1	9622107	C	A	Alu	SLC25A33	Intron	1	U343
1	9626346	A	G	Alu	SLC25A33	Intron	1	LN229
1	9634239	A	G	Alu	SLC25A33	Intron	0.8335	LN18;LN229
1	9635443	G	A	Alu	SLC25A33	Intron	1	LN18
1	9638050	A	G	Alu	SLC25A33	Intron	1	LN18
1	9638803	A	G	Alu	SLC25A33	Intron	1	U343
1	9643028	A	G	Alu	Unknown	IGR	0.5	LN229
1	9643107	A	G	Alu	Unknown	IGR	0.5835	LN18;U373
1	9643118	A	G	Alu	Unknown	IGR	0.25	U343
1	9643154	A	G	Alu	Unknown	IGR	0.333	U343
1	9643258	A	G	Alu	Unknown	IGR	0.75	U343
1	9644016	G	C	Alu	Unknown	IGR	0.167	LN18
1	9644052	C	A	Alu	Unknown	IGR	0.333	LN18
1	9644718	A	G	Alu	Unknown	IGR	0.5	T98G
1	9676032	A	G	Alu	Unknown	IGR	1	U373
1	9676173	A	G	Alu	Unknown	IGR	1	LN18
1	9676193	A	G	Alu	Unknown	IGR	1	LN18
1	9676284	A	G	Alu	Unknown	IGR	0.5	LN18
1	9676488	A	G	Alu	Unknown	IGR	1	LN18
1	9679582	A	G	Alu	Unknown	IGR	0.5	LN18
1	9706760	C	T	Alu	Unknown	IGR	0.25	T98G
1	9706771	G	C	Alu	Unknown	IGR	0.25	T98G
1	9706778	A	G	Alu	Unknown	IGR	0.25	T98G
1	9738049	T	C	Alu	PIK3CD	Intron	1	U373
1	9738058	T	C	Alu	PIK3CD	Intron	1	U373
1	9738062	T	C	Alu	PIK3CD	Intron	1	U373
1	9738271	T	C	Alu	PIK3CD	Intron	1	LN229
1	9738336	T	C	Alu	PIK3CD	Intron	1	LN229
1	9740120	T	C	Alu	PIK3CD	Intron	0.5	LN18
1	9740307	T	C	Alu	PIK3CD	Intron	1	U373
1	9740413	T	C	Alu	PIK3CD	Intron	1	T98G
1	9740435	T	C	Alu	PIK3CD	Intron	1	T98G
1	9742483	A	G	Alu	PIK3CD	Intron	1	T98G
1	9742571	T	C	Alu	PIK3CD	Intron	1	T98G
1	9753352	A	G	Alu	PIK3CD	Intron	1	LN18
1	9753383	A	G	Alu	PIK3CD	Intron	1	LN18
1	9753387	A	G	Alu	PIK3CD	Intron	1	LN18
1	9773162	A	G	Alu	PIK3CD	Intron	1	LN18
1	9774951	A	G	Alu	PIK3CD	Intron	1	LN18
1	9793469	A	T	NonRepetitive	CLSTN1	Missense_Mutation	0.242	T98G
1	9798736	A	G	Alu	CLSTN1	Intron	0.25	U373
1	9799842	T	C	Alu	CLSTN1	Intron	0.5	U343
1	9799845	G	A	Alu	CLSTN1	Intron	0.5	U343
1	9810971	A	G	Alu	CLSTN1	Intron	1	U343
1	9824469	T	C	Alu	CLSTN1	Intron	1	U343
1	9824595	T	C	Alu	CLSTN1	Intron	1	U343
1	9830786	T	C	Alu	CLSTN1	Intron	1	T98G
1	9832277	T	C	Alu	CLSTN1	Intron	0.5	LN229
1	9933872	T	C	Alu	CTNNBIP1	Intron	1	LN229
1	9936564	T	C	Alu	CTNNBIP1	Intron	1	LN229
1	9956725	T	C	Alu	CTNNBIP1	Intron	0.333	LN18
1	9980279	T	C	Alu	Unknown	IGR	1	LN18
1	9987532	T	C	Alu	Unknown	IGR	0.667	U87
1	9987563	T	C	Alu	Unknown	IGR	1	T98G
1	9987573	T	C	Alu	Unknown	IGR	0.167	LN229
1	9987887	A	C	Alu	Unknown	IGR	0.75	T98G;U343
1	9987906	T	C	Alu	Unknown	IGR	0.2	LN229
1	9987915	T	C	Alu	Unknown	IGR	0.154	U373
1	9987937	T	C	Alu	Unknown	IGR	0.133	LN18
1	9997477	C	T	Alu	LZIC	Intron	1	LN229
1	9998304	T	C	Alu	LZIC	Intron	1	U373
1	10005142	A	G	Alu	NMNAT1	Intron	0.333	LN229
1	10005181	A	G	Alu	NMNAT1	Intron	1	LN229
1	10005509	A	G	Alu	NMNAT1	Intron	1	T98G
1	10014380	A	G	Alu	NMNAT1	Intron	1	LN229
1	10041694	G	T	Alu	NMNAT1	Intron	0.5	LN18
1	10042048	A	G	Alu	NMNAT1	Intron	0.5	LN18
1	10042063	A	G	Alu	NMNAT1	Intron	0.25	LN18
1	10043557	A	G	Alu	NMNAT1	3'UTR	0.333	T98G
1	10043567	A	G	Alu	NMNAT1	3'UTR	0.2	LN18
1	10043713	C	A	Alu	NMNAT1	3'UTR	0.333	LN18
1	10044389	G	C	Alu	NMNAT1	3'UTR	0.571	LN229
1	10044555	A	G	NonRepetitive	NMNAT1	3'UTR	1	U343
1	10045847	A	G	Alu	Unknown	IGR	1	U373
1	10045942	A	G	Alu	Unknown	IGR	0.5	U373
1	10045943	A	G	Alu	Unknown	IGR	0.5	U373
1	10045969	A	G	Alu	Unknown	IGR	1	U373
1	10046588	A	G	Alu	Unknown	IGR	0.333	U373
1	10047534	A	G	Alu	Unknown	IGR	1	U373
1	10047575	A	G	Alu	Unknown	IGR	1	T98G
1	10047577	A	G	Alu	Unknown	IGR	1	T98G
1	10048055	A	G	Alu	Unknown	IGR	0.5	T98G
1	10048065	G	T	Alu	Unknown	IGR	0.5	T98G
1	10048185	A	G	Alu	Unknown	IGR	1	T98G
1	10048239	A	G	Alu	Unknown	IGR	0.5	LN18
1	10048313	A	G	Alu	Unknown	IGR	1	LN18
1	10048314	A	G	Alu	Unknown	IGR	1	LN18
1	10048327	A	G	Alu	Unknown	IGR	1	LN229
1	10048600	A	G	Alu	Unknown	IGR	0.5	T98G
1	10048607	A	G	Alu	Unknown	IGR	1	U373
1	10048608	A	G	Alu	Unknown	IGR	0.5	T98G
1	10048614	A	G	Alu	Unknown	IGR	1	U373
1	10048630	A	G	Alu	Unknown	IGR	1	LN229
1	10048650	A	G	Alu	Unknown	IGR	0.5	U373
1	10048936	A	G	Alu	Unknown	IGR	0.5	T98G
1	10048937	A	G	Alu	Unknown	IGR	0.5	U343
1	10048950	A	G	Alu	Unknown	IGR	1	U343
1	10049340	A	G	Alu	Unknown	IGR	0.5	T98G
1	10067239	G	A	Alu	RBP7	Intron	1	U87
1	10123770	A	G	Alu	UBE4B	Intron	1	T98G
1	10123780	A	G	Alu	UBE4B	Intron	1	T98G
1	10152400	A	G	Alu	UBE4B	Intron	1	T98G
1	10156864	A	G	Alu	UBE4B	Intron	0.5	LN229
1	10157640	A	G	Alu	UBE4B	Intron	1	U373
1	10158151	A	G	Alu	UBE4B	Intron	1	LN229
1	10158181	A	G	Alu	UBE4B	Intron	1	LN229
1	10158190	A	G	Alu	UBE4B	Intron	1	LN229
1	10183324	A	G	Alu	UBE4B	Intron	1	U87
1	10183327	A	G	Alu	UBE4B	Intron	0.333	U87
1	10183328	A	G	Alu	UBE4B	Intron	0.333	U87
1	10199301	A	G	Alu	UBE4B	Intron	0.333	LN18
1	10216507	A	G	Alu	UBE4B	Intron	0.5	LN18
1	10217212	A	G	Alu	UBE4B	Intron	1	U343
1	10227249	A	G	Alu	UBE4B	Intron	1	U343
1	10231619	C	T	Alu	UBE4B	Intron	1	LN18
1	10233259	G	A	Alu	UBE4B	Intron	1	T98G
1	10236850	T	C	Alu	UBE4B	Intron	0.5	LN229
1	10261028	A	G	Alu	Unknown	IGR	1	U373
1	10274006	A	G	Alu	KIF1B	Intron	1	U373
1	10274138	C	G	Alu	KIF1B	Intron	1	LN18
1	10316041	A	G	Alu	KIF1B	Intron	1	LN18
1	10340305	C	T	Alu	KIF1B	Intron	0.5	LN18
1	10349835	A	G	Alu	KIF1B	Intron	1	U373
1	10376219	A	G	Alu	KIF1B	Intron	1	U87
1	10394047	A	G	Alu	KIF1B	Intron	1	U343
1	10401975	C	G	Alu	KIF1B	Intron	1	U87
1	10409492	C	A	Alu	KIF1B	Intron	1	T98G
1	10417615	T	C	Alu	KIF1B	Intron	1	T98G
1	10420473	T	G	Alu	KIF1B	Intron	1	LN18
1	10422884	T	C	Alu	KIF1B	Intron	1	T98G
1	10428064	T	G	Alu	KIF1B	Intron	1	T98G
1	10429522	T	C	Alu	KIF1B	Intron	1	T98G
1	10432429	A	G	Alu	KIF1B	Intron	1	T98G
1	10432532	T	C	Alu	KIF1B	Intron	1	T98G
1	10432624	T	C	Alu	KIF1B	Intron	1	T98G
1	10435607	T	C	Alu	KIF1B	Intron	0.5	T98G
1	10440528	C	A	Alu	KIF1B	3'UTR	0.1	LN18
1	10443891	A	G	Alu	Unknown	IGR	1	U343
1	10443951	A	G	Alu	Unknown	IGR	1	U343
1	10447377	A	G	Alu	Unknown	IGR	0.6665	LN229;U87
1	10448697	T	C	Alu	Unknown	IGR	0.5	U373
1	10449053	A	G	Alu	Unknown	IGR	1	U373
1	10449806	C	G	Alu	Unknown	IGR	1	LN18
1	10450026	A	G	Alu	Unknown	IGR	1	U87
1	10451202	A	G	Alu	Unknown	IGR	1	U343
1	10451955	A	G	Alu	Unknown	IGR	1	U343
1	10451960	A	T	Alu	Unknown	IGR	1	LN229
1	10452114	A	G	Alu	Unknown	IGR	0.5	U343
1	10452206	A	G	Alu	Unknown	IGR	0.5	LN18
1	10453092	G	T	Alu	Unknown	IGR	0.333	U87
1	10453311	A	G	Alu	Unknown	IGR	0.25	LN18
1	10453317	A	G	Alu	Unknown	IGR	0.25	LN18
1	10453318	A	G	Alu	Unknown	IGR	0.25	LN18
1	10453551	A	G	Alu	Unknown	IGR	1	LN18
1	10454230	A	G	Alu	Unknown	IGR	1	LN18
1	10455031	A	G	Alu	Unknown	IGR	1	T98G
1	10455064	A	G	Alu	Unknown	IGR	1	T98G
1	10455325	A	G	Alu	Unknown	IGR	1	LN18
1	10455435	A	G	Alu	Unknown	IGR	1	U373
1	10456114	A	G	Alu	PGD	5'Flank	1	U373
1	10456168	A	G	Alu	PGD	5'Flank	1	LN18
1	10456208	A	G	Alu	PGD	5'Flank	0.333	U343
1	10456513	A	G	Alu	PGD	5'Flank	1	LN18
1	10456516	A	G	Alu	PGD	5'Flank	1	LN229;U373
1	10456522	A	G	Alu	PGD	5'Flank	1	U373
1	10456595	A	G	Alu	PGD	5'Flank	1	U343
1	10456601	A	G	Alu	PGD	5'Flank	1	U343
1	10456607	A	G	Alu	PGD	5'Flank	1	U343;U373
1	10456788	A	G	Alu	PGD	5'Flank	0.5	U373
1	10456802	A	G	Alu	PGD	5'Flank	1	U373
1	10456824	A	G	Alu	PGD	5'Flank	1	LN18
1	10456861	A	G	Alu	PGD	5'Flank	0.5	LN18
1	10456871	A	G	Alu	PGD	5'Flank	0.5	LN18
1	10456902	A	G	Alu	PGD	5'Flank	1	LN18
1	10456926	A	G	Alu	PGD	5'Flank	0.4165	U343;U373
1	10461254	T	A	Alu	PGD	Intron	0.5	T98G
1	10461255	C	A	Alu	PGD	Intron	0.333	T98G
1	10462074	A	T	Alu	PGD	Intron	1	U343
1	10462075	T	C	Alu	PGD	Intron	1	U343
1	10462388	A	G	Alu	PGD	Intron	0.25	LN18
1	10462891	T	A	Alu	PGD	Intron	0.5	T98G
1	10462895	A	T	Alu	PGD	Intron	0.5	T98G
1	10462936	A	T	Alu	PGD	Intron	0.5	T98G
1	10465624	T	C	Alu	PGD	Intron	1	LN18
1	10465637	C	A	Alu	PGD	Intron	1	LN18
1	10467409	A	G	Alu	PGD	Intron	0.5	U373
1	10467876	A	G	Alu	PGD	Intron	1	LN18
1	10469947	A	G	Alu	PGD	Intron	1	T98G
1	10470379	A	G	Alu	PGD	Intron	1	LN18
1	10471830	T	A	Alu	PGD	Intron	1	U343
1	10488665	T	C	Alu	APITD1	5'Flank	1	U87
1	10489808	T	C	Alu	APITD1	5'Flank	1	LN229
1	10489813	T	C	Alu	APITD1	5'Flank	1	LN229
1	10489894	T	C	Alu	APITD1	5'Flank	1	LN18
1	10492364	A	G	Alu	APITD1	Intron	0.333	U343
1	10492403	A	G	Alu	APITD1	Intron	0.333	U343
1	10496504	A	G	Alu	APITD1	Intron	1	U373
1	10503123	T	C	Alu	APITD1	Intron	1	T98G
1	10503670	T	C	Alu	APITD1	Intron	1	U87
1	10505216	T	C	Alu	APITD1	Intron	1	T98G
1	10507027	T	C	Alu	APITD1	Intron	0.5	U343
1	10509464	T	C	Alu	APITD1	Intron	1	LN18
1	10512392	T	C	Alu	Unknown	IGR	1	LN18
1	10512402	T	C	Alu	Unknown	IGR	0.5	LN18
1	10512423	T	C	Alu	Unknown	IGR	1	LN18
1	10513615	T	C	Alu	Unknown	IGR	1	LN18
1	10513650	T	C	Alu	Unknown	IGR	1	LN18
1	10514367	T	C	Alu	Unknown	IGR	1	LN18
1	10514502	T	C	Alu	Unknown	IGR	0.5	LN18
1	10515034	T	C	Alu	Unknown	IGR	0.333	T98G
1	10515176	G	C	Alu	Unknown	IGR	0.5	T98G
1	10515649	T	C	Alu	Unknown	IGR	0.5	LN18
1	10515650	T	C	Alu	Unknown	IGR	0.5	LN18
1	10515689	T	C	Alu	Unknown	IGR	1	LN18
1	10515718	T	C	Alu	Unknown	IGR	1	U373
1	10517595	T	C	Alu	Unknown	IGR	0.222	LN229
1	10518613	A	T	Alu	Unknown	IGR	0.39375	LN18;T98G;U343;U373
1	10518614	A	T	Alu	Unknown	IGR	0.1965	LN18;U373
1	10518688	T	C	Alu	Unknown	IGR	0.2205	LN229;T98G
1	10518756	T	C	Alu	Unknown	IGR	0.1345	T98G;U343
1	10518760	T	C	Alu	Unknown	IGR	0.087	T98G
1	10518818	T	C	Alu	Unknown	IGR	0.25	U373
1	10518821	T	C	Alu	Unknown	IGR	0.2	U373
1	10518858	T	C	Alu	Unknown	IGR	0.333	LN229
1	10518883	T	C	Alu	Unknown	IGR	0.214	T98G
1	10519190	T	C	Alu	Unknown	IGR	0.333	LN229
1	10519932	T	C	Alu	Unknown	IGR	0.125	LN229
1	10519955	G	T	Alu	Unknown	IGR	0.188	U373
1	10520164	T	C	Alu	Unknown	IGR	0.333	LN18
1	10520692	T	C	Alu	DFFA	3'UTR	0.038	LN18
1	10521172	T	C	Alu	DFFA	3'UTR	0.25	LN229
1	10521963	G	A	Alu	DFFA	Intron	1	U87
1	10530335	T	C	Alu	DFFA	Intron	1	T98G
1	10560326	A	G	Alu	PEX14	Intron	0.5	U87
1	10580205	C	T	Alu	PEX14	Intron	1	U373
1	10587321	A	G	Alu	PEX14	Intron	1	LN18
1	10602703	A	G	Alu	PEX14	Intron	1	T98G
1	10602707	A	G	Alu	PEX14	Intron	0.5	LN18
1	10603253	A	G	Alu	PEX14	Intron	0.333	LN18
1	10603790	A	G	Alu	PEX14	Intron	0.333	LN18
1	10603803	A	G	Alu	PEX14	Intron	0.5	U343
1	10603805	A	G	Alu	PEX14	Intron	0.5	U343
1	10603854	A	G	Alu	PEX14	Intron	0.333	LN18
1	10603891	A	G	Alu	PEX14	Intron	0.5	U343
1	10603933	A	G	Alu	PEX14	Intron	1	T98G
1	10604919	A	G	Alu	PEX14	Intron	1	U373
1	10604920	A	G	Alu	PEX14	Intron	1	U373
1	10605854	A	G	Alu	PEX14	Intron	0.5	LN229
1	10605955	A	G	Alu	PEX14	Intron	0.5	T98G
1	10606047	A	G	Alu	PEX14	Intron	0.5	T98G
1	10606367	A	G	Alu	PEX14	Intron	1	LN229
1	10606511	A	G	Alu	PEX14	Intron	0.5	LN18
1	10637061	A	G	Alu	PEX14	Intron	1	LN18
1	10637210	A	G	Alu	PEX14	Intron	1	U87
1	10637215	A	G	Alu	PEX14	Intron	1	LN18
1	10637845	A	G	Alu	PEX14	Intron	0.5	U373
1	10668151	A	G	Alu	PEX14	Intron	1	U373
1	10954810	T	C	Alu	Unknown	IGR	0.25	U87
1	11037384	A	G	Alu	Unknown	IGR	1	LN229
1	11037387	A	G	Alu	Unknown	IGR	1	LN229
1	11044754	A	G	Alu	Unknown	IGR	1	LN18
1	11051447	T	C	Alu	Unknown	IGR	1	T98G
1	11051939	T	C	Alu	Unknown	IGR	1	LN229
1	11052449	T	G	Alu	Unknown	IGR	1	T98G
1	11066544	C	T	Alu	Unknown	IGR	1	U343
1	11072011	T	C	Alu	TARDBP	5'Flank	0.5	U87
1	11077831	G	A	Alu	TARDBP	Intron	1	LN18
1	11078399	C	G	Alu	TARDBP	Intron	1	U87
1	11080209	A	T	Alu	TARDBP	Intron	0.5	LN18
1	11080210	C	G	Alu	TARDBP	Intron	0.5	LN18
1	11080211	C	T	Alu	TARDBP	Intron	0.333	LN18
1	11081235	G	A	Alu	TARDBP	Intron	0.5	LN229
1	11081597	A	G	Alu	TARDBP	Intron	0.2	LN18
1	11081825	G	T	Alu	TARDBP	Intron	0.5	LN229
1	11081826	G	T	Alu	TARDBP	Intron	0.5	LN229
1	11081827	C	T	Alu	TARDBP	Intron	0.274	LN18;LN229;T98G
1	11088164	A	G	Alu	MASP2	Intron	0.333	U373
1	11089799	A	G	Alu	MASP2	Intron	0.238	LN229;U343
1	11092886	A	G	Alu	MASP2	Intron	1	U343
1	11109535	T	C	Alu	MASP2	5'Flank	1	U373
1	11112133	T	C	Alu	Unknown	IGR	1	U343
1	11118373	T	C	Alu	SRM	Intron	0.5	LN18
1	11126138	T	C	Alu	Unknown	IGR	1	LN229;T98G
1	11130319	A	G	Alu	EXOSC10	Intron	1	LN229
1	11133470	T	C	Alu	EXOSC10	Intron	0.333	LN18
1	11138173	T	A	Alu	EXOSC10	Intron	0.25	LN18
1	11143063	A	C	Alu	EXOSC10	Intron	1	T98G
1	11143182	T	C	Alu	EXOSC10	Intron	0.333	U343
1	11154516	T	C	Alu	EXOSC10	Intron	0.5	U87
1	11154836	T	C	Alu	EXOSC10	Intron	0.5	U343
1	11179253	T	C	Alu	MTOR	Intron	1	U373
1	11213172	A	T	Alu	MTOR	Intron	1	U87
1	11277741	T	C	Alu	MTOR	Intron	1	LN229
1	11277763	T	C	Alu	MTOR	Intron	1	LN229
1	11329666	T	C	Alu	Unknown	IGR	1	U373
1	11330501	T	C	Alu	UBIAD1	5'Flank	1	LN18
1	11331106	T	C	Alu	UBIAD1	5'Flank	1	U87
1	11335769	C	A	Alu	UBIAD1	Intron	1	LN18
1	11356810	A	G	Alu	Unknown	IGR	1	U373
1	11356943	C	A	NonRepetitive	Unknown	IGR	0.4	LN18
1	11358068	A	G	Alu	Unknown	IGR	0.5	LN18
1	11358117	A	G	Alu	Unknown	IGR	0.6424	LN18;LN229;U343;U373;U87
1	11358118	A	G	Alu	Unknown	IGR	0.361	LN18;LN229;U87
1	11358125	A	G	Alu	Unknown	IGR	0.3095	LN18;U87
1	11358147	A	G	Alu	Unknown	IGR	0.577	LN18;U373;U87
1	11358157	A	G	Alu	Unknown	IGR	0.75	LN18;U373
1	11358178	A	G	Alu	Unknown	IGR	0.6	LN18
1	11358276	A	G	Alu	Unknown	IGR	1	U343
1	11358410	A	G	Alu	Unknown	IGR	0.5305	LN229;U87
1	11358416	A	G	Alu	Unknown	IGR	0.787	LN229;U343;U87
1	11358475	A	G	Alu	Unknown	IGR	0.14	U87
1	11358478	A	G	Alu	Unknown	IGR	0.222	U87
1	11358498	A	G	Alu	Unknown	IGR	0.228	U87
1	11358503	A	G	Alu	Unknown	IGR	0.25	U343
1	11358504	A	G	Alu	Unknown	IGR	0.323333	LN229;U343;U87
1	11386401	C	T	Alu	Unknown	IGR	1	U87
1	11716259	C	A	Alu	FBXO44	Intron	0.333	U343
1	11716461	C	A	Alu	FBXO44	Intron	1	T98G
1	11719347	A	G	Alu	FBXO44	Intron	1	LN18
1	11719794	C	T	Alu	FBXO44	Intron	0.5	LN18
1	11719827	A	G	Alu	FBXO44	Intron	1	U87
1	11719833	A	G	Alu	FBXO44	Intron	1	U87
1	11720318	A	G	Alu	FBXO44	Intron	1	T98G
1	11723032	G	T	Alu	FBXO44	3'UTR	0.5	T98G
1	11729523	C	A	Alu	FBXO6	Intron	1	U343
1	11732518	T	A	Alu	FBXO6	Intron	1	U343
1	11783634	G	T	Alu	Unknown	RNA	1	T98G
1	11785391	C	A	Alu	Unknown	RNA	1	T98G
1	11785392	A	C	Alu	Unknown	RNA	1	T98G
1	11788065	G	T	Alu	Unknown	IGR	1	LN18
1	11791130	C	G	Alu	Unknown	IGR	1	U87
1	11791135	A	G	Alu	Unknown	IGR	1	U87
1	11802754	A	T	Alu	AGTRAP	Intron	1	LN18
1	11804168	A	G	Alu	AGTRAP	Intron	1	LN18
1	11805955	G	T	Alu	AGTRAP	Intron	1	LN229
1	11806089	A	G	Alu	AGTRAP	Intron	0.333	U373
1	11811095	A	G	Alu	Unknown	IGR	0.5	U343
1	11814664	A	G	Alu	Unknown	IGR	0.5	LN229
1	11846661	T	A	Alu	MTHFR	3'UTR	0.333	LN18
1	11857594	T	C	Alu	MTHFR	Intron	1	T98G
1	11881144	C	A	Alu	CLCN6	Intron	1	T98G
1	11882409	A	G	Alu	CLCN6	Intron	1	LN18;U343
1	11882416	A	G	Alu	CLCN6	Intron	0.667	LN18
1	11885146	T	C	Alu	CLCN6	Intron	1	U87
1	11892159	C	T	Alu	CLCN6	Intron	0.5	LN229
1	11898144	C	T	Alu	CLCN6	Intron	0.5	U343
1	11974948	T	C	Alu	Unknown	IGR	1	U373
1	11974949	T	C	Alu	Unknown	IGR	1	U373
1	11974974	T	C	Alu	Unknown	IGR	1	U373
1	11976592	T	C	Alu	Unknown	IGR	1	U373
1	11977224	T	G	Alu	Unknown	IGR	1	LN18
1	11977228	A	G	Alu	Unknown	IGR	1	LN18
1	11990904	A	G	Alu	Unknown	IGR	1	U343
1	11992923	T	C	Alu	PLOD1	5'Flank	1	U373
1	12003471	A	G	Alu	PLOD1	Intron	1	LN18
1	12010990	A	G	Alu	PLOD1	Intron	0.5	T98G
1	12011113	A	G	Alu	PLOD1	Intron	1	U373
1	12011125	A	G	Alu	PLOD1	Intron	1	U373
1	12011131	A	G	Alu	PLOD1	Intron	1	U373
1	12011368	A	G	Alu	PLOD1	Intron	0.5	U87
1	12011502	A	G	Alu	PLOD1	Intron	1	LN229
1	12013230	A	G	Alu	PLOD1	Intron	1	T98G
1	12013977	A	G	Alu	PLOD1	Intron	1	LN18
1	12014039	A	G	Alu	PLOD1	Intron	1	LN18
1	12014063	A	G	Alu	PLOD1	Intron	1	LN18
1	12014199	A	G	Alu	PLOD1	Intron	1	LN229
1	12015699	A	G	Alu	PLOD1	Intron	0.5	U373
1	12015700	A	G	Alu	PLOD1	Intron	0.333	U373
1	12015761	A	G	Alu	PLOD1	Intron	1	U373
1	12016008	A	G	Alu	PLOD1	Intron	1	U373
1	12016039	A	G	Alu	PLOD1	Intron	1	U343
1	12033779	A	G	Alu	PLOD1	Intron	1	T98G
1	12035714	A	G	Alu	Unknown	IGR	0.451	LN18;U343;U373
1	12035763	A	G	Alu	Unknown	IGR	0.667	U373
1	12035782	A	G	Alu	Unknown	IGR	0.667	U373
1	12035783	A	G	Alu	Unknown	IGR	0.8335	LN18;U373
1	12035787	A	G	Alu	Unknown	IGR	0.333	U373
1	12035828	A	G	Alu	Unknown	IGR	0.333	LN18
1	12035857	T	G	Alu	Unknown	IGR	1	U343
1	12035880	A	G	Alu	Unknown	IGR	0.667	LN229
1	12036176	A	G	Alu	Unknown	IGR	0.819	LN229;T98G;U87
1	12036241	A	G	Alu	Unknown	IGR	0.558667	LN18;U373;U87
1	12036247	A	G	Alu	Unknown	IGR	0.208	U87
1	12036260	T	C	Alu	Unknown	IGR	0.5	LN18
1	12036281	G	A	Alu	Unknown	IGR	1	LN18
1	12036286	A	G	Alu	Unknown	IGR	0.7	T98G;U87
1	12036406	A	G	Alu	Unknown	IGR	0.578	T98G;U87
1	12036954	A	G	Alu	Unknown	IGR	1	LN18
1	12037144	A	G	Alu	Unknown	IGR	1	U87
1	12037388	A	G	Alu	MFN2	5'Flank	0.5	LN18
1	12037453	A	G	Alu	MFN2	5'Flank	1	U373
1	12037454	A	G	Alu	MFN2	5'Flank	0.286	U87
1	12037483	A	G	Alu	MFN2	5'Flank	0.182	U87
1	12037525	A	G	Alu	MFN2	5'Flank	0.5	U373
1	12037533	A	G	Alu	MFN2	5'Flank	0.4775	U373;U87
1	12037595	A	G	Alu	MFN2	5'Flank	0.286	U87
1	12037598	A	G	Alu	MFN2	5'Flank	0.5	U373
1	12037602	A	G	Alu	MFN2	5'Flank	1	U373
1	12037661	A	G	Alu	MFN2	5'Flank	1	U343
1	12039232	A	G	Alu	MFN2	5'Flank	1	U87
1	12039237	A	G	Alu	MFN2	5'Flank	1	U87
1	12039247	G	C	Alu	MFN2	5'Flank	1	U87
1	12041504	G	T	Alu	MFN2	Intron	1	LN18
1	12058592	A	G	Alu	MFN2	Intron	0.333	T98G
1	12060043	A	G	Alu	MFN2	Intron	0.167	LN18
1	12073950	C	T	Alu	Unknown	IGR	1	U343
1	12073962	A	G	Alu	Unknown	IGR	1	U343
1	12073963	A	G	Alu	Unknown	IGR	1	U343
1	12086211	A	G	Alu	MIIP	Intron	1	U343
1	12086307	A	G	Alu	MIIP	Intron	1	U343
1	12088066	A	G	Alu	MIIP	Intron	1	U343
1	12088173	A	G	Alu	MIIP	Intron	1	U373
1	12090681	A	G	Alu	MIIP	Intron	0.5	LN229
1	12142606	C	A	Alu	TNFRSF8	Intron	1	U87
1	12301036	A	G	Alu	VPS13D	Intron	1	LN18
1	12412205	A	G	Alu	VPS13D	Intron	1	U343
1	12426045	A	G	Alu	VPS13D	Intron	1	U373
1	12433302	A	C	Alu	VPS13D	Intron	1	U373
1	12433315	A	G	Alu	VPS13D	Intron	1	U373
1	12452450	A	G	Alu	VPS13D	Intron	0.667	U343
1	12468627	A	G	Alu	VPS13D	Intron	0.333	U343
1	12468652	A	G	Alu	VPS13D	Intron	0.333	U343
1	12513956	G	T	Alu	VPS13D	Intron	1	U343
1	12527464	A	G	Alu	VPS13D	Intron	1	U343
1	12527499	A	G	Alu	VPS13D	Intron	1	U343
1	12560791	A	G	Alu	VPS13D	Intron	0.889	T98G;U343;U373
1	12569171	G	C	NonRepetitive	VPS13D	3'UTR	0.316	T98G
1	12581820	A	G	Alu	Unknown	IGR	0.5	LN229
1	12581825	A	G	Alu	Unknown	IGR	1	LN229
1	12590966	T	C	Alu	Unknown	IGR	0.5	U343
1	12599712	T	G	Alu	Unknown	IGR	1	LN18
1	12628707	T	C	Alu	DHRS3	Intron	0.25	LN229
1	12628737	T	C	Alu	DHRS3	Intron	0.444	U343
1	12628904	T	C	Alu	DHRS3	Intron	1	T98G
1	12628912	T	C	Alu	DHRS3	Intron	0.143	U343
1	12629005	A	T	Alu	DHRS3	Intron	0.2	U343
1	12629006	C	A	Alu	DHRS3	Intron	0.25	U343
1	12629007	T	C	Alu	DHRS3	Intron	0.2	U343
1	12629718	T	C	Alu	DHRS3	Intron	0.2	LN229
1	12629858	T	C	Alu	DHRS3	Intron	0.333	U373
1	12634474	T	C	Alu	DHRS3	Intron	0.333	U373
1	12635255	T	C	Alu	DHRS3	Intron	1	U373
1	12636976	T	C	Alu	DHRS3	Intron	0.2	U343
1	12638602	T	C	Alu	DHRS3	Intron	0.5	U373
1	12647725	T	C	Alu	DHRS3	Intron	1	U343
1	12647740	C	A	Alu	DHRS3	Intron	0.75	LN229;U373
1	12647741	C	A	Alu	DHRS3	Intron	0.75	LN229;U373
1	12647743	A	C	Alu	DHRS3	Intron	0.75	LN229;U373
1	12658382	T	C	Alu	DHRS3	Intron	1	U373
1	12667976	A	G	Alu	DHRS3	Intron	0.25	LN229
1	12667983	A	G	Alu	DHRS3	Intron	0.333	LN229
1	12670324	T	C	Alu	DHRS3	Intron	0.143	LN229
1	12671900	T	C	Alu	DHRS3	Intron	0.333	U343
1	12684117	A	G	Alu	Unknown	IGR	0.75	LN229;U343
1	12684190	G	T	Alu	Unknown	IGR	1	U343
1	12684254	A	G	Alu	Unknown	IGR	0.5	LN229
1	12684261	A	G	Alu	Unknown	IGR	0.5	LN229
1	12685080	A	G	Alu	Unknown	IGR	1	U343
1	12686505	A	G	Alu	Unknown	IGR	1	T98G
1	12703733	C	T	Alu	AADACL4	5'Flank	1	U87
1	12735699	T	A	Alu	Unknown	IGR	1	U87
1	12817447	C	T	Alu	C1orf158	Intron	1	U343
1	12823079	A	G	Alu	Unknown	IGR	1	U373
1	12823125	A	G	Alu	Unknown	IGR	1	U373
1	13857465	C	T	Alu	Unknown	IGR	1	T98G
1	13915331	A	G	Alu	PDPN	Intron	1	U343
1	13930213	A	G	Alu	PDPN	Intron	1	U343
1	13930223	A	G	Alu	PDPN	Intron	1	U343
1	13937722	A	C	Alu	PDPN	Intron	1	U87
1	13941155	A	G	Alu	PDPN	Intron	0.286	U343
1	14020935	T	C	Alu	Unknown	IGR	1	U87
1	14037320	A	G	Alu	PRDM2	Intron	1	LN18
1	14094303	A	G	Alu	PRDM2	Intron	1	U373
1	14094306	A	G	Alu	PRDM2	Intron	1	U373
1	14094310	A	G	Alu	PRDM2	Intron	1	U373
1	14119456	C	T	Alu	PRDM2	Intron	1	LN229
1	14137667	A	G	Alu	PRDM2	Intron	1	LN18
1	14148256	C	A	Alu	PRDM2	Intron	1	T98G
1	14362167	C	G	Alu	Unknown	IGR	1	U87
1	14791895	A	C	Alu	Unknown	IGR	1	LN229
1	14989670	A	G	Alu	KAZ	Intron	1	U343
1	15037529	A	G	Alu	KAZ	Intron	1	U373
1	15037542	A	G	Alu	KAZ	Intron	1	U373
1	15107564	A	G	Alu	KAZ	Intron	1	U343
1	15212105	A	G	Alu	KAZ	Intron	1	T98G
1	15212106	A	G	Alu	KAZ	Intron	1	T98G
1	15212790	G	C	Alu	KAZ	Intron	1	U343
1	15311630	T	A	Alu	KAZ	Intron	1	U343
1	15507130	A	T	Alu	TMEM51	Intron	1	U87
1	15517532	C	A	Alu	TMEM51	Intron	1	U87
1	15517533	T	C	Alu	TMEM51	Intron	1	U87
1	15596682	C	A	Alu	FHAD1	Intron	1	U87
1	15654529	C	A	Alu	FHAD1	Intron	1	U87
1	15659111	A	G	Alu	FHAD1	Intron	1	U87
1	15692023	A	G	Alu	FHAD1	Intron	1	U87
1	15692028	A	G	Alu	FHAD1	Intron	1	U87
1	15712013	A	G	Alu	FHAD1	Intron	1	U373
1	15714095	A	G	Alu	FHAD1	Intron	0.5	U87
1	15714218	A	G	Alu	FHAD1	Intron	0.25	U87
1	15724417	A	G	Alu	FHAD1	3'UTR	0.333	U87
1	15736509	G	A	NonRepetitive	EFHD2	Silent	0.5	LN229
1	15754566	T	C	Alu	EFHD2	Intron	1	T98G
1	15757208	A	G	Alu	Unknown	IGR	1	LN18
1	15757397	C	T	Alu	Unknown	IGR	0.5	LN18
1	15759663	A	G	Alu	Unknown	IGR	1	LN18
1	15760816	A	G	Alu	Unknown	IGR	1	T98G
1	15762864	A	G	Alu	CTRC	5'Flank	1	LN229
1	15765757	A	G	Alu	CTRC	Intron	1	U87
1	15765760	A	G	Alu	CTRC	Intron	1	U87
1	15765763	A	G	Alu	CTRC	Intron	1	U87
1	15768273	A	G	Alu	CTRC	Intron	1	T98G
1	15809281	T	C	Alu	CELA2B	Intron	1	U373
1	15816636	T	C	Alu	CELA2B	Intron	0.25	U87
1	15817200	T	C	Alu	CELA2B	Intron	0.2665	LN229;U343
1	15817206	T	C	Alu	CELA2B	Intron	0.333	U343
1	15820788	A	G	Alu	CASP9	Intron	0.5	U343
1	15838166	T	C	Alu	CASP9	Intron	1	U373
1	15853981	G	A	Alu	DNAJC16	Intron	1	LN18
1	15862438	C	T	Alu	DNAJC16	Intron	1	LN18
1	15882233	A	G	Alu	DNAJC16	Intron	1	T98G
1	15882861	A	G	Alu	DNAJC16	Intron	1	LN18
1	15882873	A	G	Alu	DNAJC16	Intron	1	U343
1	15896126	C	T	Alu	DNAJC16	3'UTR	0.6665	U343;U373
1	15898848	T	C	Alu	DNAJC16	Intron	0.25	LN18
1	15898952	T	C	Alu	DNAJC16	Intron	0.5835	LN18;LN229
1	15898983	T	C	Alu	DNAJC16	Intron	0.333	LN18
1	15898993	T	C	Alu	DNAJC16	Intron	0.333	LN18
1	15899129	A	G	Alu	DNAJC16	Intron	0.5	U343
1	15899138	A	G	Alu	DNAJC16	Intron	0.5	U343
1	15899747	T	C	Alu	AGMAT	3'UTR	0.333	LN18
1	15902861	A	G	Alu	AGMAT	Intron	1	U343
1	15962723	A	G	Alu	DDI2	Intron	1	LN18
1	15977139	A	G	Alu	DDI2	Intron	1	U343
1	15980133	A	G	Alu	DDI2	Intron	1	LN18
1	15991757	C	A	Alu	Unknown	5'Flank	0.6665	LN18;U373
1	16001043	C	T	Alu	Unknown	IGR	1	LN18
1	16036968	A	G	Alu	PLEKHM2	Intron	0.5	U87
1	16036975	G	T	Alu	PLEKHM2	Intron	0.5	U87
1	16050176	G	A	Alu	PLEKHM2	Intron	1	LN18
1	16078212	T	G	Alu	Unknown	IGR	1	LN18
1	16080650	C	T	Alu	FBLIM1	5'Flank	1	U373
1	16086659	A	G	Alu	FBLIM1	Intron	1	U373
1	16086970	A	G	Alu	FBLIM1	Intron	1	U87
1	16100176	G	A	Alu	FBLIM1	Intron	1	U87
1	16107635	A	G	Alu	FBLIM1	Intron	1	T98G
1	16107732	A	G	Alu	FBLIM1	Intron	1	LN18
1	16111825	C	A	Alu	FBLIM1	3'UTR	0.1	LN18
1	16134229	T	C	Alu	UQCRHL	5'Flank	1	U373
1	16134232	T	C	Alu	UQCRHL	5'Flank	1	U373
1	16134244	T	C	Alu	UQCRHL	5'Flank	0.5	U343
1	16134452	T	C	Alu	UQCRHL	5'Flank	0.5	U343
1	16134456	T	C	Alu	UQCRHL	5'Flank	0.75	LN229;U343
1	16134457	T	C	Alu	UQCRHL	5'Flank	0.5	U343
1	16134476	T	C	Alu	UQCRHL	5'Flank	1	LN229
1	16134534	T	C	Alu	UQCRHL	5'Flank	0.667	U343
1	16134565	T	C	Alu	UQCRHL	5'Flank	1	LN229
1	16134566	T	C	Alu	UQCRHL	5'Flank	1	LN229
1	16134590	T	C	Alu	UQCRHL	5'Flank	1	U343
1	16134819	T	C	Alu	UQCRHL	5'Flank	0.5	U343
1	16134820	T	C	Alu	UQCRHL	5'Flank	1	U343
1	16135027	C	T	Alu	UQCRHL	5'Flank	0.25	U343
1	16135219	T	C	Alu	UQCRHL	5'Flank	1	T98G
1	16135259	T	C	Alu	UQCRHL	5'Flank	0.5	U343
1	16135260	T	C	Alu	UQCRHL	5'Flank	0.5	U343
1	16135268	T	C	Alu	UQCRHL	5'Flank	0.5	U343
1	16136273	T	C	Alu	UQCRHL	5'Flank	0.5	U343
1	16136283	T	C	Alu	UQCRHL	5'Flank	0.5	U343
1	16136375	T	C	Alu	UQCRHL	5'Flank	0.5	T98G
1	16137076	T	C	Alu	UQCRHL	5'Flank	1	T98G
1	16137179	T	A	Alu	UQCRHL	5'Flank	0.5	U343
1	16137186	T	C	Alu	UQCRHL	5'Flank	0.5	U343
1	16137198	T	C	Alu	Unknown	IGR	0.333	U343
1	16137281	T	C	Alu	Unknown	IGR	1	U343
1	16137639	T	C	Alu	Unknown	IGR	1	T98G
1	16139235	T	C	Alu	Unknown	IGR	1	U343
1	16139284	T	C	Alu	Unknown	IGR	1	U343
1	16139297	T	C	Alu	Unknown	IGR	1	U343
1	16139302	T	C	Alu	Unknown	IGR	1	U343
1	16139494	T	C	Alu	Unknown	IGR	1	U343
1	16141220	T	C	Alu	Unknown	IGR	1	U87
1	16141221	T	C	Alu	Unknown	IGR	1	U87
1	16141222	T	C	Alu	Unknown	IGR	1	U87
1	16141393	T	C	Alu	Unknown	IGR	1	U87
1	16141734	T	C	Alu	Unknown	IGR	0.333	U87
1	16142706	T	C	Alu	Unknown	IGR	1	LN229
1	16142707	T	C	Alu	Unknown	IGR	1	LN229
1	16142798	T	C	Alu	Unknown	IGR	1	U343
1	16142799	T	C	Alu	Unknown	IGR	1	U87
1	16144428	T	C	Alu	Unknown	IGR	0.5	U343
1	16147358	T	C	Alu	Unknown	IGR	1	T98G
1	16147389	T	C	Alu	Unknown	IGR	1	T98G
1	16153224	T	C	Alu	Unknown	IGR	1	LN229
1	16156007	T	C	Alu	Unknown	IGR	1	U343
1	16156150	T	C	Alu	Unknown	IGR	1	U373
1	16156153	T	C	Alu	Unknown	IGR	1	U373
1	16156746	T	C	Alu	Unknown	IGR	1	LN18
1	16156752	T	C	Alu	Unknown	IGR	1	LN18
1	16159132	G	C	Alu	Unknown	IGR	1	LN18
1	16159133	G	C	Alu	Unknown	IGR	1	LN18
1	16159837	T	C	Alu	Unknown	IGR	0.75	T98G;U343
1	16163167	T	C	Alu	FLJ37453	RNA	1	U343
1	16163382	T	C	Alu	FLJ37453	RNA	1	U343
1	16165127	A	G	Alu	FLJ37453	Intron	1	U87
1	16165128	A	G	Alu	FLJ37453	Intron	1	U87
1	16166691	G	T	Alu	FLJ37453	Intron	1	U87
1	16168268	T	C	Alu	FLJ37453	Intron	1	U343;U373
1	16168516	A	G	Alu	FLJ37453	Intron	1	LN18
1	16169452	A	G	Alu	FLJ37453	Intron	1	T98G
1	16171256	T	C	Alu	FLJ37453	Intron	1	U373
1	16171272	T	C	Alu	FLJ37453	Intron	1	U373
1	16172631	T	C	Alu	FLJ37453	Intron	0.5	U343
1	16172746	T	C	Alu	FLJ37453	Intron	1	T98G
1	16172844	T	C	Alu	FLJ37453	Intron	0.5	T98G
1	16173111	A	T	Alu	FLJ37453	Intron	1	U343
1	16173552	T	C	Alu	FLJ37453	Intron	0.5	T98G
1	16205249	A	G	Alu	SPEN	Intron	0.5	U87
1	16205659	A	G	Alu	SPEN	Intron	1	U87
1	16205660	A	G	Alu	SPEN	Intron	1	U87
1	16205761	A	G	Alu	SPEN	Intron	0.5	U87
1	16225708	T	C	Alu	SPEN	Intron	1	LN229
1	16230883	C	T	Alu	SPEN	Intron	0.5	U87
1	16241343	A	T	Alu	SPEN	Intron	1	LN18
1	16264883	T	C	Alu	SPEN	Intron	0.5	U343
1	16286285	G	A	Alu	ZBTB17	Intron	1	U373
1	16300501	A	G	Alu	ZBTB17	Intron	1	U373
1	16300503	A	G	Alu	ZBTB17	Intron	1	U373
1	16301081	C	T	Alu	ZBTB17	Intron	1	U87
1	16373972	C	T	Alu	CLCNKB	Intron	1	U87
1	16452116	A	C	Alu	EPHA2	Intron	1	U373
1	16452193	T	C	Alu	EPHA2	Intron	0.333	LN229
1	16457249	T	C	Alu	EPHA2	Intron	1	U343
1	16462858	T	C	Alu	EPHA2	Intron	0.2	LN18
1	16463306	C	T	Alu	EPHA2	Intron	1	U87
1	16463929	T	C	Alu	EPHA2	Intron	1	T98G
1	16474463	T	C	Alu	EPHA2	Intron	1	U87
1	16474464	T	C	Alu	EPHA2	Intron	1	U87
1	16485290	A	C	Alu	EPHA2	5'Flank	1	LN18
1	16486193	G	C	Alu	Unknown	IGR	1	LN18
1	16488405	A	G	Alu	Unknown	IGR	1	LN229
1	16488417	C	A	Alu	Unknown	IGR	0.444	LN18
1	16489519	A	G	Alu	Unknown	IGR	0.5	U343
1	16489521	A	G	Alu	Unknown	IGR	0.5	U343
1	16489942	A	G	Alu	Unknown	IGR	1	U87
1	16490063	A	G	Alu	Unknown	IGR	0.5	U373
1	16490096	A	G	Alu	Unknown	IGR	1	U373
1	16497348	A	G	Alu	Unknown	IGR	1	LN18
1	16506344	A	G	Alu	Unknown	IGR	1	U343
1	16506825	A	G	Alu	Unknown	IGR	0.5	LN18
1	16507233	A	G	Alu	Unknown	IGR	0.5	LN18
1	16507274	A	G	Alu	Unknown	IGR	1	LN18
1	16507279	A	G	Alu	Unknown	IGR	1	LN18
1	16507889	A	G	Alu	Unknown	IGR	1	U373
1	16507899	A	G	Alu	Unknown	IGR	0.333	LN18
1	16507904	A	G	Alu	Unknown	IGR	1	LN18
1	16507994	A	G	Alu	Unknown	IGR	0.5	LN18
1	16509672	T	C	Alu	Unknown	IGR	0.333	LN18
1	16511992	A	G	Alu	Unknown	IGR	1	U343
1	16512395	A	G	Alu	Unknown	IGR	1	T98G
1	16512456	A	G	Alu	Unknown	IGR	0.5	U343
1	16512573	A	G	Alu	Unknown	IGR	0.5	LN18
1	16513350	A	G	Alu	Unknown	IGR	1	T98G
1	16513583	A	G	Alu	Unknown	IGR	0.5	LN18
1	16513607	A	G	Alu	Unknown	IGR	0.5	LN18
1	16513612	A	G	Alu	Unknown	IGR	1	LN18
1	16525576	C	A	NonRepetitive	ARHGEF19	Intron	0.3	LN18
1	16527250	G	A	Alu	ARHGEF19	Intron	0.5	T98G
1	16541572	T	C	Alu	ARHGEF19	5'Flank	1	U87
1	16541573	T	C	Alu	ARHGEF19	5'Flank	1	U87
1	16541615	T	C	Alu	ARHGEF19	5'Flank	1	U87
1	16542213	T	C	Alu	Unknown	IGR	1	U87
1	16548893	T	C	Alu	Unknown	IGR	1	U373
1	16549638	T	C	Alu	Unknown	IGR	0.5	LN18
1	16549747	T	C	Alu	Unknown	IGR	1	U87
1	16550959	T	C	Alu	Unknown	IGR	1	LN18
1	16557580	T	C	Alu	Unknown	IGR	0.5	LN229
1	16557678	T	C	Alu	Unknown	IGR	0.222	LN18
1	16565650	T	A	Alu	C1orf89	5'Flank	1	LN229
1	16565824	A	G	Alu	C1orf89	5'Flank	1	LN229
1	16585118	T	C	Alu	FBXO42	Intron	0.5	U373
1	16614658	G	T	Alu	FBXO42	Intron	1	LN229
1	16615331	T	C	Alu	FBXO42	Intron	1	LN18
1	16615353	T	C	Alu	FBXO42	Intron	1	LN18
1	16635352	C	G	Alu	FBXO42	Intron	0.5	U87
1	16644088	T	A	Alu	FBXO42	Intron	1	LN18
1	16685956	T	G	Alu	Unknown	IGR	1	U87
1	16708002	A	G	Alu	C1orf144	Intron	1	LN18
1	16708004	A	G	Alu	C1orf144	Intron	1	LN18
1	16764379	T	C	Alu	SPATA21	5'Flank	1	U343
1	16772421	G	A	Alu	NECAP2	Intron	0.5	U343
1	16773073	C	T	Alu	NECAP2	Intron	1	U373
1	16777377	A	G	Alu	NECAP2	Intron	1	LN229
1	16783366	T	C	Alu	NECAP2	Intron	0.5	LN18
1	16783400	T	C	Alu	NECAP2	Intron	1	U343
1	16784208	T	C	Alu	NECAP2	Intron	1	U343
1	16784401	T	C	Alu	NECAP2	Intron	1	LN18
1	16787177	A	G	Alu	Unknown	IGR	0.5	U343
1	16787211	T	C	Alu	Unknown	IGR	0.5	T98G
1	16787212	A	G	Alu	Unknown	IGR	0.5	LN18
1	16787228	T	C	Alu	Unknown	IGR	1	U343
1	16787248	T	C	Alu	Unknown	IGR	0.333	T98G
1	16787254	A	G	Alu	Unknown	IGR	0.5	LN18
1	16787506	A	G	Alu	Unknown	IGR	1	U87
1	16787578	T	C	Alu	Unknown	IGR	0.5	T98G
1	16787585	T	C	Alu	Unknown	IGR	0.5	T98G
1	16787930	A	G	Alu	Unknown	IGR	0.5	LN18
1	16788183	G	A	Alu	Unknown	IGR	1	T98G
1	16789582	A	G	Alu	Unknown	IGR	0.5	T98G
1	16789661	T	C	Alu	Unknown	IGR	0.333	LN18
1	16791857	T	C	Alu	Unknown	IGR	0.5	LN229
1	16791931	A	G	Alu	Unknown	IGR	0.5	LN18
1	16791946	T	C	Alu	Unknown	IGR	0.5	T98G
1	16791971	T	G	Alu	Unknown	IGR	1	LN18
1	16792940	A	G	Alu	Unknown	IGR	0.25	U343
1	16792958	T	C	Alu	Unknown	IGR	1	LN229
1	16807244	T	C	Alu	CROCCL2	Intron	1	U343
1	16808243	T	C	Alu	CROCCL2	Intron	1	U343
1	16808386	T	C	Alu	CROCCL2	Intron	1	U87
1	16808387	T	C	Alu	CROCCL2	Intron	1	U87
1	16809354	T	C	Alu	CROCCL2	Intron	1	T98G
1	16815671	A	G	Alu	CROCCL2	Intron	1	U87
1	16818710	T	C	Alu	CROCCL2	5'Flank	0.5	U373
1	16819450	T	C	Alu	CROCCL2	5'Flank	1	T98G
1	16819462	T	C	Alu	CROCCL2	5'Flank	1	U343
1	16819479	T	C	Alu	CROCCL2	5'Flank	0.333	U343
1	16820850	T	C	Alu	CROCCL2	5'Flank	1	U373
1	16823080	T	C	Alu	Unknown	IGR	0.5	U343
1	16823104	T	C	Alu	Unknown	IGR	0.5	U343
1	16823317	T	C	Alu	Unknown	IGR	1	U373
1	16823767	T	C	Alu	Unknown	IGR	0.3	U87
1	16823771	T	C	Alu	Unknown	IGR	0.2	U87
1	16823839	T	C	Alu	Unknown	IGR	1	T98G
1	16823842	T	C	Alu	Unknown	IGR	1	T98G
1	16823843	T	C	Alu	Unknown	IGR	1	T98G
1	16823947	T	C	Alu	Unknown	IGR	0.333	T98G
1	16823948	T	C	Alu	Unknown	IGR	0.333	T98G
1	16824278	T	C	Alu	Unknown	IGR	0.667	U87
1	16824285	T	C	Alu	Unknown	IGR	0.333	U87
1	16824305	T	C	Alu	Unknown	IGR	1	T98G;U87
1	16824399	T	C	Alu	Unknown	IGR	1	U373
1	16828923	A	G	Alu	Unknown	IGR	1	U343
1	16853831	C	T	Alu	Unknown	IGR	1	U343
1	16933932	T	C	NonRepetitive	NBPF1	Intron	0.286	U343
1	16939973	C	G	NonRepetitive	NBPF1	5'UTR	0.214	U343
1	16945145	A	G	NonRepetitive	CROCCL1	RNA	0.107	U343
1	16947469	T	C	Alu	CROCCL1	Intron	0.25	T98G
1	16948947	T	C	Alu	CROCCL1	Intron	0.5	LN229
1	16948948	T	C	Alu	CROCCL1	Intron	0.5	LN229
1	16949108	T	C	Alu	CROCCL1	Intron	0.25	LN18
1	16949178	T	C	Alu	CROCCL1	Intron	0.3095	LN18;LN229
1	16949252	C	T	Alu	CROCCL1	Intron	0.2	T98G
1	16949255	A	G	Alu	CROCCL1	Intron	0.167	T98G
1	16950268	A	G	Alu	CROCCL1	Intron	0.2	U343
1	16950843	G	A	NonRepetitive	CROCCL1	Intron	0.2	LN18
1	16951354	T	C	Alu	CROCCL1	Intron	0.5	U343
1	16951375	T	C	Alu	CROCCL1	Intron	1	U343
1	16956244	A	G	Alu	CROCCL1	Intron	0.5	LN18
1	16959603	G	A	NonRepetitive	CROCCL1	Intron	0.091	U343
1	16961039	C	A	Alu	CROCCL1	Intron	1	U343
1	16961040	T	A	Alu	CROCCL1	Intron	1	U343
1	16961041	G	A	Alu	CROCCL1	Intron	1	U343
1	16963938	T	C	Alu	CROCCL1	Intron	1	U373
1	17037902	A	G	Alu	ESPNP	Intron	0.5	LN229
1	17075357	C	T	Alu	CROCC	Intron	1	LN229
1	17201020	G	A	Alu	CROCC	Intron	1	LN229
1	17249468	A	C	Alu	CROCC	Intron	1	LN18
1	17262616	C	T	Alu	CROCC	Intron	1	U343
1	17268529	A	G	Alu	CROCC	Intron	0.5	T98G
1	17268545	A	G	Alu	CROCC	Intron	0.5	T98G
1	17274602	G	C	Alu	CROCC	Intron	0.333	U343
1	17278377	C	T	Alu	CROCC	Intron	0.2	U343
1	17278760	A	G	Alu	CROCC	Intron	0.9285	LN18;U343
1	17278827	A	G	Alu	CROCC	Intron	0.5	U373
1	17278829	A	G	Alu	CROCC	Intron	0.25	LN18
1	17283724	A	G	Alu	CROCC	Intron	1	U373
1	17283737	A	G	Alu	CROCC	Intron	0.5	T98G
1	17283752	A	G	Alu	CROCC	Intron	0.5	U343
1	17283787	A	G	Alu	CROCC	Intron	0.5	U343
1	17285919	C	A	Alu	CROCC	Intron	1	T98G
1	17289669	A	G	Alu	CROCC	Intron	1	U343
1	17290769	T	A	Alu	CROCC	Intron	1	U343
1	17290802	A	G	Alu	CROCC	Intron	0.333	U343
1	17294552	A	C	Alu	CROCC	Intron	1	U343
1	17317279	A	G	Alu	ATP13A2	Intron	1	U87
1	17319221	A	C	Alu	ATP13A2	Intron	0.5	LN18
1	17319228	C	A	Alu	ATP13A2	Intron	1	LN18
1	17324840	T	C	Alu	ATP13A2	Intron	1	T98G;U343
1	17324864	T	C	Alu	ATP13A2	Intron	0.5	U343
1	17326247	T	C	Alu	ATP13A2	Intron	0.5	LN18
1	17326252	T	C	Alu	ATP13A2	Intron	0.75	LN18;T98G
1	17329802	T	C	Alu	ATP13A2	Intron	1	U343
1	17330052	T	C	Alu	ATP13A2	Intron	1	LN18
1	17338902	T	C	Alu	ATP13A2	5'Flank	1	U343
1	17340053	A	G	Alu	ATP13A2	5'Flank	1	U343
1	17352854	T	C	Alu	SDHB	Intron	0.333	LN18
1	17353045	A	G	Alu	SDHB	Intron	0.5	T98G
1	17360721	T	C	Alu	SDHB	Intron	1	LN18
1	17373963	G	A	Alu	SDHB	Intron	0.25	U343
1	17554503	A	G	Alu	PADI1	Intron	1	T98G
1	17598222	A	G	Alu	PADI3	Intron	0.333	U87
1	17621152	A	G	Alu	Unknown	IGR	1	U343
1	17719512	C	T	Alu	PADI6	Intron	1	U343
1	17719520	T	C	Alu	PADI6	Intron	1	U343
1	17741043	C	A	Alu	RCC2	Intron	0.333	U343
1	17741048	C	A	Alu	RCC2	Intron	1	U343;U373
1	17741947	A	C	Alu	RCC2	Intron	0.333	LN18
1	17745150	T	A	Alu	RCC2	Intron	0.5	LN18
1	17775450	T	C	Alu	Unknown	IGR	0.5	U343
1	17775471	A	C	Alu	Unknown	IGR	0.75	U343
1	17777843	A	G	Alu	Unknown	IGR	1	U343
1	17777844	A	G	Alu	Unknown	IGR	1	U343
1	17786436	G	C	Alu	Unknown	IGR	1	U87
1	17811482	A	T	Alu	Unknown	IGR	1	LN229
1	17813722	C	G	Alu	Unknown	IGR	0.5	U87
1	17816473	T	C	Alu	Unknown	IGR	1	T98G
1	17816494	C	T	Alu	Unknown	IGR	1	T98G
1	17827095	T	C	Alu	Unknown	IGR	1	U343
1	17852345	A	T	Alu	Unknown	IGR	1	T98G
1	17879101	T	G	Alu	ARHGEF10L	Intron	1	LN18
1	17917439	G	C	Alu	ARHGEF10L	Intron	1	LN18
1	17967416	T	A	Alu	ARHGEF10L	Intron	1	U373
1	17968494	A	G	Alu	ARHGEF10L	Intron	0.5	U87
1	17968495	A	G	Alu	ARHGEF10L	Intron	0.5	U87
1	18014412	A	T	Alu	ARHGEF10L	Intron	1	T98G
1	18022706	T	A	Alu	ARHGEF10L	Intron	1	T98G
1	18022707	C	A	Alu	ARHGEF10L	Intron	1	T98G;U343
1	18397832	A	T	Alu	Unknown	IGR	1	U343
1	18449111	T	C	Alu	IGSF21	Intron	1	U87
1	18764732	T	C	Alu	Unknown	IGR	1	LN18
1	18835905	T	C	Alu	Unknown	IGR	1	LN18
1	18835912	T	C	Alu	Unknown	IGR	0.5	LN18
1	18835929	A	C	Alu	Unknown	IGR	1	LN18
1	18889475	T	C	Alu	Unknown	IGR	1	T98G
1	18992185	A	G	Alu	PAX7	Intron	1	U343
1	19217220	A	G	Alu	ALDH4A1	Intron	0.333	LN18
1	19237462	C	A	Alu	IFFO2	Intron	0.5	U373
1	19241073	G	A	Alu	IFFO2	Intron	1	LN18
1	19260677	T	C	Alu	IFFO2	Intron	1	LN18
1	19262400	T	C	Alu	IFFO2	Intron	1	U87
1	19449828	C	T	Alu	UBR4	Intron	1	T98G
1	19458869	T	C	Alu	UBR4	Intron	1	U343
1	19485401	T	C	Alu	UBR4	Intron	1	T98G
1	19485519	T	C	Alu	UBR4	Intron	1	U373
1	19485524	T	C	Alu	UBR4	Intron	1	U373
1	19498743	G	A	Alu	UBR4	Intron	0.5	U87
1	19537940	T	G	Alu	UBR4	5'Flank	0.333	U343
1	19541552	T	C	Alu	Unknown	IGR	0.6	LN229
1	19541672	G	A	Alu	Unknown	IGR	0.222	U343
1	19542191	T	C	Alu	Unknown	IGR	0.25	LN18
1	19542239	T	C	Alu	Unknown	IGR	0.291	U87
1	19542250	T	C	Alu	Unknown	IGR	0.7295	LN18;LN229;T98G;U343;U373;U87
1	19542310	T	C	Alu	Unknown	IGR	0.385	LN18
1	19542343	T	C	Alu	Unknown	IGR	0.1715	LN18;U373
1	19542344	T	C	Alu	Unknown	IGR	0.188	LN229
1	19542369	T	C	Alu	Unknown	IGR	0.188	LN18
1	19542399	T	C	Alu	Unknown	IGR	0.091	T98G
1	19542415	T	C	Alu	Unknown	IGR	0.25	LN18
1	19542631	T	C	Alu	Unknown	IGR	0.2846	LN18;LN229;T98G;U343;U87
1	19542679	T	C	Alu	Unknown	IGR	0.274	LN18;LN229;T98G;U343;U87
1	19542685	T	C	Alu	Unknown	IGR	0.143	U373
1	19543247	T	C	Alu	Unknown	IGR	0.3475	LN229;T98G;U343;U373
1	19543249	T	C	Alu	Unknown	IGR	0.4355	LN18;LN229
1	19543313	T	C	Alu	Unknown	IGR	0.167	LN229
1	19543349	T	C	Alu	Unknown	IGR	0.79025	LN18;LN229;U343;U373
1	19543352	T	C	Alu	Unknown	IGR	0.211	LN229;U373
1	19543354	T	C	Alu	Unknown	IGR	0.2	LN18
1	19543356	T	C	Alu	Unknown	IGR	0.188	LN18
1	19543412	T	C	Alu	Unknown	IGR	0.182	LN18
1	19543456	T	C	Alu	Unknown	IGR	0.325	LN18;LN229;U373
1	19543457	T	C	Alu	Unknown	IGR	0.343	LN18;T98G;U343;U373
1	19543459	T	C	Alu	Unknown	IGR	0.565	LN18;LN229;T98G;U343;U373
1	19543465	T	C	Alu	Unknown	IGR	0.36025	LN18;T98G;U343;U373
1	19543776	T	C	Alu	Unknown	IGR	0.167	LN229
1	19543783	T	C	Alu	Unknown	IGR	0.182	LN229
1	19543785	T	C	Alu	Unknown	IGR	0.3685	LN18;LN229;T98G;U343
1	19543797	T	C	Alu	Unknown	IGR	0.5	LN229;T98G
1	19543820	T	C	Alu	Unknown	IGR	0.111	LN229
1	19543825	T	C	Alu	Unknown	IGR	0.222	LN229
1	19543850	T	C	Alu	Unknown	IGR	0.4355	LN18;U343
1	19543879	T	C	Alu	Unknown	IGR	0.229	LN18;U343
1	19543921	T	C	Alu	Unknown	IGR	0.286	T98G
1	19543931	T	C	Alu	Unknown	IGR	0.3125	LN229;U343
1	19543973	T	C	Alu	Unknown	IGR	0.3885	LN18;T98G;U343;U373
1	19544002	T	C	Alu	Unknown	IGR	0.361	T98G;U343;U373
1	19544009	T	C	Alu	Unknown	IGR	0.25	U343
1	19551879	C	T	Alu	KIAA0090	Intron	1	T98G
1	19552020	A	G	Alu	KIAA0090	Intron	0.6	U87
1	19553088	A	G	Alu	KIAA0090	Intron	1	LN229
1	19553113	A	G	Alu	KIAA0090	Intron	1	LN229
1	19556335	T	G	Alu	KIAA0090	Intron	1	LN18
1	19556338	C	A	Alu	KIAA0090	Intron	1	LN18
1	19558137	A	G	Alu	KIAA0090	Intron	1	LN229
1	19558150	A	G	Alu	KIAA0090	Intron	1	LN229
1	19558253	T	C	Alu	KIAA0090	Intron	0.75	LN18;U343
1	19558634	T	C	Alu	KIAA0090	Intron	1	U373
1	19558699	T	C	Alu	KIAA0090	Intron	0.5	U343
1	19563132	A	C	Alu	KIAA0090	Intron	1	U87
1	19564298	A	G	Alu	KIAA0090	Intron	0.75	LN18;U373
1	19569578	A	G	Alu	KIAA0090	Intron	1	LN18
1	19572382	A	G	Alu	KIAA0090	Intron	1	U87
1	19572519	A	G	Alu	KIAA0090	Intron	1	U87
1	19572544	A	G	Alu	KIAA0090	Intron	1	U87
1	19572549	A	G	Alu	KIAA0090	Intron	1	U87
1	19580609	A	G	Alu	MRTO4	Intron	1	U343
1	19580899	A	C	Alu	MRTO4	Intron	1	LN18
1	19581731	T	C	Alu	MRTO4	Intron	1	U343
1	19582988	T	A	Alu	MRTO4	Intron	1	LN18
1	19582989	G	C	Alu	MRTO4	Intron	1	LN18
1	19582991	C	A	Alu	MRTO4	Intron	1	LN18
1	19589018	A	G	Alu	Unknown	IGR	0.75	LN229;U343
1	19589031	A	G	Alu	Unknown	IGR	0.5	U343
1	19589040	A	G	Alu	Unknown	IGR	0.5	U343
1	19589133	C	A	Alu	Unknown	IGR	0.5	U373
1	19589233	A	G	Alu	Unknown	IGR	0.333	U343
1	19590076	A	G	Alu	Unknown	IGR	0.5	U373
1	19590094	A	G	Alu	Unknown	IGR	0.75	T98G;U373
1	19590119	A	G	Alu	Unknown	IGR	0.5835	U343;U87
1	19590145	A	G	Alu	Unknown	IGR	0.8335	LN229;U343
1	19590165	A	G	Alu	Unknown	IGR	0.5	LN229
1	19590250	A	G	Alu	Unknown	IGR	1	U373
1	19590653	A	G	Alu	Unknown	IGR	0.5	U343
1	19591342	A	G	Alu	Unknown	IGR	1	LN18
1	19591498	A	G	Alu	Unknown	IGR	0.5	U87
1	19592797	G	T	Alu	AKR7L	3'UTR	0.333	LN18
1	19592799	A	G	Alu	AKR7L	3'UTR	0.5	LN18
1	19604219	T	C	Alu	Unknown	IGR	1	T98G
1	19608029	T	C	Alu	Unknown	IGR	1	U343
1	19615905	G	A	Alu	AKR7A3	5'Flank	1	U373
1	19616388	T	C	Alu	AKR7A3	5'Flank	0.444333	LN229;T98G;U343
1	19616501	T	C	Alu	AKR7A3	5'Flank	0.5	LN18
1	19616512	T	C	Alu	AKR7A3	5'Flank	0.5	LN18;U343
1	19617669	G	A	Alu	AKR7A3	5'Flank	1	U343
1	19617681	A	G	Alu	AKR7A3	5'Flank	1	U343
1	19618084	T	C	Alu	AKR7A3	5'Flank	0.333	U343
1	19618095	T	C	Alu	AKR7A3	5'Flank	0.5	T98G
1	19618111	T	C	Alu	AKR7A3	5'Flank	1	T98G
1	19618139	T	C	Alu	AKR7A3	5'Flank	1	LN18
1	19618147	T	C	Alu	AKR7A3	5'Flank	0.5	LN18
1	19618150	T	C	Alu	AKR7A3	5'Flank	0.5	U87
1	19618220	T	C	Alu	AKR7A3	5'Flank	0.5	LN18
1	19618222	T	C	Alu	AKR7A3	5'Flank	0.5	LN18
1	19618223	T	C	Alu	AKR7A3	5'Flank	0.5	LN18;T98G
1	19618235	T	C	Alu	AKR7A3	5'Flank	0.5	T98G
1	19618246	T	C	Alu	AKR7A3	5'Flank	0.5	T98G
1	19618250	T	C	Alu	AKR7A3	5'Flank	0.5	T98G
1	19619258	T	C	Alu	Unknown	IGR	1	U343
1	19619301	T	C	Alu	Unknown	IGR	0.5	U343
1	19619495	T	C	Alu	Unknown	IGR	0.4165	LN18;U343
1	19619501	T	C	Alu	Unknown	IGR	0.5	U343
1	19620104	T	C	Alu	Unknown	IGR	1	U87
1	19620366	G	T	Alu	Unknown	IGR	0.5	T98G
1	19620390	T	C	Alu	Unknown	IGR	0.5	T98G
1	19622999	T	A	Alu	Unknown	IGR	0.5	LN229
1	19623958	T	C	Alu	Unknown	IGR	0.2	LN18
1	19623974	T	C	Alu	Unknown	IGR	0.643	T98G;U343;U373
1	19623975	T	C	Alu	Unknown	IGR	0.154	U343
1	19625036	T	C	Alu	Unknown	IGR	0.222	T98G;U343
1	19625078	T	C	Alu	Unknown	IGR	0.71875	LN18;T98G;U343;U373
1	19625079	T	C	Alu	Unknown	IGR	0.333	U343
1	19625089	T	C	Alu	Unknown	IGR	0.75	LN18
1	19625105	T	C	Alu	Unknown	IGR	0.5	LN18;T98G
1	19625114	T	C	Alu	Unknown	IGR	0.333	U343
1	19625206	T	C	Alu	Unknown	IGR	0.5	T98G
1	19625214	T	C	Alu	Unknown	IGR	0.75	LN229;T98G;U343
1	19625215	T	C	Alu	Unknown	IGR	0.7	LN229;T98G;U343
1	19625237	T	C	Alu	Unknown	IGR	0.5	T98G
1	19625673	T	C	Alu	Unknown	IGR	1	U343
1	19625924	T	C	Alu	Unknown	IGR	0.333	U343
1	19626277	T	C	Alu	Unknown	IGR	1	LN229
1	19626286	T	C	Alu	Unknown	IGR	1	U343
1	19627805	T	C	Alu	Unknown	IGR	0.333	T98G
1	19628312	T	C	Alu	Unknown	IGR	0.167	U87
1	19628420	T	C	Alu	Unknown	IGR	0.5	T98G;U373
1	19629207	T	C	Alu	Unknown	IGR	1	U373
1	19629429	T	C	Alu	Unknown	IGR	0.5	T98G
1	19629454	T	C	Alu	Unknown	IGR	1	T98G
1	19629462	T	C	Alu	Unknown	IGR	0.25	U373
1	19629678	T	C	Alu	Unknown	IGR	0.639	T98G;U343;U373
1	19629725	T	C	Alu	Unknown	IGR	0.6665	LN229;U343
1	19629755	T	C	Alu	Unknown	IGR	0.333	U343
1	19629759	T	C	Alu	Unknown	IGR	0.75	LN229;U373
1	19632112	T	C	Alu	AKR7A2	Intron	0.333	U343
1	19636177	G	A	Alu	AKR7A2	Intron	0.5	LN18
1	19645171	A	G	Alu	PQLC2	Intron	1	LN18
1	19654524	C	T	Alu	PQLC2	Intron	0.667	U87
1	19656600	A	G	Alu	Unknown	IGR	1	T98G
1	19657632	A	G	Alu	Unknown	IGR	1	U373
1	19658738	G	C	Alu	Unknown	IGR	1	U343
1	19659727	A	G	Alu	Unknown	IGR	1	LN18
1	19659856	A	G	Alu	Unknown	IGR	0.5835	U343;U373
1	19659896	A	G	Alu	Unknown	IGR	1	LN18
1	19660241	A	G	Alu	Unknown	IGR	0.667	U373
1	19660348	A	G	Alu	Unknown	IGR	0.5	U373
1	19660355	A	G	Alu	Unknown	IGR	0.70825	LN18;LN229;U343;U373
1	19660380	A	G	Alu	Unknown	IGR	0.75	T98G;U373
1	19663873	A	G	Alu	Unknown	IGR	1	U373
1	19673335	G	T	Alu	CAPZB	Intron	0.5	U87
1	19677907	T	A	Alu	CAPZB	Intron	0.5	U373
1	19681709	C	A	Alu	CAPZB	Intron	0.5	LN18
1	19681746	G	A	Alu	CAPZB	Intron	0.25	LN18
1	19689679	G	A	Alu	CAPZB	Intron	1	T98G
1	19695223	G	A	Alu	CAPZB	Intron	1	LN18
1	19723335	T	C	Alu	CAPZB	Intron	1	U343
1	19739948	T	C	Alu	CAPZB	Intron	1	U373
1	19739949	T	C	Alu	CAPZB	Intron	1	U373
1	19739960	T	C	Alu	CAPZB	Intron	1	U373
1	19761206	T	C	Alu	CAPZB	Intron	1	LN18
1	19761230	T	C	Alu	CAPZB	Intron	1	LN18
1	19779387	T	C	Alu	CAPZB	Intron	0.333	U87
1	19840525	A	G	Alu	Unknown	IGR	1	U87
1	19850953	A	G	Alu	Unknown	IGR	1	T98G
1	19854351	A	G	Alu	Unknown	IGR	1	LN18
1	19924405	A	G	Alu	NBL1	Intron	1	LN18
1	19927306	G	A	Alu	NBL1	Intron	0.5	T98G
1	19932227	T	C	Alu	NBL1	Intron	1	T98G
1	19933161	A	G	Alu	NBL1	Intron	0.5	U343
1	19937990	C	T	Alu	NBL1	Intron	1	U373
1	19938735	A	G	Alu	NBL1	Intron	1	LN18
1	19954672	A	G	Alu	C1orf151	3'UTR	1	LN18
1	19955020	A	G	Alu	C1orf151	3'UTR	0.333	T98G
1	19962057	A	G	Alu	NBL1	Intron	1	LN229
1	19977573	C	A	Alu	NBL1	Intron	1	U343
1	19978211	A	G	Alu	NBL1	Intron	1	U343
1	20010822	T	C	Alu	TMCO4	Intron	1	LN229
1	20010916	G	C	Alu	TMCO4	Intron	1	LN18
1	20011012	T	C	Alu	TMCO4	Intron	0.5	LN18
1	20011558	C	A	Alu	TMCO4	Intron	1	T98G
1	20011561	T	C	Alu	TMCO4	Intron	1	LN18
1	20011840	A	C	Alu	TMCO4	Intron	1	U373
1	20012383	T	C	Alu	TMCO4	Intron	0.5	LN18
1	20013548	T	C	Alu	TMCO4	Intron	0.5	U343
1	20019038	T	C	Alu	TMCO4	Intron	1	U343
1	20019227	T	C	Alu	TMCO4	Intron	1	U343
1	20019676	A	G	Alu	TMCO4	Intron	0.5	LN18
1	20019683	A	G	Alu	TMCO4	Intron	0.5	LN18
1	20067629	G	A	Alu	TMCO4	Intron	1	U343
1	20077989	T	C	Alu	TMCO4	Intron	0.5	LN18
1	20078007	T	C	Alu	TMCO4	Intron	1	LN18;U343
1	20078085	T	C	Alu	TMCO4	Intron	1	LN229
1	20079897	G	A	Alu	TMCO4	Intron	0.5	LN18
1	20081899	T	C	Alu	TMCO4	Intron	1	U343
1	20081903	T	C	Alu	TMCO4	Intron	0.5	LN18
1	20085428	T	C	Alu	TMCO4	Intron	1	LN18
1	20086744	T	C	Alu	TMCO4	Intron	0.5	LN18
1	20087048	T	C	Alu	TMCO4	Intron	1	U343
1	20089725	T	C	Alu	TMCO4	Intron	1	LN18;U373
1	20091291	T	C	Alu	TMCO4	Intron	1	LN18
1	20093021	T	C	Alu	TMCO4	Intron	1	T98G
1	20097505	T	C	Alu	TMCO4	Intron	0.5	LN18
1	20099561	T	C	Alu	TMCO4	Intron	0.5	LN18
1	20099600	T	C	Alu	TMCO4	Intron	1	LN18
1	20099601	T	C	Alu	TMCO4	Intron	1	LN18
1	20104289	T	C	Alu	TMCO4	Intron	1	LN18
1	20104406	T	C	Alu	TMCO4	Intron	1	U343
1	20104980	T	C	Alu	TMCO4	Intron	0.667	LN18
1	20116472	G	A	Alu	TMCO4	Intron	0.5	U343
1	20116502	T	C	Alu	TMCO4	Intron	0.5	U343
1	20142035	C	T	Alu	RNF186	5'Flank	1	U87
1	20215198	C	T	Alu	OTUD3	Intron	0.5	U343
1	20337880	C	A	Alu	Unknown	IGR	1	U343
1	20384273	T	C	Alu	PLA2G5	Intron	1	U343
1	20661191	C	G	Alu	VWA5B1	Intron	1	LN18
1	20661204	T	C	Alu	VWA5B1	Intron	1	LN18
1	20715412	T	C	Alu	Unknown	Intron	1	LN18
1	20828839	T	C	Alu	MUL1	Intron	1	U343
1	20828918	T	C	Alu	MUL1	Intron	1	U343
1	20859286	G	A	Alu	Unknown	IGR	1	LN229
1	20859292	A	C	Alu	Unknown	IGR	1	LN229
1	20859293	C	G	Alu	Unknown	IGR	1	LN229
1	20864776	A	G	Alu	Unknown	IGR	1	U87
1	20912782	T	C	Alu	CDA	5'Flank	0.5	U87
1	20912783	T	C	Alu	CDA	5'Flank	0.333	U87
1	20913359	T	C	Alu	CDA	5'Flank	1	U87
1	20923912	C	A	Alu	CDA	Intron	1	U87
1	20938080	G	A	Alu	CDA	Intron	1	LN18
1	20938095	G	C	Alu	CDA	Intron	1	LN18
1	20938101	T	C	Alu	CDA	Intron	1	LN18
1	20969374	T	C	Alu	PINK1	Intron	1	T98G
1	20972510	T	C	Alu	PINK1	Intron	0.377667	LN18;T98G;U87
1	20972522	T	C	Alu	PINK1	Intron	0.41875	LN18;LN229;T98G;U87
1	20972523	T	C	Alu	PINK1	Intron	0.375	LN18
1	20972562	T	C	Alu	PINK1	Intron	0.31525	T98G;U343;U373;U87
1	20972594	T	C	Alu	PINK1	Intron	0.468	LN229;T98G;U87
1	20972705	T	C	Alu	PINK1	Intron	1	U87
1	20972706	T	C	Alu	PINK1	Intron	1	U87
1	20972712	T	C	Alu	PINK1	Intron	0.476333	LN18;U373;U87
1	20972737	T	C	Alu	PINK1	Intron	0.75	U343;U373
1	20972753	T	C	Alu	PINK1	Intron	0.575	LN229;T98G;U343;U87
1	20972775	T	C	Alu	PINK1	Intron	1	T98G;U373
1	20972783	T	C	Alu	PINK1	Intron	0.6665	LN229;U373
1	20972787	T	C	Alu	PINK1	Intron	0.333	LN18
1	20972796	T	A	Alu	PINK1	Intron	0.333	LN229
1	20972802	A	T	Alu	PINK1	Intron	0.333	LN229
1	20972806	T	A	Alu	PINK1	Intron	0.333	LN229
1	20972894	T	C	Alu	PINK1	Intron	1	U373
1	20973497	T	C	Alu	PINK1	Intron	0.3575	LN18;T98G
1	20973511	T	C	Alu	PINK1	Intron	0.5	LN18
1	20973755	T	C	Alu	PINK1	Intron	1	U373
1	20973916	T	C	Alu	PINK1	Intron	0.286	LN18
1	20973922	T	C	Alu	PINK1	Intron	0.3395	LN18;U373
1	20974031	T	C	Alu	PINK1	Intron	1	U87
1	20974079	T	C	Alu	PINK1	Intron	0.25	LN18
1	20974088	T	C	Alu	PINK1	Intron	0.75	T98G;U343
1	20974096	T	C	Alu	PINK1	Intron	0.333	T98G
1	20974157	T	C	Alu	PINK1	Intron	0.4	LN229
1	20974234	T	C	Alu	PINK1	Intron	0.375	LN18;T98G
1	20974438	T	C	Alu	PINK1	Intron	0.2	LN18
1	20974501	T	C	Alu	PINK1	Intron	0.294	U87
1	20974574	T	C	Alu	PINK1	Intron	0.4	U373
1	20974581	T	C	Alu	PINK1	Intron	0.222	LN229
1	20975992	T	C	Alu	PINK1	Intron	0.64825	LN18;LN229;T98G;U87
1	20976001	T	C	Alu	PINK1	Intron	0.3374	LN18;LN229;T98G;U343;U87
1	20976013	T	C	Alu	PINK1	Intron	0.5	T98G;U373
1	20976023	T	C	Alu	PINK1	Intron	0.818167	LN18;LN229;T98G;U343;U373;U87
1	20976032	T	C	Alu	PINK1	Intron	0.333	T98G
1	20976040	T	C	Alu	PINK1	Intron	0.268	LN18;U343
1	20976075	T	C	Alu	PINK1	Intron	0.995167	LN18;LN229;T98G;U343;U373;U87
1	20976078	T	C	Alu	PINK1	Intron	0.876	LN18;LN229;T98G;U343;U87
1	20976095	T	C	Alu	PINK1	Intron	0.442	LN18;LN229;T98G;U343;U373;U87
1	20976118	T	C	Alu	PINK1	Intron	0.444	U343
1	20976136	T	C	Alu	PINK1	Intron	0.419333	LN18;LN229;U373
1	20976171	T	C	Alu	PINK1	Intron	0.25	U343
1	20976211	T	C	Alu	PINK1	Intron	0.6905	LN229;U87
1	20978126	C	T	NonRepetitive	Unknown	IGR	0.4	T98G
1	20978328	T	A	Alu	DDOST	3'UTR	0.231	LN18;U343
1	20978330	A	T	Alu	DDOST	3'UTR	0.3	LN18
1	20978331	T	G	Alu	DDOST	3'UTR	0.3	LN18
1	20978377	G	A	Alu	DDOST	3'UTR	0.248	LN229
1	20981366	G	C	Alu	DDOST	Intron	1	LN229
1	20999462	A	G	Alu	KIF17	Intron	1	LN18
1	21023957	A	G	Alu	KIF17	Intron	1	U343
1	21025555	A	G	Alu	KIF17	Intron	1	U373
1	21025604	A	G	Alu	KIF17	Intron	1	U373
1	21025703	A	G	Alu	KIF17	Intron	1	U373
1	21032502	A	G	Alu	KIF17	Intron	1	U343
1	21032634	A	G	Alu	KIF17	Intron	1	U343
1	21033307	A	G	Alu	KIF17	Intron	1	LN229
1	21033564	A	G	Alu	KIF17	Intron	1	U343
1	21034165	A	G	Alu	KIF17	Intron	0.5	LN229
1	21034913	A	G	Alu	KIF17	Intron	1	U343
1	21034916	A	G	Alu	KIF17	Intron	1	U343
1	21035733	A	G	Alu	KIF17	Intron	1	T98G
1	21035767	A	G	Alu	KIF17	Intron	1	T98G
1	21040557	A	T	Alu	KIF17	Intron	1	U87
1	21076921	T	C	Alu	HP1BP3	Intron	0.333	LN18
1	21078896	T	C	Alu	HP1BP3	Intron	1	LN18
1	21081981	T	C	Alu	HP1BP3	Intron	0.286	LN229
1	21082312	T	A	RepetitiveNonAlu	HP1BP3	Intron	0.364	T98G
1	21083266	T	C	Alu	HP1BP3	Intron	0.2	T98G
1	21083475	T	C	Alu	HP1BP3	Intron	0.273	U343
1	21084144	A	G	Alu	HP1BP3	Intron	1	LN18
1	21084490	T	C	Alu	HP1BP3	Intron	1	T98G
1	21087220	T	C	Alu	HP1BP3	Intron	1	U87
1	21087324	T	C	Alu	HP1BP3	Intron	1	T98G
1	21090945	T	C	Alu	HP1BP3	Intron	1	T98G
1	21108130	C	T	Alu	HP1BP3	Intron	0.5	LN18
1	21108713	T	A	Alu	HP1BP3	Intron	1	U343
1	21108833	T	C	Alu	HP1BP3	Intron	0.5	U343
1	21109507	A	G	Alu	HP1BP3	Intron	1	LN229
1	21110201	T	C	Alu	HP1BP3	Intron	0.5	LN229
1	21111548	T	C	Alu	HP1BP3	Intron	0.5	LN229
1	21121864	T	C	Alu	Unknown	IGR	1	U87
1	21134414	T	G	Alu	EIF4G3	Intron	1	U87
1	21175275	T	C	Alu	EIF4G3	Intron	1	LN18
1	21178677	T	C	Alu	EIF4G3	Intron	0.5	LN18
1	21199489	C	T	Alu	EIF4G3	Intron	1	LN18
1	21216955	A	G	Alu	EIF4G3	Intron	0.333	U87
1	21218204	T	C	Alu	EIF4G3	Intron	0.5	LN18
1	21218281	T	A	Alu	EIF4G3	Intron	0.333	LN18
1	21218282	C	A	Alu	EIF4G3	Intron	0.333	LN18
1	21243978	T	C	Alu	EIF4G3	Intron	1	T98G
1	21243986	T	C	Alu	EIF4G3	Intron	1	T98G
1	21271448	T	C	Alu	EIF4G3	Intron	1	T98G
1	21272131	T	C	Alu	EIF4G3	Intron	0.5	U343
1	21272134	T	C	Alu	EIF4G3	Intron	1	U343
1	21272136	T	C	Alu	EIF4G3	Intron	1	LN18
1	21306490	T	C	Alu	EIF4G3	Intron	1	LN229
1	21336695	T	C	Alu	EIF4G3	Intron	1	U343
1	21336705	T	C	Alu	EIF4G3	Intron	1	T98G
1	21401782	C	T	Alu	EIF4G3	Intron	0.5	U87
1	21440387	T	C	Alu	EIF4G3	5'Flank	1	U343
1	21443139	T	C	Alu	EIF4G3	Intron	1	U373
1	21459219	T	C	Alu	EIF4G3	Intron	1	U373
1	21472645	C	G	Alu	EIF4G3	Intron	1	LN18
1	21478720	T	C	Alu	EIF4G3	Intron	1	U87
1	21481608	T	C	Alu	EIF4G3	Intron	1	U373
1	21481639	T	C	Alu	EIF4G3	Intron	1	U373
1	21481644	T	C	Alu	EIF4G3	Intron	1	U373
1	21482176	T	C	Alu	EIF4G3	Intron	1	U373
1	21484766	T	C	Alu	EIF4G3	Intron	1	U87
1	21488820	T	C	Alu	EIF4G3	Intron	1	LN229
1	21547839	T	C	Alu	ECE1	Intron	0.667	U343
1	21555800	T	C	Alu	ECE1	Intron	1	T98G
1	21555815	T	C	Alu	ECE1	Intron	1	T98G
1	21558288	G	T	Alu	ECE1	Intron	1	LN18
1	21558289	T	G	Alu	ECE1	Intron	1	LN18
1	21566658	T	C	Alu	ECE1	Intron	0.5	LN18
1	21568140	T	C	Alu	ECE1	Intron	0.333	LN18
1	21579652	T	C	Alu	ECE1	Intron	0.182	U87
1	21579661	T	C	Alu	ECE1	Intron	0.333	U87
1	21579717	T	C	Alu	ECE1	Intron	0.091	U87
1	21579723	T	C	Alu	ECE1	Intron	0.167	U87
1	21597023	C	A	Alu	ECE1	Intron	1	U343
1	21622816	A	G	Alu	ECE1	Intron	1	U87
1	21622818	A	G	Alu	ECE1	Intron	1	U87
1	21622847	T	A	Alu	ECE1	Intron	1	U343
1	21622867	T	G	Alu	ECE1	Intron	1	U87
1	21624121	T	C	Alu	ECE1	Intron	1	U87
1	21624518	A	G	Alu	ECE1	Intron	1	T98G
1	21627097	T	C	Alu	ECE1	Intron	1	LN229
1	21627122	T	C	Alu	ECE1	Intron	1	LN229
1	21650768	T	C	Alu	ECE1	Intron	1	U343
1	21654875	A	C	Alu	ECE1	Intron	1	LN229
1	21656805	T	C	Alu	ECE1	Intron	0.429	U87
1	21656854	T	C	Alu	ECE1	Intron	1	U343
1	21657764	T	C	Alu	ECE1	Intron	1	LN18
1	21693561	G	T	Alu	Unknown	IGR	0.5	U87
1	21758674	A	G	NonRepetitive	Unknown	IGR	1	U343
1	21758694	A	G	NonRepetitive	Unknown	IGR	1	U343
1	21769183	G	A	Alu	NBPF3	Intron	0.667	T98G;U343
1	21796167	A	G	Alu	NBPF3	Intron	1	LN18
1	21816640	C	T	Alu	Unknown	IGR	1	LN229
1	21878829	G	A	Alu	ALPL	Intron	1	U87
1	22010119	A	C	Alu	USP48	Intron	0.5	LN18
1	22011982	A	T	Alu	USP48	Intron	1	U87
1	22014879	T	C	Alu	USP48	Intron	1	U343
1	22027873	A	G	Alu	USP48	Intron	1	LN229
1	22027875	G	A	Alu	USP48	Intron	1	LN229
1	22056716	T	C	Alu	USP48	Intron	1	LN18
1	22056717	T	C	Alu	USP48	Intron	1	LN18
1	22058365	A	G	Alu	USP48	Intron	1	U87
1	22072048	G	T	Alu	USP48	Intron	1	LN18
1	22076193	T	C	Alu	USP48	Intron	0.5	U373
1	22076263	T	C	Alu	USP48	Intron	1	U343
1	22077275	T	C	Alu	USP48	Intron	1	LN18
1	22080374	G	A	Alu	USP48	Intron	1	U343
1	22097099	T	C	Alu	USP48	Intron	0.5	U87
1	22097133	T	C	Alu	USP48	Intron	1	U87
1	22101892	T	C	Alu	USP48	Intron	1	LN18
1	22105283	A	C	Alu	USP48	Intron	1	U87
1	22107332	T	C	Alu	USP48	Intron	0.667	U87
1	22114833	A	G	Alu	Unknown	IGR	1	U87
1	22115070	A	G	Alu	Unknown	IGR	1	U343
1	22115084	A	G	Alu	Unknown	IGR	1	U343
1	22115670	A	C	Alu	Unknown	IGR	1	LN18
1	22115674	G	C	Alu	Unknown	IGR	1	LN18
1	22117035	T	C	Alu	Unknown	IGR	1	LN229
1	22129086	T	C	Alu	Unknown	IGR	1	LN18
1	22147607	T	C	Alu	LDLRAD2	Intron	1	LN229
1	22147608	T	C	Alu	LDLRAD2	Intron	1	LN229
1	22153423	T	C	Alu	HSPG2	Intron	0.5	LN229
1	22164507	T	C	Alu	HSPG2	Intron	1	U343
1	22164546	T	C	Alu	HSPG2	Intron	1	T98G
1	22194659	G	A	Alu	HSPG2	Intron	0.5	T98G
1	22245714	T	C	Alu	HSPG2	Intron	0.5	LN229
1	22245715	T	C	Alu	HSPG2	Intron	0.5	LN229
1	22245716	T	C	Alu	HSPG2	Intron	0.5	LN229
1	22252461	T	C	Alu	HSPG2	Intron	1	LN229
1	22252491	T	C	Alu	HSPG2	Intron	1	LN229
1	22252492	T	C	Alu	HSPG2	Intron	1	LN229
1	22257236	T	C	Alu	HSPG2	Intron	1	LN229
1	22285216	T	C	Alu	Unknown	IGR	0.5	LN229
1	22295982	G	A	Alu	Unknown	IGR	1	U373
1	22352890	A	G	Alu	HSPC157	Intron	0.375	LN229;U373
1	22353360	A	G	Alu	HSPC157	Intron	0.667	T98G
1	22354655	A	G	Alu	HSPC157	Intron	0.333	T98G
1	22354656	A	G	Alu	HSPC157	Intron	0.333	T98G
1	22354707	C	A	Alu	HSPC157	Intron	1	T98G
1	22354813	A	G	Alu	HSPC157	Intron	0.5	LN18
1	22355528	A	G	Alu	HSPC157	Intron	0.5	LN229
1	22355530	A	G	Alu	HSPC157	Intron	0.333	LN229
1	22355554	A	G	Alu	HSPC157	Intron	0.2	LN229
1	22374118	C	A	Alu	Unknown	IGR	0.5	U87
1	22377689	C	G	Alu	CDC42	5'Flank	1	U87
1	22377699	T	C	Alu	CDC42	5'Flank	1	U87
1	22377714	T	C	Alu	CDC42	5'Flank	1	U87
1	22383608	G	A	Alu	CDC42	Intron	1	U87
1	22385623	T	C	Alu	CDC42	Intron	1	U373
1	22400250	A	G	Alu	CDC42	Intron	1	U373
1	22401181	A	G	Alu	CDC42	Intron	1	U343
1	22409549	A	G	Alu	CDC42	Intron	1	LN18
1	22409983	A	G	Alu	CDC42	Intron	0.333	LN18
1	22481388	T	A	Alu	Unknown	IGR	1	LN18
1	22485933	C	T	Alu	Unknown	IGR	1	U373
1	22500214	G	A	Alu	Unknown	IGR	1	LN18
1	22506974	A	G	Alu	Unknown	IGR	1	T98G
1	22778055	T	C	Alu	ZBTB40	5'Flank	1	LN18
1	22795811	T	A	Alu	ZBTB40	Intron	1	U87
1	23048288	G	T	Alu	EPHB2	Intron	1	LN18
1	23070094	A	T	Alu	EPHB2	Intron	1	LN229
1	23070126	A	C	Alu	EPHB2	Intron	1	LN229
1	23071068	A	G	Alu	EPHB2	Intron	1	U87
1	23071193	G	A	Alu	EPHB2	Intron	1	U87
1	23079381	A	G	Alu	EPHB2	Intron	1	LN18
1	23084204	T	C	Alu	EPHB2	Intron	1	T98G
1	23094924	A	G	Alu	EPHB2	Intron	1	LN18
1	23117989	C	G	Alu	EPHB2	Intron	1	T98G
1	23135306	A	G	Alu	EPHB2	Intron	0.5	LN18
1	23168065	G	T	Alu	EPHB2	Intron	1	U87
1	23215472	A	G	Alu	EPHB2	Intron	1	U373
1	23215488	A	G	Alu	EPHB2	Intron	1	U373
1	23221237	C	A	Alu	EPHB2	Intron	1	U87
1	23244176	A	T	Alu	Unknown	RNA	1	LN18
1	23245336	G	T	Alu	Unknown	RNA	1	U343
1	23247418	C	A	Alu	Unknown	IGR	1	LN229
1	23333638	A	C	Alu	Unknown	IGR	1	U87
1	23349007	G	T	Alu	KDM1A	Intron	1	LN18
1	23388355	T	C	Alu	KDM1A	Intron	0.5	T98G
1	23397300	C	A	Alu	KDM1A	Intron	1	U343
1	23403354	A	G	Alu	KDM1A	Intron	1	T98G
1	23480842	T	C	Alu	LUZP1	Intron	1	U87
1	23492087	T	C	Alu	LUZP1	Intron	1	LN18
1	23499299	T	C	Alu	LUZP1	Intron	1	U343
1	23515326	T	C	Alu	Unknown	IGR	1	LN18
1	23516932	T	C	Alu	Unknown	IGR	1	U343
1	23517936	T	C	Alu	Unknown	IGR	1	LN18
1	23536053	A	G	Alu	Unknown	IGR	1	U87
1	23552998	G	A	Alu	Unknown	IGR	1	U343
1	23553011	A	G	Alu	Unknown	IGR	1	U343
1	23574299	G	A	Alu	Unknown	IGR	1	U87
1	23599737	T	A	Alu	Unknown	IGR	1	LN18
1	23604704	T	C	Alu	Unknown	IGR	0.5	LN229
1	23604705	T	C	Alu	Unknown	IGR	0.5	LN229
1	23613935	G	A	Alu	Unknown	IGR	1	U373
1	23624113	T	C	Alu	Unknown	IGR	1	U373
1	23624114	T	C	Alu	Unknown	IGR	1	U373
1	23624115	T	C	Alu	Unknown	IGR	1	U373
1	23625469	T	C	Alu	Unknown	IGR	1	U373
1	23625470	T	C	Alu	Unknown	IGR	1	U373
1	23629063	T	C	Alu	Unknown	IGR	0.5	U373
1	23629065	T	C	Alu	Unknown	IGR	1	T98G
1	23629508	T	C	Alu	Unknown	IGR	0.5	LN229
1	23629564	T	C	Alu	Unknown	IGR	0.5	LN229
1	23629574	T	C	Alu	Unknown	IGR	0.5	LN229;T98G
1	23629592	T	C	Alu	Unknown	IGR	0.5	LN229
1	23629613	T	C	Alu	Unknown	IGR	0.333	T98G
1	23629679	T	C	Alu	Unknown	IGR	0.5	T98G
1	23629705	G	A	Alu	Unknown	IGR	1	LN18
1	23629708	T	C	Alu	Unknown	IGR	0.5	U343
1	23655121	T	C	Alu	HNRNPR	Intron	1	LN18
1	23655131	T	C	Alu	HNRNPR	Intron	1	LN18
1	23661637	T	C	Alu	HNRNPR	Intron	1	LN18
1	23661640	T	C	Alu	HNRNPR	Intron	1	LN18
1	23662800	T	A	Alu	HNRNPR	Intron	1	LN229
1	23663247	T	C	Alu	HNRNPR	Intron	0.5	LN18
1	23673939	T	C	Alu	Unknown	IGR	1	U343
1	23675491	A	C	Alu	Unknown	IGR	0.5	LN229
1	23682462	T	C	Alu	Unknown	IGR	1	T98G
1	23684520	T	C	Alu	Unknown	IGR	0.5	LN18
1	23684533	T	C	Alu	Unknown	IGR	0.333	U373
1	23684812	T	C	Alu	Unknown	IGR	0.5	U373
1	23684874	T	C	Alu	Unknown	IGR	1	LN18;LN229;T98G
1	23685407	T	C	Alu	Unknown	IGR	0.6	T98G;U343;U373
1	23685434	T	C	Alu	Unknown	IGR	1	U343
1	23696938	G	C	Alu	C1orf213	3'UTR	0.5	U373
1	23705227	C	G	Alu	Unknown	IGR	1	U87
1	23709335	A	C	Alu	TCEA3	Intron	1	T98G
1	23717864	T	C	Alu	TCEA3	Intron	1	U87
1	23753771	T	C	Alu	TCEA3	5'Flank	1	T98G
1	23753879	T	C	Alu	TCEA3	5'Flank	0.5	U343
1	23753925	T	C	Alu	TCEA3	5'Flank	1	T98G
1	23753951	C	A	Alu	TCEA3	5'Flank	1	U343
1	23754487	T	C	Alu	Unknown	IGR	1	T98G
1	23754539	T	C	Alu	Unknown	IGR	0.5	U373
1	23761814	A	C	Alu	ASAP3	Intron	1	U373
1	23768339	C	T	Alu	ASAP3	Intron	0.333	U343
1	23784287	T	C	Alu	ASAP3	Intron	1	U373
1	23825841	T	C	Alu	Unknown	IGR	1	LN18
1	23832023	G	T	Alu	Unknown	IGR	0.5	LN18
1	23832366	C	T	Alu	Unknown	IGR	1	U87
1	23850466	T	C	Alu	E2F2	Intron	1	LN18
1	23868479	T	G	Alu	Unknown	IGR	1	U87
1	23875827	A	G	Alu	Unknown	IGR	1	U373
1	23876057	T	C	Alu	Unknown	IGR	0.5	LN229
1	23876058	T	C	Alu	Unknown	IGR	0.5	LN229
1	23876568	T	C	Alu	Unknown	IGR	0.5	U373
1	23876576	T	C	Alu	Unknown	IGR	0.5	U373
1	23879063	G	T	Alu	Unknown	IGR	1	LN18
1	23879230	T	C	Alu	Unknown	IGR	1	T98G
1	23879235	T	C	Alu	Unknown	IGR	1	T98G
1	23879236	T	C	Alu	Unknown	IGR	1	T98G
1	23879399	T	C	Alu	Unknown	IGR	1	T98G
1	23908803	C	A	Alu	MDS2	Intron	1	U87
1	23953007	T	C	Alu	MDS2	Intron	1	U87
1	23957453	A	G	Alu	MDS2	Intron	0.5	U87
1	23957842	T	A	Alu	MDS2	Intron	1	U373
1	23957848	T	A	Alu	MDS2	Intron	1	U373
1	23957884	G	A	Alu	MDS2	Intron	1	U373
1	24020630	C	T	Alu	RPL11	Intron	1	U343
1	24024048	A	G	Alu	Unknown	IGR	0.333	LN18
1	24024112	G	T	Alu	Unknown	IGR	1	T98G
1	24024130	A	G	Alu	Unknown	IGR	1	LN18;T98G
1	24024151	A	G	Alu	Unknown	IGR	0.75	LN18;T98G
[truncated: 102,906 more rows]
