# Supplementary material for: Elucidating the cancer-specific genetic alteration spectrum of glioblastoma derived cell lines from whole exome and RNA sequencing
Source: Oncotarget. 2015 Oct 19;6(41):43452–71. doi: 10.18632/oncotarget.6171 (PMC4791243; doi:10.18632/oncotarget.6171)
Supplement: Supplementary file 10 [file oncotarget-06-43452-s010.xlsx]

## Sheet: Sheet1
Supplementary table S9: Primer sequences
Primer name *	Sequence (5' -> 3' direction)
Mutation
TP53 FP	TGGGACAGGTAGGACCTGATT
TP53 RP	GGTGAGGCTCCCCTTTCTTG
EGFR FP	GGTCCCTGCTCTGTCACTG
EGFR RP	GTTGCACTTGTCCACGCATT
PTEN (pos: 89623860**) FP	TCTGAGTCGCCTGTCACCAT
PTEN (pos: 89623860**) RP	GGCGCACGGGAGGTT
PTEN (pos: 89717695**) FP	TGCAGATCCTCAGTTTGTGG
PTEN (pos: 89717695**) RP	TCCCAATGAAAGTAAAGTACAAACC
NF1 FP	TGCAAATATATGTCTTCCACCCT
NF1 RP	GCTTCAGTGTCAGGGTTCCA
PDGFRA FP	ATCCTGTGGATTTTTAGGCCCTT
PDGFRA RP	TACCTACCACTTCTCCAGGGT
FAT2 FP	AGTTAACCATCTCGGAGGACAC
FAT2 RP	GGCTCTGATTCGCGGTCC
ADAM29 FP	CCTCGGGTGATGCCTTCT
ADAM29 RP	TTGGCTCTAGGAGGGCGT
SETD2 FP	TGAAAATGGAAATTGGTGATACCTT
SETD2 RP	TGGTGCTGCATGAGTAGGTG
SRCAP FP	CTTGAGGCCTGAGGCAGAG
SRCAP RP	CTGGGTGCAGAAGGGGTG
IDH1 FP	CGGTCTTCAGAGAAGCCATT
IDH1 RP	GCAAAATCACATTATTGCCAAC
hTERT promoter FP1	GTCCTGCCCCTTCACCTT
hTERT promoter RP1	GCACCTCGCGGTAGTGG
hTERT promoter FP2	TTCCAGCTCCGCCTCCT
hTERT promoter RP2	GCGCTGCCTGAAACTCG
hTERT gene FP	AGAGTGTCTGGAGCAAGTTGC
hTERT gene RP	CGTAGTCCATGTTCACAATCG
Gene fusion
NUP93 FP	GCATGGCTGAGGAGTACCAT
NUP93 RP	CGCATAGGCCATCTCGATGTT
CYB5B FP	GCAAAGCGCAACTCCTTGAA
CYB5B RP	TCGGATGGATATCACCAATGTAGT
RNA editing
Position covered	Sequence
LIMD1 (pos: 45721639 to 5721975)	FP - TCAAGGCTGCTGCTCTGTGC RP- TTAGCCAGGCGTAGCCAGTC
LIMD1 (pos: 45722273 to 45722593)	FP- CGGGTGGATCACTTAAGGTCA RP- TGAAGATTTCCCACATCTGTCAAG
*FP= Forward Primer; RP= Reverse Primer. **PCR product encompasses the given genomic position.
